# Supplementary material for: Trends and determinants of ever having tested for HIV among youth and adults in South Africa from 2005–2017: Results from four repeated cross-sectional nationally representative household-based HIV prevalence, incidence, and behaviour surveys
Source: PLoS One. 2020 May 14;15(5):e0232883. doi: 10.1371/journal.pone.0232883 (PMC7224525; doi:10.1371/journal.pone.0232883)
Supplement: S1 Data — (ZIP) [file pone.0232883.s001.zip]

Archive with 4 entries (4 files):
- Data files/Survey2005.xlsx
- Data files/Survey2008.xlsx
- Data files/Survey2012.xlsx
- Data files/Survey2017.xlsx
