# Supplementary material for: Trends and determinants of ever having tested for HIV among youth and adults in South Africa from 2005–2017: Results from four repeated cross-sectional nationally representative household-based HIV prevalence, incidence, and behaviour surveys
Source: PLoS One. 2020 May 14;15(5):e0232883. doi: 10.1371/journal.pone.0232883 (PMC7224525; doi:10.1371/journal.pone.0232883)
Supplement: S1 Data — (ZIP) [file pone.0232883.s001.zip › Data files/Survey2005.xlsx]

## Sheet: Sheet1
Province Name	Enumerator Area	HIV status from the lab	The BENCHMARKED weight for those interviewed irrespective of whether they gave s	The BENCHMARKED weight for those interviewed and also gave specimen	The Geotype of the EA number	Ever had an HIV test	Sex of respondent	Race of respondent	Current marital status	Education level	Employment	Age groups	Ever had sex	Sexual debut <15	Intergnerational sex	How many sexual partners did you have last 12 month?	Condom use last sex act	AUDIT	Correct Knowledge and Rejection of Myths	Self perceived risk
Western Cape	57		2421.26		Rural formal	Tested	Female	Coloured	Not married	Secondary	Unemployed	15-24	Yes	>=15	Within5+yrs	1 partner	no	Abstainers	No	No
Western Cape	57	Negative	4308.18	6945.74	Rural formal	Tested	Female	White	Married	Secondary	Employed	25-49	Yes		5+yrsolder	1 partner	no	Low risk (1-7)	No	No
Western Cape	57	Negative	3042.08	3777.44	Rural formal	Never_tested	Male	Coloured	Not married	Secondary	Employed	25-49	Yes		Within5+yrs	2+ partn	yes	Risky/hazardous level (8-15)	Yes	Yes
Western Cape	57	Negative	4543.44	4973.46	Rural formal	Tested	Female	Coloured	Not married	Secondary	Unemployed	25-49	Yes		Within5+yrs	1 partner	no	Abstainers	No	No
Western Cape	57	Positive	2421.26	2146.32	Rural formal	Tested	Female	Coloured	Not married	No education/Primary	Unemployed	15-24	Yes	>=15	Within5+yrs	2+ partn	yes	Low risk (1-7)	No	No
Western Cape	4	Negative	1013.93	1109.54	Urban	Never_tested	Male	Coloured	Married	No education/Primary	Unemployed	50+	Yes		5+yrsolder			Low risk (1-7)	Yes	No
Western Cape	4	Negative	295.354	261.816	Urban	Never_tested	Female	Coloured	Not married	Secondary	Unemployed	15-24		>=15				Abstainers	No	Yes
Western Cape	4	Negative	638.048	479.757	Urban	Never_tested	Female	Coloured	Married	No education/Primary	Unemployed	50+	Yes		5+yrsolder			Abstainers	No	Yes
Western Cape	4	Negative	966.592	1153.42	Urban	Never_tested	Male	Coloured	Not married	No education/Primary	Employed	15-24	Yes	>=15	5+yrsolder	2+ partn	yes	Abstainers	No	Yes
Western Cape	4	Negative	506.965	554.771	Urban	Never_tested	Male	Coloured	Married	No education/Primary	Unemployed	50+	Yes		5+yrsolder			Abstainers	No	No
Western Cape	4	Negative	1108.45	1213.36	Urban	Tested	Female	Coloured	Not married	Secondary	Unemployed	25-49	Yes		Within5+yrs	1 partner	no	Abstainers	No	No
Western Cape	4	Negative	966.592	1153.42	Urban	Tested	Male	Coloured	Not married	Secondary	Unemployed	15-24	Yes	<15	Within5+yrs	1 partner	no	High risk (20+)	No	No
Western Cape	4	Negative	319.024	239.879	Urban	Never_tested	Female	Coloured	Not married	No education/Primary	Unemployed	50+	Yes				no	Abstainers	No	Yes
Western Cape	4	Negative	966.592	1153.42	Urban	Tested	Male	Coloured	Not married	Secondary	Employed	15-24	Yes	>=15	Within5+yrs	1 partner	no	Abstainers	No	Yes
Western Cape	4	Negative	1707.97	2108.15	Urban	Tested	Male	Black African	Not married	Secondary	Employed	25-49	Yes		Within5+yrs	1 partner	no	Abstainers	No	No
Western Cape	4	Negative	814.339	788.64	Urban	Tested	Female	Black African	Not married	Secondary	Unemployed	15-24	Yes	>=15	Within5+yrs	1 partner	no	Abstainers	No	No
Western Cape	4	Negative	590.709	523.633	Urban	Tested	Female	Coloured	Not married	Secondary	Unemployed	15-24	Yes	>=15	Within5+yrs	1 partner	no	Abstainers	Yes	No
Western Cape	4	Negative	638.048	479.757	Urban	Never_tested	Female	Coloured	Married	No education/Primary	Employed	25-49	Yes		Within5+yrs	1 partner	no	Abstainers	Yes	No
Western Cape	4	Negative	1013.93	1109.54	Urban	Tested	Male	Coloured	Married	No education/Primary	Unemployed	25-49	Yes		Within5+yrs	1 partner	no	Abstainers	No	No
Western Cape	4	Negative	590.709	523.633	Urban	Tested	Female	Coloured	Not married	Secondary	Unemployed	15-24	Yes	>=15	Within5+yrs	1 partner	no	Abstainers	No	No
Western Cape	4	Negative	1332.08	1478.37	Urban	Tested	Female	Black African	Not married	Secondary	Employed	25-49	Yes		5+yrsolder	1 partner	no	Abstainers	Yes	No
Western Cape	4	Negative	1108.45	1213.36	Urban	Never_tested	Female	Coloured	Married	No education/Primary	Employed	25-49	Yes		5+yrsolder	1 partner	no	Abstainers	No	No
Western Cape	4	Negative	966.592	1153.42	Urban	Never_tested	Male	Coloured	Not married	Secondary	Employed	15-24	Yes	>=15	5+yrsolder			Risky/hazardous level (8-15)	No	No
Western Cape	4	Negative	1707.97	2108.15	Urban	Tested	Male	Black African	Not married	Secondary	Employed	25-49	Yes		5+yrsyounger	1 partner	yes	Low risk (1-7)	No	No
Western Cape	4	Negative	1108.45	1213.36	Urban	Tested	Female	Coloured	Married	Secondary	Unemployed	25-49	Yes		5+yrsolder	1 partner	no	Abstainers	No	No
Western Cape	4	Negative	407.17	394.32	Urban	Tested	Female	Black African	Not married	Secondary	Employed	15-24	Yes	>=15	Within5+yrs	1 partner	no	Low risk (1-7)	No	No
Western Cape	4	Negative	1237.56	1374.55	Urban	Never_tested	Male	Black African	Not married	Secondary	Unemployed	50+	Yes		5+yrsolder			Abstainers	No	No
Western Cape	4	Negative	1595.12	1199.39	Urban	Never_tested	Female	Coloured	Not married	Secondary	Employed	50+	Yes		5+yrsolder			Low risk (1-7)	No	No
Western Cape	4	Negative	966.592	1153.42	Urban	Tested	Male	Coloured	Not married	Secondary	Unemployed	15-24	No	>=15				Abstainers	No	No
Western Cape	4	Negative	638.048	479.757	Urban	Never_tested	Female	Coloured	Not married	No education/Primary	Unemployed	50+	Yes		5+yrsolder			Abstainers	No	No
Western Cape	4	Negative	295.354	261.816	Urban	Tested	Female	Coloured	Not married	No education/Primary	Employed	15-24	Yes	<15	5+yrsolder	1 partner	no	Risky/hazardous level (8-15)	No	Yes
Western Cape	30	Negative	638.048	479.757	Urban	Never_tested	Female	Coloured	Not married	No education/Primary	Unemployed	50+	Yes		5+yrsolder			Abstainers	No	No
Western Cape	30	Negative	590.709	523.633	Urban	Tested	Female	Coloured	Not married	Tertiary	Employed	15-24	No	>=15				Low risk (1-7)	Yes	No
Western Cape	30		966.592		Urban	Tested	Male	Coloured	Not married	Secondary	Employed	15-24	Yes	>=15	Within5+yrs	2+ partn	yes	Abstainers	Yes	No
Western Cape	30	Negative	1013.93	1109.54	Urban	Never_tested	Male	Coloured	Married	No education/Primary	Employed	50+	Yes		5+yrsyounger	1 partner	no	Abstainers	Yes	No
Western Cape	30	Negative	966.592	1153.42	Urban	Never_tested	Male	Coloured	Not married	No education/Primary	Unemployed	15-24	Yes	<15	Within5+yrs	2+ partn	yes	Low risk (1-7)	No	Yes
Western Cape	30	Negative	638.048	479.757	Urban	Never_tested	Female	Coloured	Married	No education/Primary	Employed	50+	Yes		5+yrsolder	1 partner	no	Abstainers	No	No
Western Cape	30	Negative	1933.18	2306.83	Urban	Never_tested	Male	Coloured	Not married	Secondary	Unemployed	15-24	No	>=15				Abstainers	Yes	No
Western Cape	30	Negative	1108.45	1213.36	Urban	Never_tested	Female	Coloured	Not married	No education/Primary	Employed	25-49	Yes		5+yrsolder	1 partner	no	Abstainers	Yes	No
Western Cape	30	Negative	638.048	479.757	Urban	Never_tested	Female	Coloured	Married	No education/Primary	Unemployed	50+	Yes		5+yrsyounger	1 partner	no	High risk (20+)	Yes	No
Western Cape	30	Negative	966.592	1153.42	Urban	Never_tested	Male	Coloured	Not married	Secondary	Employed	15-24	Yes	<15	5+yrsolder	2+ partn	no	High risk (20+)	Yes	No
Western Cape	30	Negative	1013.93	1109.54	Urban	Never_tested	Male	Coloured	Not married	Secondary	Employed	25-49	Yes		5+yrsyounger	1 partner	no	High risk (20+)	Yes	Yes
Western Cape	30	Negative	1484.34	1843.15	Urban	Never_tested	Male	Coloured	Not married	No education/Primary	Unemployed	25-49	Yes		5+yrsolder			High risk (20+)	No	Yes
Western Cape	30	Negative	3325.36	3640.09	Urban	Never_tested	Female	Coloured	Married	Secondary	Employed	25-49	Yes		Within5+yrs	1 partner	no	Abstainers	No	Yes
Western Cape	30	Negative	590.709	523.633	Urban	Tested	Female	Coloured	Not married	Secondary	Unemployed	15-24	Yes	>=15	5+yrsolder			Abstainers	No	Yes
Western Cape	30	Negative	590.709	523.633	Urban	Tested	Female	Coloured	Not married	Secondary	Unemployed	15-24	Yes	>=15	5+yrsolder	1 partner	no	Low risk (1-7)	Yes	No
Western Cape	30	Negative	1484.34	1843.15	Urban	Never_tested	Male	Coloured	Not married	No education/Primary	Unemployed	25-49	No					Abstainers	No	No
Western Cape	30	Negative	638.048	479.757	Urban	Never_tested	Female	Coloured	Not married	No education/Primary	Unemployed	50+	Yes		5+yrsolder			Abstainers	No	Yes
Western Cape	30	Positive	1013.93	1109.54	Urban	Never_tested	Male	Coloured	Not married	Secondary	Employed	25-49	Yes		5+yrsyounger	1 partner	no	Risky/hazardous level (8-15)	No	No
Western Cape	30	Negative	1484.34	1843.15	Urban	Tested	Male	Coloured	Not married	Secondary	Employed	25-49	Yes		5+yrsyounger	1 partner	no	Abstainers	No	Yes
Western Cape	30	Negative	4055.72	4438.17	Urban	Never_tested	Male	Coloured	Not married	No education/Primary	Employed	25-49	Yes		5+yrsyounger	1 partner	no	High risk/harmful (16-19)	No	Yes
Western Cape	30	Negative	1181.42	1047.27	Urban	Tested	Female	Coloured	Not married	Secondary	Unemployed	15-24	No	>=15				High risk (20+)	No	Yes
Western Cape	30	Negative	1484.34	1843.15	Urban	Never_tested	Male	Coloured	Not married	Secondary	Employed	25-49	Yes		Within5+yrs	1 partner	no	Risky/hazardous level (8-15)	No	Yes
Western Cape	30		1013.93		Urban	Never_tested	Male	Coloured	Married	No education/Primary	Employed	50+	Yes		5+yrsolder			High risk/harmful (16-19)	No	Yes
Western Cape	38	Negative	319.024	239.879	Urban	Never_tested	Female	Coloured	Not married	Secondary	Unemployed	50+	Yes		5+yrsolder			Abstainers	No	No
Western Cape	38	Negative	319.024	239.879	Urban	Tested	Female	Coloured	Not married	Secondary	Unemployed	50+	Yes		5+yrsolder			Abstainers	Yes	No
Western Cape	38	Negative	295.354	261.816	Urban	Never_tested	Female	Coloured	Not married	Secondary	Employed	15-24	Yes	>=15	Within5+yrs	1 partner	yes	Low risk (1-7)	No	Yes
Western Cape	38	Negative	319.024	239.879	Urban	Never_tested	Female	Coloured	Married	Secondary	Unemployed	50+	Yes		5+yrsolder	1 partner	no	Abstainers	No	No
Western Cape	38		506.965		Urban	Never_tested	Male	Coloured	Married	Secondary	Employed	25-49	Yes		5+yrsyounger	1 partner	no	Low risk (1-7)	No	Yes
Western Cape	38	Negative	295.354	261.816	Urban	Never_tested	Female	Coloured	Not married	Secondary	Employed	15-24	No	>=15				Low risk (1-7)	No	No
Western Cape	38	Negative	319.024	239.879	Urban	Never_tested	Female	Coloured	Not married	No education/Primary	Employed	25-49	Yes		5+yrsolder			Abstainers	No	No
Western Cape	38	Negative	554.226	606.681	Urban	Tested	Female	Coloured	Married	No education/Primary	Unemployed	25-49	Yes		5+yrsolder	1 partner	no	Abstainers	No	No
Western Cape	38	Negative	295.354	261.816	Urban	Never_tested	Female	Coloured	Not married	Secondary	Unemployed	15-24	Yes	>=15	5+yrsolder			Low risk (1-7)	Yes	No
Western Cape	38	Negative	554.226	606.681	Urban	Tested	Female	Coloured	Not married	Tertiary	Employed	25-49	Yes		5+yrsolder			Abstainers	No	No
Western Cape	38	Negative	319.024	239.879	Urban	Never_tested	Female	Coloured	Not married	Secondary	Unemployed	25-49	Yes		5+yrsolder			Low risk (1-7)	No	Yes
Western Cape	38	Negative	483.296	576.709	Urban	Tested	Male	Coloured	Not married	Secondary	Employed	15-24	Yes	>=15	Within5+yrs	1 partner	no	High risk/harmful (16-19)	Yes	Yes
Western Cape	38	Negative	638.048	479.757	Urban	Never_tested	Female	Coloured	Married	Secondary	Unemployed	25-49	No					Abstainers	Yes	No
Western Cape	38	Negative	742.168	921.574	Urban	Tested	Male	Coloured	Not married	Secondary	Employed	25-49	Yes		Within5+yrs	1 partner	yes	Risky/hazardous level (8-15)	No	No
Western Cape	38	Negative	319.024	239.879	Urban	Tested	Female	Coloured	Not married	No education/Primary	Unemployed	50+	Yes		Within5+yrs	1 partner	no	Abstainers	No	Yes
Western Cape	38	Negative	483.296	576.709	Urban	Never_tested	Male	Coloured	Not married	Secondary	Employed	15-24	Yes	>=15	5+yrsolder	1 partner	no	Abstainers	No	Yes
Western Cape	38	Negative	554.226	606.681	Urban	Never_tested	Female	Coloured	Not married	Secondary	Unemployed	25-49	Yes		5+yrsyounger	1 partner	no	Abstainers	No	No
Western Cape	38	Positive	483.296	576.709	Urban	Tested	Male	Coloured	Not married	Secondary	Employed	15-24	Yes	>=15	Within5+yrs	1 partner		Low risk (1-7)	No	No
Western Cape	38	Negative	319.024	239.879	Urban	Never_tested	Female	Coloured	Married	Secondary	Unemployed	50+	Yes		5+yrsolder			Abstainers	No	No
Western Cape	38	Negative	319.024	239.879	Urban	Never_tested	Female	Coloured	Married	Secondary	Unemployed	50+	Yes		Within5+yrs	1 partner	no	Abstainers	No	Yes
Western Cape	38	Negative	319.024	239.879	Urban	Never_tested	Female	Coloured	Not married	No education/Primary	Unemployed	25-49	Yes		5+yrsolder			Low risk (1-7)	No	Yes
Western Cape	42	Negative	2829.98	3376.96	Rural formal	Tested	Male	Coloured	Not married	Secondary	Unemployed	15-24	Yes	>=15	5+yrsolder			High risk (20+)	No	Yes
Western Cape	42	Negative	1484.29	1624.25	Rural formal	Never_tested	Male	Coloured	Married	No education/Primary	Employed	25-49	Yes		Within5+yrs	1 partner	no	Risky/hazardous level (8-15)	No	Yes
Western Cape	42	Negative	2800.53	4657.27	Rural formal	Never_tested	Male	White	Married	Secondary	Unemployed	50+	Yes		5+yrsyounger	1 partner	no	Abstainers	No	Yes
Western Cape	42	Negative	934.035	702.314	Rural formal	Tested	Female	Coloured	Not married	No education/Primary	Unemployed	25-49	Yes		5+yrsolder			Abstainers	No	No
Western Cape	42	Negative	3245.32	3552.47	Rural formal	Never_tested	Female	Coloured	Married	No education/Primary	Unemployed	25-49	Yes		5+yrsolder	1 partner	no	Abstainers	No	Yes
Western Cape	42	Negative	1729.47	1533.09	Rural formal	Never_tested	Female	Coloured	Not married	No education/Primary	Unemployed	15-24	No	>=15				Abstainers	No	Yes
Western Cape	42	Negative	934.035	702.314	Rural formal	Never_tested	Female	Coloured	Married	No education/Primary	Employed	25-49	Yes		Within5+yrs	1 partner	no	High risk (20+)	No	Yes
Western Cape	42	Negative	864.735	766.544	Rural formal	Tested	Female	Coloured	Not married	Secondary	Unemployed	15-24	Yes	>=15	Within5+yrs	1 partner	no	Risky/hazardous level (8-15)	No	Yes
Western Cape	42	Negative	4345.82	5396.35	Rural formal	Never_tested	Male	Coloured	Married	No education/Primary	Employed	25-49	Yes		5+yrsyounger	1 partner	no	Risky/hazardous level (8-15)	No	No
Western Cape	42	Negative	1729.47	1533.09	Rural formal	Never_tested	Female	Coloured	Not married	Secondary	Employed	15-24	Yes	>=15	5+yrsolder			Low risk (1-7)	No	Yes
Western Cape	42	Negative	3245.32	3552.47	Rural formal	Tested	Female	Coloured	Not married	No education/Primary	Employed	25-49	Yes		Within5+yrs	1 partner	no	Low risk (1-7)	Yes	No
Western Cape	42	Negative	1729.47	1533.09	Rural formal	Never_tested	Female	Coloured	Not married	No education/Primary	Unemployed	15-24	No	>=15				Abstainers	No	No
Western Cape	42	Negative	1868.07	1404.63	Rural formal	Tested	Female	Coloured	Married	No education/Primary	Employed	25-49	Yes		Within5+yrs	1 partner	no	Low risk (1-7)	No	Yes
Western Cape	42	Negative	2829.98	3376.96	Rural formal	Never_tested	Male	Coloured	Not married	Secondary	Unemployed	15-24	No	>=15				Abstainers	No	Yes
Western Cape	42	Negative	3245.32	3552.47	Rural formal	Tested	Female	Coloured	Not married	No education/Primary	Employed	25-49	Yes		Within5+yrs	1 partner	no	Abstainers	No	Yes
Western Cape	42	Negative	3736.14	2809.26	Rural formal	Tested	Female	Coloured	Married	No education/Primary	Employed	25-49	Yes		Within5+yrs	1 partner	no	Abstainers	Yes	Yes
Western Cape	42	Negative	2968.58	3248.5	Rural formal	Never_tested	Male	Coloured	Married	No education/Primary	Employed	50+	Yes		Within5+yrs	1 partner	no	Risky/hazardous level (8-15)	Yes	No
Western Cape	42	Negative	3245.32	3552.47	Rural formal	Never_tested	Female	Coloured	Not married	No education/Primary	Employed	25-49	Yes		5+yrsolder			High risk (20+)	No	No
Western Cape	42	Negative	2829.98	3376.96	Rural formal	Never_tested	Male	Coloured	Not married	Secondary	Employed	15-24	Yes	>=15	Within5+yrs	1 partner	no	Risky/hazardous level (8-15)	No	No
Western Cape	42	Negative	4345.82	5396.35	Rural formal	Never_tested	Male	Coloured	Not married	No education/Primary	Employed	25-49	Yes		Within5+yrs	1 partner	no	Low risk (1-7)	No	No
Western Cape	42	Negative	3245.32	3552.47	Rural formal	Never_tested	Female	Coloured	Not married	Secondary	Employed	25-49	Yes		Within5+yrs	1 partner	no	High risk (20+)	No	No
Western Cape	10	Negative	543.177	594.397	Urban	Never_tested	Male	Coloured	Not married	Secondary	Employed	25-49	Yes		5+yrsyounger	2+ partn	no	High risk/harmful (16-19)	No	Yes
Western Cape	10	Negative	341.811	257.013	Urban	Tested	Female	Coloured	Married	No education/Primary	Unemployed	25-49	Yes		5+yrsolder			Low risk (1-7)	No	Yes
Western Cape	10		683.623		Urban	Tested	Female	Coloured	Not married	No education/Primary	Employed	25-49	Yes		Within5+yrs	1 partner	no	Abstainers	No	Yes
Western Cape	10	Negative	1187.63	1300.03	Urban	Tested	Female	Coloured	Married	Secondary	Employed	25-49	Yes		Within5+yrs	1 partner	no	Abstainers	No	No
Western Cape	10	Negative	872.506	844.971	Urban	Tested	Female	Black African	Not married	Secondary		15-24	No	>=15				High risk (20+)	No	No
Western Cape	10	Negative	1187.63	1300.03	Urban	Tested	Female	Coloured	Not married	Secondary	Employed	25-49	Yes		Within5+yrs	1 partner	no	Risky/hazardous level (8-15)	No	No
Western Cape	10	Negative	632.902	561.035	Urban	Never_tested	Female	Coloured	Not married	Secondary	Unemployed	15-24	No	>=15				Low risk (1-7)	No	Yes
Western Cape	10	Negative	1187.63	1300.03	Urban	Tested	Female	Coloured	Not married	Secondary	Unemployed	25-49	Yes		5+yrsyounger	1 partner	no	High risk (20+)	No	Yes
Western Cape	10	Negative	1427.23	1583.97	Urban	Never_tested	Female	Black African	Not married	Secondary	Unemployed	25-49	Yes		5+yrsolder	1 partner	no	Abstainers	No	Yes
Western Cape	10	Negative	1035.63	1235.8	Urban	Never_tested	Male	Coloured	Not married	Secondary	Unemployed	15-24	Yes	>=15	Within5+yrs	1 partner	no	Risky/hazardous level (8-15)	No	No
Western Cape	10	Negative	1187.63	1300.03	Urban	Tested	Female	Coloured	Not married	Secondary	Employed	25-49	Yes		5+yrsyounger	1 partner	no	Low risk (1-7)	No	Yes
Western Cape	10	Negative	1035.63	1235.8	Urban	Never_tested	Male	Coloured	Not married	Secondary	Unemployed	15-24	Yes	<15	5+yrsolder			Abstainers	No	Yes
Western Cape	10	Negative	683.623	514.025	Urban	Never_tested	Female	Coloured	Not married	Secondary	Employed	50+	Yes		5+yrsyounger	1 partner	no	Abstainers	No	No
Western Cape	10	Negative	1590.36	1974.8	Urban	Never_tested	Male	Coloured	Married	Secondary	Employed	25-49	Yes		Within5+yrs	1 partner	no	Low risk (1-7)	No	No
Western Cape	10	Negative	316.451	280.518	Urban	Never_tested	Female	Coloured	Not married	Secondary	Unemployed	15-24	No	>=15				High risk (20+)	Yes	No
Western Cape	10	Negative	593.814	650.016	Urban	Never_tested	Female	Coloured	Married	Secondary	Employed	25-49	Yes		Within5+yrs	1 partner	no	Abstainers	Yes	No
Western Cape	10	Negative	593.814	650.016	Urban	Tested	Female	Coloured	Not married	Secondary	Unemployed	25-49	Yes		5+yrsolder			Risky/hazardous level (8-15)	No	Yes
Western Cape	10	Negative	795.18	987.4	Urban	Tested	Male	Coloured	Married	Secondary	Unemployed	25-49	Yes		Within5+yrs	1 partner	no	High risk (20+)	No	No
Western Cape	10	Negative	316.451	280.518	Urban	Never_tested	Female	Coloured	Not married	Secondary	Unemployed	15-24	No	>=15					No	No
Western Cape	10	Negative	795.18	987.4	Urban	Never_tested	Male	Coloured	Not married	No education/Primary	Employed	25-49	Yes		5+yrsyounger	1 partner	yes	High risk/harmful (16-19)	No	Yes
Western Cape	10	Negative	632.902	561.035	Urban	Never_tested	Female	Coloured	Married	Secondary	Employed	15-24	Yes	>=15	Within5+yrs	1 partner	no	Abstainers	Yes	Yes
Western Cape	42		4094.05		Urban	Tested	Male	White	Married	Tertiary	Unemployed	50+	Yes		Within5+yrs	1 partner	no	Low risk (1-7)	No	No
Western Cape	42	Negative	2249.31	3626.38	Urban	Tested	Female	White	Married	Tertiary	Employed	25-49	Yes		Within5+yrs	1 partner	no	Low risk (1-7)	Yes	No
Western Cape	42		2485.24		Urban	Tested	Female	White	Married	Secondary	Unemployed	50+	Yes		Within5+yrs	1 partner	no	Abstainers	Yes	No
Western Cape	42		2485.24		Urban	Tested	Female	White	Not married	Secondary	Employed	50+	Yes		5+yrsolder	1 partner	no	Low risk (1-7)	No	Yes
Western Cape	42	Negative	6107.43	9948.29	Urban	Tested	Male	White	Married	Tertiary	Employed	25-49	Yes		Within5+yrs	1 partner	no	Low risk (1-7)	Yes	No
Western Cape	42	Negative	4094.05	6808.39	Urban	Never_tested	Male	White	Married	Secondary	Unemployed	50+	Yes		5+yrsolder			Low risk (1-7)	No	No
Western Cape	42	Negative	2485.24	4112.86	Urban	Never_tested	Female	White	Married	Secondary	Employed	50+	Yes		Within5+yrs	1 partner	no	Low risk (1-7)	Yes	No
Western Cape	53	Negative	2519.42	4189.78	Urban	Never_tested	Male	White	Married	Secondary	Unemployed	50+	Yes		5+yrsolder			Low risk (1-7)	No	No
Western Cape	53	Negative	4152.57	6694.85	Urban	Tested	Female	White	Not married	Secondary	Employed	25-49	Yes		Within5+yrs	1 partner	yes	Low risk (1-7)	No	Yes
Western Cape	53	Negative	1529.38	2530.99	Urban	Tested	Female	White	Married	Secondary	Unemployed	25-49	Yes		5+yrsolder	1 partner	no	Abstainers	No	No
Western Cape	53	Negative	1529.38	2530.99	Urban	Never_tested	Female	White	Married	Secondary	Unemployed	50+	Yes		Within5+yrs	1 partner	no	Low risk (1-7)	No	Yes
Western Cape	53	Negative	3758.42	6122.02	Urban	Tested	Male	White	Married	Secondary	Employed	25-49	Yes		Within5+yrs	1 partner	no	Low risk (1-7)	Yes	No
Western Cape	53	Negative	2545.91	3037.99	Urban	Never_tested	Male	Coloured	Not married	Secondary	Unemployed	15-24	No	>=15				High risk (20+)	No	No
Western Cape	53	Negative	1680.55	1263.63	Urban	Tested	Female	Coloured	Married	Secondary	Employed	25-49	Yes		5+yrsolder	1 partner	no	Low risk (1-7)	Yes	No
Western Cape	53	Negative	764.689	1265.5	Urban	Tested	Female	White	Married	Secondary	Unemployed	25-49	Yes		Within5+yrs	1 partner	no	Abstainers	No	Yes
Western Cape	53	Negative	764.689	1265.5	Urban	Tested	Female	White	Married	Tertiary	Employed	50+	Yes		Within5+yrs	1 partner	no	Low risk (1-7)	Yes	No
Western Cape	53	Negative	2519.42	4189.78	Urban	Tested	Male	White	Married	Tertiary	Unemployed	50+	Yes		5+yrsyounger	1 partner	no	Low risk (1-7)	No	No
Western Cape	53	Negative	2919.55	3195.88	Urban	Tested	Female	Coloured	Married	Secondary	Employed	25-49	Yes		Within5+yrs	1 partner	no	Low risk (1-7)	Yes	No
Western Cape	104	Negative	1367.25	1028.05	Urban	Never_tested	Female	Coloured	Married	No education/Primary	Unemployed	50+	Yes		Within5+yrs	1 partner	no	Abstainers	No	No
Western Cape	104	Negative	2071.27	2471.61	Urban	Tested	Male	Coloured	Not married	Secondary	Employed	15-24	Yes	<15	Within5+yrs	1 partner	no	High risk/harmful (16-19)	No	No
Western Cape	104	Negative	1367.25	1028.05	Urban	Never_tested	Female	Coloured	Not married	No education/Primary	Unemployed	50+	Yes		5+yrsolder			Abstainers	No	No
Western Cape	104	Negative	2071.27	2471.61	Urban	Never_tested	Male	Coloured	Not married	Secondary	Employed	15-24	Yes	>=15	Within5+yrs	1 partner	no	Risky/hazardous level (8-15)	No	No
Western Cape	104	Negative	2172.71	2377.59	Urban	Never_tested	Male	Coloured	Married	Secondary	Employed	50+	Yes		Within5+yrs	1 partner	no	High risk/harmful (16-19)	No	No
Western Cape	104	Negative	1265.8	1122.07	Urban	Never_tested	Female	Coloured	Not married	Secondary	Employed	15-24	Yes	>=15	Within5+yrs	1 partner	no	High risk (20+)	No	No
Western Cape	104	Negative	795.18	987.4	Urban	Tested	Male	Coloured	Not married	Secondary	Employed	25-49	Yes		Within5+yrs	1 partner	no	Risky/hazardous level (8-15)	Yes	No
Western Cape	104	Negative	2071.27	2471.61	Urban	Tested	Male	Coloured	Not married	Secondary	Employed	15-24	Yes	>=15	5+yrsolder			Abstainers	No	No
Western Cape	104	Negative	3180.72	3949.6	Urban	Tested	Male	Coloured	Not married	Secondary	Employed	25-49	Yes		5+yrsyounger	2+ partn	yes	Risky/hazardous level (8-15)	No	No
Western Cape	104	Negative	2172.71	2377.59	Urban	Never_tested	Male	Coloured	Not married	No education/Primary	Unemployed	50+	Yes		5+yrsolder			Risky/hazardous level (8-15)	No	No
Western Cape	104	Negative	3180.72	3949.6	Urban	Tested	Male	Coloured	Not married	Secondary	Employed	25-49	Yes		5+yrsyounger	1 partner	no	High risk/harmful (16-19)	No	Yes
Western Cape	104	Negative	341.811	257.013	Urban	Never_tested	Female	Coloured	Not married	Secondary	Employed	25-49	Yes		5+yrsolder			Abstainers	No	No
Western Cape	104	Negative	316.451	280.518	Urban	Never_tested	Female	Coloured	Not married	Tertiary	Employed	15-24	Yes	>=15	Within5+yrs	1 partner	no	Risky/hazardous level (8-15)	No	Yes
Western Cape	104	Negative	593.814	650.016	Urban	Never_tested	Female	Coloured	Married	Secondary	Employed	25-49	Yes		Within5+yrs	1 partner	no	Abstainers	No	Yes
Western Cape	104	Negative	543.177	594.397	Urban	Tested	Male	Coloured	Married	No education/Primary	Employed	25-49	Yes		Within5+yrs	1 partner	no	Abstainers	No	No
Western Cape	104	Negative	341.811	257.013	Urban	Never_tested	Female	Coloured	Not married	No education/Primary	Unemployed	50+	Yes		5+yrsolder			Low risk (1-7)	No	No
Western Cape	104	Negative	1367.25	1028.05	Urban	Never_tested	Female	Coloured	Married	Secondary	Unemployed	50+	Yes		Within5+yrs	1 partner	no	Abstainers	No	Yes
Western Cape	104	Negative	795.18	987.4	Urban	Never_tested	Male	Coloured	Married	No education/Primary	Employed	25-49	Yes		Within5+yrs	1 partner	no	Risky/hazardous level (8-15)	No	No
Western Cape	104	Negative	1553.45	1853.71	Urban	Never_tested	Male	Coloured	Not married	Secondary	Unemployed	15-24	No	>=15				Abstainers	No	Yes
Western Cape	53		1988.49		Urban		Female	Black African				50+
Western Cape	53	Negative	3425.39	4253.42	Urban	Tested	Male	Coloured	Married	Tertiary	Employed	25-49	Yes		Within5+yrs	2+ partn	no	Abstainers	Yes	Yes
Western Cape	53	Negative	1712.7	2126.71	Urban	Never_tested	Male	Coloured	Not married	Secondary	Employed	25-49	Yes		Within5+yrs	1 partner	yes	Abstainers	Yes	No
Western Cape	53	Negative	3425.39	4253.42	Urban	Tested	Male	Coloured	Married	Secondary	Employed	25-49	Yes		5+yrsyounger	1 partner	no	Risky/hazardous level (8-15)	No	Yes
Western Cape	53	Negative	1472.42	1107.13	Urban	Never_tested	Female	Coloured	Married	Secondary	Unemployed	25-49	Yes		Within5+yrs	1 partner	no	Low risk (1-7)	Yes	No
Western Cape	53	Negative	2230.6	2661.73	Urban	Never_tested	Male	Coloured	Not married	Secondary	Unemployed	15-24	Yes	>=15	Within5+yrs	2+ partn	yes	Risky/hazardous level (8-15)	No	Yes
Western Cape	53	Negative	2230.6	2661.73	Urban	Never_tested	Male	Coloured	Not married	Secondary	Unemployed	15-24	No	>=15				Low risk (1-7)	Yes	No
Western Cape	53	Negative	2339.84	2560.48	Urban	Tested	Male	Coloured	Married	Secondary	Employed	25-49	Yes		Within5+yrs	1 partner	no	Low risk (1-7)	Yes	No
Western Cape	53	Negative	2557.97	2800.07	Urban	Tested	Female	Coloured	Not married	Secondary	Employed	25-49	Yes		5+yrsyounger	1 partner		Low risk (1-7)	Yes	No
Western Cape	53	Negative	1472.42	1107.13	Urban	Tested	Female	Coloured	Married	Secondary	Employed	25-49	Yes		Within5+yrs	1 partner	no	Abstainers	Yes	No
Western Cape	53	Negative	2230.6	2661.73	Urban	Never_tested	Male	Coloured	Not married	Secondary	Unemployed	15-24	No	>=15				Low risk (1-7)	Yes	No
Western Cape	53	Negative	1278.98	1400.03	Urban	Never_tested	Female	Coloured	Married	Secondary	Unemployed	25-49	Yes		Within5+yrs	1 partner	no	Abstainers	No	Yes
Western Cape	53	Negative	681.587	604.192	Urban	Never_tested	Female	Coloured	Not married	Secondary	Unemployed	15-24	No	>=15				Abstainers	No	Yes
Western Cape	53	Negative	3509.76	3840.72	Urban	Tested	Male	Coloured	Married	Secondary	Employed	25-49	Yes		Within5+yrs	1 partner	no	Abstainers	Yes	No
Western Cape	53	Negative	681.587	604.192	Urban	Never_tested	Female	Coloured	Not married	Secondary	Unemployed	15-24	No	>=15				High risk (20+)	No	No
Western Cape	53	Negative	1712.7	2126.71	Urban	Tested	Male	Coloured	Not married	Tertiary	Employed	25-49	Yes		5+yrsyounger	1 partner	no	Abstainers	Yes	No
Western Cape	53		681.587		Urban	Never_tested	Female	Coloured	Not married	Tertiary	Unemployed	15-24	Yes	>=15	Within5+yrs	1 partner		Risky/hazardous level (8-15)	No	Yes
Western Cape	53	Negative	1472.42	1107.13	Urban	Tested	Female	Coloured	Married	Secondary	Employed	25-49	Yes			2+ partn	no	High risk (20+)	No	No
Western Cape	80	Negative	1385.34	1515.97	Rural formal	Never_tested	Male	Coloured	Married	No education/Primary	Employed	25-49	Yes		Within5+yrs	1 partner	no	Low risk (1-7)	No	No
Western Cape	80	Negative	1320.66	1575.92	Rural formal	Never_tested	Male	Coloured	Married	Secondary	Employed	15-24	Yes	>=15	Within5+yrs	1 partner	no	Risky/hazardous level (8-15)	No	Yes
Western Cape	80	Negative	1514.48	1657.82	Rural formal	Never_tested	Female	Coloured	Married	Secondary	Employed	25-49	Yes		Within5+yrs	1 partner	no	Abstainers	No	Yes
Western Cape	80	Negative	1385.34	1515.97	Rural formal	Never_tested	Male	Coloured	Not married	No education/Primary	Employed	50+	Yes		5+yrsolder			Low risk (1-7)	No	No
Western Cape	80	Negative	2028.05	2518.3	Rural formal	Never_tested	Male	Coloured	Not married	No education/Primary	Employed	25-49	Yes		Within5+yrs	1 partner	yes	Risky/hazardous level (8-15)	Yes	No
Western Cape	80	Negative	807.086	715.441	Rural formal		Female	Coloured		No education/Primary		15-24		>=15
Western Cape	80	Negative	871.766	655.493	Rural formal	Never_tested	Female	Coloured	Not married	No education/Primary	Employed	50+	Yes		5+yrsolder			Risky/hazardous level (8-15)	No	No
Western Cape	80	Negative	1320.66	1575.92	Rural formal	Never_tested	Male	Coloured	Not married	No education/Primary	Employed	15-24	Yes	>=15	5+yrsolder			Risky/hazardous level (8-15)	No	Yes
Western Cape	80	Negative	2770.67	3031.94	Rural formal	Never_tested	Male	Coloured	Married	No education/Primary	Employed	50+	Yes		5+yrsyounger	1 partner	no	Risky/hazardous level (8-15)	No	No
Western Cape	80	Negative	1385.34	1515.97	Rural formal	Never_tested	Male	Coloured	Not married	No education/Primary	Employed	25-49	Yes		Within5+yrs	1 partner	no	Risky/hazardous level (8-15)	No	Yes
Western Cape	80	Negative	2641.31	3151.83	Rural formal	Never_tested	Male	Coloured	Not married	No education/Primary	Employed	15-24	Yes	>=15	Within5+yrs	2+ partn	no	Low risk (1-7)	No	Yes
Western Cape	80	Negative	1514.48	1657.82	Rural formal	Tested	Female	Coloured	Married	No education/Primary	Employed	25-49	Yes		5+yrsolder	1 partner	no	High risk (20+)	No	Yes
Western Cape	80	Negative	1385.34	1515.97	Rural formal	Never_tested	Male	Coloured	Married	No education/Primary	Employed	25-49	Yes		Within5+yrs	1 partner	no	Risky/hazardous level (8-15)	No	No
Western Cape	80	Negative	1320.66	1575.92	Rural formal	Never_tested	Male	Coloured	Not married	Secondary	Employed	15-24	No	>=15				Risky/hazardous level (8-15)	No	Yes
Western Cape	80	Negative	1743.53	1310.99	Rural formal	Never_tested	Female	Coloured	Not married	No education/Primary	Unemployed	50+	Yes		5+yrsolder			Risky/hazardous level (8-15)	No	No
Western Cape	80		807.086		Rural formal	Tested	Female	Coloured	Not married	Secondary	Unemployed	15-24	Yes	>=15	Within5+yrs	1 partner	no	Abstainers	No	Yes
Western Cape	80	Negative	1514.48	1657.82	Rural formal	Never_tested	Female	Coloured	Not married	No education/Primary	Employed	25-49	Yes		Within5+yrs	1 partner	no	Abstainers	No	Yes
Western Cape	80	Negative	1614.17	1430.88	Rural formal	Never_tested	Female	Coloured	Not married	No education/Primary	Unemployed	15-24	Yes	<15	5+yrsolder	1 partner	no	Low risk (1-7)	No	No
Western Cape	80	Negative	1385.34	1515.97	Rural formal	Never_tested	Male	Coloured	Not married	No education/Primary	Employed	25-49	Yes		5+yrsyounger	1 partner	no	High risk (20+)	No	Yes
Western Cape	80	Negative	1320.66	1575.92	Rural formal	Never_tested	Male	Coloured	Not married	Secondary	Employed	15-24	No	>=15				Abstainers	No	No
Western Cape	80	Negative	871.766	655.493	Rural formal	Never_tested	Female	Coloured	Not married	No education/Primary	Unemployed	25-49	Yes		5+yrsolder	1 partner	no	High risk (20+)	No	No
Western Cape	80	Negative	1626.2	1938	Rural formal	Never_tested	Male	Black African	Not married	Secondary	Unemployed	15-24	Yes	<15	5+yrsolder			Abstainers	No	No
Western Cape	80	Negative	1820.03	2019.9	Rural formal	Tested	Female	Black African	Married	No education/Primary	Unemployed	25-49	Yes		5+yrsolder	1 partner	no	Abstainers	No	No
Western Cape	80	Negative	1385.34	1515.97	Rural formal	Never_tested	Male	Coloured	Not married	No education/Primary	Employed	25-49	Yes		5+yrsolder			Low risk (1-7)	No	No
Western Cape	68	Negative	276.895	245.453	Urban	Never_tested	Female	Coloured	Not married	Secondary	Employed	15-24	Yes	>=15	5+yrsolder	1 partner	no	Low risk (1-7)	No	No
Western Cape	68	Negative	519.587	568.764	Urban	Never_tested	Female	Coloured	Not married	Secondary	Employed	25-49	Yes		Within5+yrs	1 partner	no	Low risk (1-7)	No	No
Western Cape	68		598.17		Urban	Never_tested	Female	Coloured	Married	Secondary	Employed	25-49	Yes		5+yrsolder	1 partner	no	Abstainers	No	Yes
Western Cape	68	Negative	553.789	490.906	Urban	Never_tested	Female	Coloured	Not married	Secondary	Unemployed	15-24	No	>=15				Abstainers	No	No
Western Cape	68		519.587		Urban	Never_tested	Female	Coloured	Not married	Secondary	Employed	25-49	Yes		5+yrsolder			Abstainers	No	Yes
Western Cape	68		453.09		Urban	Never_tested	Male	Coloured	Not married	Secondary	Unemployed	15-24	No	>=15				Low risk (1-7)	No	Yes
Western Cape	68		695.782		Urban	Tested	Male	Coloured	Married	Secondary	Employed	25-49	Yes		Within5+yrs	1 partner	no	Abstainers	No	Yes
Western Cape	68		519.587		Urban	Tested	Female	Coloured	Not married	Secondary	Employed	25-49						Abstainers	No	Yes
Western Cape	68	Negative	553.789	490.906	Urban	Never_tested	Female	Coloured	Not married	No education/Primary	Unemployed	15-24	No	>=15				Abstainers	No	No
Western Cape	68		475.28		Urban	Never_tested	Male	Coloured	Married	Secondary	Employed	25-49	Yes		Within5+yrs	1 partner	no	Low risk (1-7)	No	Yes
Western Cape	68	Negative	519.587	568.764	Urban	Tested	Female	Coloured	Married	Secondary	Employed	25-49	Yes		Within5+yrs	1 partner	no	High risk (20+)	No	No
Western Cape	68	Negative	453.09	540.664	Urban	Never_tested	Male	Coloured	Not married	Secondary	Unemployed	15-24	No	>=15				High risk (20+)	Yes	No
Western Cape	68		299.085		Urban	Never_tested	Female	Coloured	Not married	Secondary	Employed	25-49	Yes		5+yrsolder			Low risk (1-7)	No	No
Western Cape	68	Negative	1812.36	2162.66	Urban	Never_tested	Male	Coloured	Not married	Secondary	Unemployed	15-24	No	>=15				Low risk (1-7)	No	No
Western Cape	68	Negative	897.255	674.658	Urban	Tested	Female	Coloured	Not married	Secondary	Employed	50+	Yes		5+yrsolder			Low risk (1-7)	No	No
Western Cape	68	Negative	519.587	568.764	Urban	Never_tested	Female	Coloured	Not married	Secondary	Employed	25-49	No					Abstainers	No	No
Western Cape	68	Negative	299.085	224.886	Urban	Never_tested	Female	Coloured	Not married	Secondary	Unemployed	50+	Yes		5+yrsolder			Low risk (1-7)	Yes	No
Western Cape	68	Negative	453.09	540.664	Urban	Never_tested	Male	Coloured	Not married	Secondary	Unemployed	15-24	No	>=15				Abstainers	Yes	No
Western Cape	68	Negative	598.17	449.772	Urban	Never_tested	Female	Coloured	Not married	Secondary	Employed	25-49	Yes		5+yrsolder	1 partner	no	Risky/hazardous level (8-15)	No	Yes
Western Cape	68		299.085		Urban	Never_tested	Female	Coloured	Married	Secondary	Unemployed	50+	Yes		Within5+yrs	1 partner	no	High risk (20+)	No	No
Western Cape	68		453.09		Urban	Never_tested	Male	Coloured	Not married	Secondary	Unemployed	15-24	Yes	>=15	Within5+yrs	1 partner	no	High risk/harmful (16-19)	No	Yes
Western Cape	68	Negative	453.09	540.664	Urban	Never_tested	Male	Coloured	Not married	Secondary	Unemployed	15-24	No	>=15				High risk (20+)	No	No
Western Cape	68	Negative	475.28	520.098	Urban	Tested	Male	Coloured	Married	Secondary	Employed	25-49	Yes		Within5+yrs	1 partner	no	Risky/hazardous level (8-15)	No	No
Western Cape	68		695.782		Urban	Tested	Male	Coloured	Not married	Secondary	Employed	25-49	Yes		5+yrsyounger	1 partner	no	Low risk (1-7)	No	Yes
Western Cape	68	Negative	276.895	245.453	Urban	Never_tested	Female	Coloured	Not married	Secondary	Unemployed	15-24	No	>=15				Low risk (1-7)	Yes	No
Western Cape	31	Negative	1826.1	3440.52	Urban	Tested	Female	White	Not married	Secondary	Unemployed	15-24	Yes	>=15	Within5+yrs	1 partner	yes	Low risk (1-7)	No	No
Western Cape	31	Negative	3113.15	5596.95	Urban	Never_tested	Male	White	Not married	Secondary	Unemployed	15-24	No	>=15				Low risk (1-7)	No	No
Western Cape	31	Negative	1988.19	3290.29	Urban	Never_tested	Female	White	Not married	Secondary	Unemployed	50+	Yes		5+yrsolder			High risk (20+)	Yes	No
Western Cape	31	Negative	5964.57	9870.86	Urban	Never_tested	Female	White	Married	Secondary	Unemployed	50+	Yes		5+yrsolder			Low risk (1-7)	Yes	No
Western Cape	31	Negative	3275.24	5446.71	Urban	Tested	Male	White	Married	Tertiary	Employed	50+	Yes		5+yrsyounger	1 partner	no	Low risk (1-7)	Yes	No
Western Cape	31	Negative	3113.15	5596.95	Urban	Never_tested	Male	White	Not married	Secondary	Unemployed	15-24	No	>=15				Low risk (1-7)	Yes	No
Western Cape	31		1988.19		Urban	Tested	Female	White	Married	Tertiary	Employed	25-49	Yes		Within5+yrs	1 partner	no	Low risk (1-7)	No	No
Western Cape	31		3113.15		Urban	Never_tested	Male	White	Not married	Secondary	Unemployed	15-24	No	>=15				Risky/hazardous level (8-15)	No	No
Western Cape	31	Negative	3598.89	5802.21	Urban	Never_tested	Female	White	Married	Tertiary	Employed	25-49	Yes		Within5+yrs	1 partner	no	Low risk (1-7)	Yes	Yes
Western Cape	31	Negative	1988.19	3290.29	Urban	Never_tested	Female	White	Not married	Secondary	Unemployed	50+	Yes		5+yrsolder			Low risk (1-7)	Yes	No
Western Cape	31		6226.29		Urban	Never_tested	Male	White	Not married	Secondary	Unemployed	15-24	No	>=15				Low risk (1-7)	Yes	No
Western Cape	31		6226.29		Urban	Never_tested	Male	White	Not married	Tertiary	Unemployed	15-24	No	>=15				Low risk (1-7)	Yes	No
Western Cape	31	Negative	1988.19	3290.29	Urban	Tested	Female	White	Not married	Secondary	Unemployed	25-49	Yes		5+yrsolder			Abstainers	Yes	No
Western Cape	102	Negative	736.209	553.566	Urban	Never_tested	Female	Coloured	Not married	No education/Primary	Unemployed	50+	Yes		5+yrsolder			Abstainers	No	No
Western Cape	102	Negative	681.587	604.192	Urban	Tested	Female	Coloured	Not married	No education/Primary	Unemployed	15-24	Yes	<15	5+yrsolder	2+ partn	no	High risk (20+)	No	Yes
Western Cape	102	Negative	1278.98	1400.03	Urban	Tested	Female	Coloured	Not married	Secondary	Employed	25-49	Yes		5+yrsolder			Abstainers	No	Yes
Western Cape	102	Negative	681.587	604.192	Urban	Never_tested	Female	Coloured	Not married	Secondary	Unemployed	15-24	No	>=15				Abstainers	No	No
Western Cape	102	Negative	1169.92	1280.24	Urban	Never_tested	Male	Coloured	Married	No education/Primary	Employed	25-49	Yes		5+yrsyounger	1 partner	no	High risk (20+)	No	No
Western Cape	102	Negative	736.209	553.566	Urban	Never_tested	Female	Coloured	Married	Secondary	Employed	25-49	Yes		Within5+yrs		no	Abstainers	No	Yes
Western Cape	102	Negative	1115.3	1330.87	Urban	Tested	Male	Coloured	Not married	Secondary	Unemployed	15-24	Yes	<15	Within5+yrs	2+ partn	yes	High risk/harmful (16-19)	No	Yes
Western Cape	102	Negative	639.492	700.017	Urban	Never_tested	Female	Coloured	Married	Secondary	Unemployed	25-49	Yes		Within5+yrs	1 partner	no	High risk (20+)	No	No
Western Cape	102	Negative	340.793	302.096	Urban	Tested	Female	Coloured	Not married	Secondary	Unemployed	15-24	Yes	>=15	5+yrsolder			High risk (20+)	No	No
Western Cape	102		736.209		Urban		Female	Coloured		No education/Primary		25-49
Western Cape	102		1115.3		Urban	Tested	Male	Coloured	Not married	Secondary	Unemployed	15-24		>=15				Abstainers	No	Yes
Western Cape	102	Negative	681.587	604.192	Urban	Never_tested	Female	Coloured	Not married	Secondary	Unemployed	15-24	No	>=15				Low risk (1-7)	Yes	No
Western Cape	102	Negative	736.209	553.566	Urban	Tested	Female	Coloured	Not married	Secondary	Employed	25-49	Yes		5+yrsolder	1 partner	no	Abstainers	Yes	No
Western Cape	102	Negative	736.209	553.566	Urban	Never_tested	Female	Coloured	Not married	No education/Primary	Unemployed	50+	Yes		5+yrsolder			Abstainers	No	No
Western Cape	102	Negative	681.587	604.192	Urban	Tested	Female	Coloured	Not married	Secondary	Employed	15-24	Yes	>=15	5+yrsolder			Low risk (1-7)	No	No
Western Cape	102	Negative	1169.92	1280.24	Urban	Never_tested	Male	Coloured	Married	No education/Primary	Unemployed	50+	Yes		5+yrsolder			Low risk (1-7)	Yes	No
Western Cape	102		1278.98		Urban	Never_tested	Female	Coloured	Not married	Secondary	Employed	25-49	Yes		Within5+yrs	1 partner	no	Low risk (1-7)	No	Yes
Western Cape	102	Negative	768.51	852.906	Urban	Tested	Female	Black African	Married	Secondary	Unemployed	25-49	Yes		Within5+yrs	1 partner	no	Low risk (1-7)	No	No
Western Cape	102	Negative	681.587	604.192	Urban	Tested	Female	Coloured	Not married	No education/Primary	Unemployed	15-24	Yes	<15	5+yrsolder			High risk/harmful (16-19)	Yes	No
Western Cape	191	Negative	319.024	239.879	Urban	Never_tested	Female	Coloured	Not married	Secondary	Unemployed	50+	Yes		Within5+yrs	1 partner	no	Low risk (1-7)	No	No
Western Cape	191		319.024		Urban	Never_tested	Female	Coloured	Married	Secondary	Employed	25-49	Yes		Within5+yrs	1 partner	no	Risky/hazardous level (8-15)	No	No
Western Cape	191	Negative	483.296	576.709	Urban	Never_tested	Male	Coloured	Not married	Secondary	Unemployed	15-24	No	>=15				Risky/hazardous level (8-15)	No	No
Western Cape	191		1933.18		Urban	Never_tested	Male	Coloured	Not married	Secondary	Unemployed	15-24	Yes	>=15	Within5+yrs	1 partner	yes	High risk/harmful (16-19)	No	No
Western Cape	191		319.024		Urban	Tested	Female	Coloured	Married	No education/Primary	Unemployed	25-49	Yes		Within5+yrs	1 partner	no	Low risk (1-7)	Yes	No
Western Cape	191	Negative	554.226	606.681	Urban	Never_tested	Female	Coloured	Not married	Secondary	Unemployed	25-49	Yes		5+yrsolder			Abstainers	No	No
Western Cape	191	Negative	1520.9	1664.31	Urban	Tested	Male	Coloured	Married	Secondary	Employed	25-49	Yes		Within5+yrs	1 partner	no	Low risk (1-7)	No	No
Western Cape	191		483.296		Urban	Never_tested	Male	Coloured	Not married	Secondary	Unemployed	15-24	Yes	>=15	5+yrsolder			Abstainers	No	No
Western Cape	191	Negative	319.024	239.879	Urban	Never_tested	Female	Coloured	Married	Secondary	Unemployed	50+	Yes		5+yrsyounger	1 partner	no	Risky/hazardous level (8-15)	No	No
Western Cape	191	Negative	295.354	261.816	Urban	Never_tested	Female	Coloured	Not married	Secondary	Unemployed	15-24	No	>=15				High risk (20+)	Yes	No
Western Cape	191	Negative	319.024	239.879	Urban	Never_tested	Female	Coloured	Not married	Tertiary	Unemployed	50+	No					Abstainers	No	No
Western Cape	191	Negative	295.354	261.816	Urban	Never_tested	Female	Coloured	Not married	No education/Primary	Unemployed	15-24	No	>=15				Abstainers	No	No
Western Cape	191	Negative	483.296	576.709	Urban	Never_tested	Male	Coloured	Not married	Secondary	Unemployed	15-24	Yes	<15	Within5+yrs	2+ partn	no	High risk/harmful (16-19)	No	No
Western Cape	191	Negative	319.024	239.879	Urban	Never_tested	Female	Coloured	Married	No education/Primary	Unemployed	50+	Yes		5+yrsolder			Low risk (1-7)	Yes	No
Western Cape	191	Negative	483.296	576.709	Urban	Never_tested	Male	Coloured	Not married	Tertiary	Unemployed	15-24	Yes	>=15	Within5+yrs	1 partner	yes	Risky/hazardous level (8-15)	Yes	No
Western Cape	191	Negative	506.965	554.771	Urban		Male	Coloured				25-49
Western Cape	191	Negative	957.072	719.636	Urban	Tested	Female	Coloured	Married	Secondary	Employed	50+	Yes		5+yrsolder	1 partner	no	Abstainers	Yes	Yes
Western Cape	191		506.965		Urban	Tested	Male	Coloured	Married	Secondary	Employed	25-49	Yes		5+yrsolder	1 partner	no	High risk (20+)	No	No
Western Cape	191		483.296		Urban	Never_tested	Male	Coloured	Not married	Secondary	Unemployed	15-24	No	>=15				High risk (20+)	No	No
Western Cape	191		506.965		Urban	Never_tested	Male	Coloured	Married	No education/Primary	Unemployed	50+	Yes		5+yrsyounger	2+ partn	no	High risk (20+)	No	No
Western Cape	191	Negative	483.296	576.709	Urban	Never_tested	Male	Coloured	Not married	Secondary	Unemployed	15-24	No	>=15				Abstainers	No	No
Western Cape	191	Negative	319.024	239.879	Urban	Never_tested	Female	Coloured	Not married	No education/Primary	Unemployed	50+	Yes		5+yrsolder			High risk (20+)	Yes	No
Western Cape	191	Negative	295.354	261.816	Urban	Never_tested	Female	Coloured	Not married	Secondary	Unemployed	15-24	Yes	>=15	5+yrsolder			Low risk (1-7)	No	No
Western Cape	191	Negative	319.024	239.879	Urban	Never_tested	Female	Coloured	Married	Secondary	Unemployed	25-49	Yes		Within5+yrs	1 partner	no	Abstainers	No	No
Western Cape	191	Negative	295.354	261.816	Urban	Never_tested	Female	Coloured	Not married		Unemployed	15-24	No	>=15				High risk (20+)	Yes	No
Western Cape	191	Negative	319.024	239.879	Urban	Never_tested	Female	Coloured	Married	Secondary	Employed	50+	Yes		Within5+yrs	1 partner	no	Low risk (1-7)	Yes	No
Western Cape	236	Negative	757.241	828.91	Rural formal	Tested	Female	Coloured	Married	No education/Primary	Employed	25-49	Yes		Within5+yrs	1 partner	no	High risk (20+)	No	No
Western Cape	236	Negative	403.543	357.72	Rural formal	Tested	Female	Coloured	Not married	Secondary	Employed	15-24	Yes	>=15	Within5+yrs	1 partner	no	High risk/harmful (16-19)	No	No
Western Cape	236	Negative	1210.63	1073.16	Rural formal	Tested	Female	Coloured	Not married	Secondary	Employed	15-24	Yes	>=15	5+yrsolder			Abstainers	No	Yes
Western Cape	236	Negative	660.328	787.958	Rural formal	Never_tested	Male	Coloured	Not married	Secondary	Unemployed	15-24	No	>=15				Abstainers	No	No
Western Cape	236	Negative	871.766	655.493	Rural formal	Never_tested	Female	Coloured	Not married	No education/Primary	Employed	25-49	Yes		5+yrsyounger	1 partner	no	High risk (20+)	Yes	Yes
Western Cape	236	Negative	403.543	357.72	Rural formal	Never_tested	Female	Coloured	Married	No education/Primary	Unemployed	15-24	No	>=15				Abstainers	No	No
Western Cape	236	Negative	435.883	327.746	Rural formal	Never_tested	Female	Coloured	Not married	No education/Primary	Employed	50+	Yes		5+yrsolder			High risk (20+)	No	No
Western Cape	236	Negative	1980.98	2363.87	Rural formal	Never_tested	Male	Coloured	Not married	Secondary	Employed	15-24	Yes	<15	Within5+yrs	1 partner	no	Risky/hazardous level (8-15)	No	Yes
Western Cape	236	Negative	3042.08	3777.44	Rural formal	Tested	Male	Coloured	Not married	Secondary	Unemployed	25-49	Yes		Within5+yrs	1 partner	no	High risk (20+)	Yes	No
Western Cape	236		660.328		Rural formal	Never_tested	Male	Coloured	Not married	Secondary	Unemployed	15-24	Yes	>=15	5+yrsolder			Risky/hazardous level (8-15)	No	No
Western Cape	236	Negative	435.883	327.746	Rural formal	Tested	Female	Coloured	Not married	No education/Primary	Employed	25-49	Yes		5+yrsolder			High risk (20+)	Yes	No
Western Cape	236	Negative	435.883	327.746	Rural formal	Never_tested	Female	Coloured	Not married	No education/Primary	Employed	25-49	Yes		5+yrsyounger	1 partner	no	Abstainers	No	No
Western Cape	236	Negative	403.543	357.72	Rural formal	Tested	Female	Coloured	Not married	No education/Primary	Employed	15-24	Yes	>=15	Within5+yrs	1 partner	no	High risk (20+)	Yes	No
Western Cape	236	Negative	435.883	327.746	Rural formal	Never_tested	Female	Coloured	Not married	No education/Primary	Employed	25-49	Yes		5+yrsyounger		no	Abstainers	No	Yes
Western Cape	236	Negative	1980.98	2363.87	Rural formal	Never_tested	Male	Coloured	Not married	No education/Primary	Employed	15-24	No	>=15				High risk/harmful (16-19)	No	No
Western Cape	236	Negative	1514.48	1657.82	Rural formal	Never_tested	Female	Coloured	Married	No education/Primary	Employed	25-49	Yes		5+yrsolder	1 partner	no	Low risk (1-7)	No	Yes
Western Cape	236	Negative	435.883	327.746	Rural formal	Never_tested	Female	Coloured	Not married	No education/Primary	Unemployed	50+	Yes		5+yrsolder			Low risk (1-7)	No	Yes
Western Cape	236	Negative	660.328	787.958	Rural formal	Never_tested	Male	Coloured	Not married	Secondary	Unemployed	15-24	Yes	<15	5+yrsolder			Low risk (1-7)	Yes	No
Western Cape	236		692.668		Rural formal	Never_tested	Male	Coloured	Not married	No education/Primary	Employed	25-49	Yes		5+yrsyounger	1 partner	yes	High risk/harmful (16-19)	No	No
Western Cape	236	Negative	692.668	757.984	Rural formal	Never_tested	Male	Coloured	Married	No education/Primary	Employed	25-49	Yes		5+yrsyounger	1 partner	no	Low risk (1-7)	No	Yes
Western Cape	236	Negative	757.241	828.91	Rural formal	Never_tested	Female	Coloured	Married	No education/Primary	Employed	25-49	Yes		Within5+yrs	1 partner	no	Abstainers	No	No
Western Cape	236		660.328		Rural formal	Never_tested	Male	Coloured	Not married	Secondary	Unemployed	15-24	No	>=15				Low risk (1-7)	Yes	No
Western Cape	236	Negative	403.543	357.72	Rural formal	Never_tested	Female	Coloured	Not married	Secondary	Unemployed	15-24	No	>=15				Abstainers	No	Yes
Western Cape	236	Negative	692.668	757.984	Rural formal	Never_tested	Male	Coloured	Married	No education/Primary	Employed	25-49	Yes		5+yrsyounger	1 partner	no	Abstainers	No	Yes
Western Cape	67	Negative	1086.35	1188.79	Urban	Tested	Male	Coloured	Married	Secondary	Employed	25-49	Yes		Within5+yrs	1 partner	no	Risky/hazardous level (8-15)	No	No
Western Cape	67	Negative	341.811	257.013	Urban	Never_tested	Female	Coloured	Married	No education/Primary	Unemployed	50+	Yes		Within5+yrs	1 partner	no	Low risk (1-7)	No	Yes
Western Cape	67	Negative	683.623	514.025	Urban	Never_tested	Female	Coloured	Not married	No education/Primary	Unemployed	50+	Yes		5+yrsolder			Abstainers	No	Yes
Western Cape	67	Negative	632.902	561.035	Urban	Never_tested	Female	Coloured	Not married	Secondary	Unemployed	15-24	No	>=15				Low risk (1-7)	No	Yes
Western Cape	67	Negative	1187.63	1300.03	Urban	Tested	Female	Coloured	Married	Secondary	Employed	25-49	Yes		5+yrsolder	1 partner	no	Abstainers	No	Yes
Western Cape	67	Negative	1035.63	1235.8	Urban	Never_tested	Male	Coloured	Not married	Secondary	Unemployed	15-24	No	>=15				Abstainers	No	No
Western Cape	67	Negative	1590.36	1974.8	Urban	Tested	Male	Coloured	Married	Secondary	Employed	25-49	Yes		Within5+yrs	1 partner	no	Abstainers	No	Yes
Western Cape	67	Negative	683.623	514.025	Urban	Never_tested	Female	Coloured	Married	Secondary	Unemployed	25-49	Yes		5+yrsolder	1 partner	no	Abstainers	No	Yes
Western Cape	67	Negative	341.811	257.013	Urban	Tested	Female	Coloured	Not married	No education/Primary	Unemployed	50+	Yes		5+yrsolder			Abstainers	No	No
Western Cape	67	Negative	1035.63	1235.8	Urban	Never_tested	Male	Coloured	Not married	Secondary	Unemployed	15-24	No	>=15				Abstainers	No	No
Western Cape	67	Negative	1086.35	1188.79	Urban	Tested	Male	Coloured	Married	No education/Primary	Employed	25-49	Yes		Within5+yrs	1 partner	no	Abstainers	No	No
Western Cape	67	Negative	949.353	841.553	Urban	Never_tested	Female	Coloured	Not married	Secondary	Unemployed	15-24	Yes	>=15	Within5+yrs	1 partner	yes	Risky/hazardous level (8-15)	Yes	No
Western Cape	67		683.623		Urban	Tested	Female	Coloured	Married	No education/Primary	Unemployed	50+	Yes		5+yrsolder	1 partner	no	High risk (20+)	No	No
Western Cape	67	Negative	1086.35	1188.79	Urban	Tested	Male	Coloured	Married	Secondary	Employed	25-49	Yes		Within5+yrs	1 partner	no	High risk (20+)	Yes	No
Western Cape	67	Negative	632.902	561.035	Urban	Never_tested	Female	Coloured	Not married	Secondary	Employed	15-24	Yes	>=15	5+yrsolder			Risky/hazardous level (8-15)	No	No
Western Cape	67	Negative	1086.35	1188.79	Urban	Tested	Male	Coloured	Married	Secondary	Unemployed	50+	Yes		5+yrsolder			High risk (20+)	No	No
Western Cape	67	Negative	1086.35	1188.79	Urban	Tested	Male	Coloured	Married	Secondary	Employed	25-49	Yes		5+yrsolder	1 partner	yes	High risk (20+)	Yes	No
Western Cape	67	Negative	632.902	561.035	Urban	Never_tested	Female	Coloured	Not married	Secondary	Unemployed	15-24	No	>=15				Abstainers	Yes	No
Western Cape	67		683.623		Urban	Never_tested	Female	Coloured	Married	Secondary	Employed	25-49	Yes		Within5+yrs	1 partner	no	Abstainers	No	Yes
Western Cape	67	Negative	543.177	594.397	Urban	Never_tested	Male	Coloured	Not married	No education/Primary	Unemployed	50+	Yes		5+yrsolder			Abstainers	No	Yes
Western Cape	67	Negative	1035.63	1235.8	Urban	Never_tested	Male	Coloured	Not married	Secondary	Unemployed	15-24	No	>=15				High risk (20+)	Yes	No
Western Cape	85	Negative	453.09	540.664	Urban	Never_tested	Male	Coloured	Not married	Secondary	Unemployed	15-24	No	>=15				Low risk (1-7)	Yes	No
Western Cape	85		299.085		Urban	Never_tested	Female	Coloured	Not married	No education/Primary	Unemployed	50+	Yes		5+yrsolder			Abstainers	No	No
Western Cape	85		1359.27		Urban	Never_tested	Male	Coloured	Not married	Secondary	Unemployed	15-24	No	>=15				Abstainers	Yes	No
Western Cape	85	Negative	2718.54	3243.99	Urban	Tested	Male	Coloured	Not married	Secondary	Employed	15-24	Yes	>=15	Within5+yrs	1 partner	no	Risky/hazardous level (8-15)	Yes	No
Western Cape	85		276.895		Urban	Never_tested	Female	Coloured	Not married	Secondary	Unemployed	15-24	No	>=15				Abstainers	Yes	No
Western Cape	85	Negative	695.782	863.975	Urban	Never_tested	Male	Coloured	Married	Secondary	Employed	25-49	Yes		Within5+yrs	1 partner	no	Abstainers	Yes	Yes
Western Cape	85	Negative	6262.04	7775.78	Urban	Tested	Male	Coloured	Not married	Tertiary	Employed	25-49	Yes		Within5+yrs	1 partner	no	Abstainers	No	Yes
Western Cape	85	Negative	1558.76	1706.29	Urban	Tested	Female	Coloured	Married	Secondary	Employed	25-49	Yes		Within5+yrs	1 partner	no	High risk (20+)	No	No
Western Cape	85	Negative	897.255	674.658	Urban	Never_tested	Female	Coloured	Not married	No education/Primary	Unemployed	50+	Yes		5+yrsolder			Low risk (1-7)	No	No
Western Cape	85	Negative	299.085	224.886	Urban	Never_tested	Female	Coloured	Married	No education/Primary	Unemployed	50+	Yes		5+yrsolder			Abstainers	No	Yes
Western Cape	85	Negative	519.587	568.764	Urban	Tested	Female	Coloured	Not married	Secondary	Employed	25-49	Yes		5+yrsolder			Abstainers	No	No
Western Cape	85	Negative	299.085	224.886	Urban	Tested	Female	Coloured	Married	Secondary	Unemployed	25-49	Yes		5+yrsolder	1 partner	no	Abstainers	No	Yes
Western Cape	85	Negative	276.895	245.453	Urban	Tested	Female	Coloured	Not married	Secondary	Employed	15-24	Yes	>=15	Within5+yrs	1 partner	no	High risk (20+)	Yes	Yes
Western Cape	85	Negative	299.085	224.886	Urban	Tested	Female	Coloured	Married	Secondary	Unemployed	25-49	Yes		5+yrsolder	1 partner	no	Abstainers	No	No
Western Cape	85	Negative	453.09	540.664	Urban	Never_tested	Male	Coloured	Not married	No education/Primary	Unemployed	15-24	No	>=15				Risky/hazardous level (8-15)	No	No
Western Cape	85	Negative	1425.84	1560.29	Urban	Never_tested	Male	Coloured	Married	No education/Primary	Unemployed	50+	Yes		5+yrsolder			High risk (20+)	No	No
Western Cape	85	Negative	299.085	224.886	Urban	Never_tested	Female	Coloured	Not married	No education/Primary	Unemployed	50+	Yes		5+yrsolder			High risk (20+)	No	No
Western Cape	85	Negative	453.09	540.664	Urban	Never_tested	Male	Coloured	Not married	Secondary	Employed	15-24	Yes	>=15	Within5+yrs	1 partner	yes	Low risk (1-7)	No	No
Western Cape	85	Negative	299.085	224.886	Urban	Never_tested	Female	Coloured	Not married	No education/Primary	Unemployed	50+	Yes		5+yrsolder			Abstainers	No	No
Western Cape	85		453.09		Urban	Tested	Male	Coloured	Not married	Secondary	Employed	15-24	Yes	>=15	Within5+yrs	1 partner	yes	Low risk (1-7)	No	No
Western Cape	74	Negative	870.065	654.214	Urban	Tested	Female	Coloured	Married	Secondary	Unemployed	50+	Yes		Within5+yrs	1 partner	no	Abstainers	No	No
Western Cape	74	Negative	1318.08	1572.84	Urban	Never_tested	Male	Coloured	Not married	Secondary	Unemployed	15-24	No	>=15				Abstainers	No	No
Western Cape	74	Negative	870.065	654.214	Urban	Never_tested	Female	Coloured	Married	Secondary	Employed	50+	Yes		Within5+yrs	1 partner	no	Low risk (1-7)	No	No
Western Cape	74	Negative	1318.08	1572.84	Urban	Never_tested	Male	Coloured	Not married	Secondary	Unemployed	15-24	Yes	>=15	Within5+yrs	1 partner	yes	Low risk (1-7)	No	No
Western Cape	74	Negative	870.065	654.214	Urban	Never_tested	Female	Coloured	Not married	Secondary	Unemployed	50+	Yes		5+yrsolder			Abstainers	No	No
Western Cape	74	Negative	870.065	654.214	Urban	Tested	Female	Coloured	Married	Secondary	Employed	25-49	Yes		5+yrsolder	1 partner	no	Abstainers	No	No
Western Cape	74	Negative	691.316	756.506	Urban	Tested	Male	Coloured	Not married	Secondary	Employed	25-49	Yes		5+yrsyounger	1 partner	yes	Abstainers	Yes	Yes
Western Cape	74	Negative	1305.1	981.321	Urban	Never_tested	Female	Coloured	Married	Secondary	Unemployed	50+	Yes		5+yrsolder			Abstainers	No	No
Western Cape	74	Negative	805.512	714.045	Urban	Never_tested	Female	Coloured	Not married	Tertiary	Unemployed	15-24	Yes	>=15	5+yrsolder			Low risk (1-7)	Yes	No
Western Cape	74	Negative	435.033	327.107	Urban	Tested	Female	Coloured	Married	Secondary	Unemployed	25-49	Yes		Within5+yrs	1 partner	no	Low risk (1-7)	No	Yes
Western Cape	74	Negative	402.756	357.022	Urban	Tested	Female	Coloured	Married	Tertiary	Unemployed	15-24	Yes	>=15	5+yrsolder	1 partner	no	Low risk (1-7)	Yes	No
Western Cape	74	Negative	1382.63	1513.01	Urban	Never_tested	Male	Coloured	Married	Tertiary	Employed	50+	Yes		5+yrsyounger	1 partner	no	Abstainers	No	No
Western Cape	128	Negative	1403.37	1672.44	Urban	Tested	Male	Black African	Not married	Secondary	Employed	15-24	Yes	>=15	Within5+yrs	1 partner	no	High risk/harmful (16-19)	No	Yes
Western Cape	128	Negative	1459.18	1620.7	Urban	Tested	Male	Black African	Married	Secondary	Employed	25-49	Yes		Within5+yrs	1 partner	yes	High risk (20+)	No	No
Western Cape	128	Negative	1459.18	1620.7	Urban	Never_tested	Male	Black African	Married	No education/Primary	Employed	50+	Yes		5+yrsolder			Risky/hazardous level (8-15)	Yes	Yes
Western Cape	128	Positive	960.171	929.869	Urban	Never_tested	Female	Black African	Not married	Secondary	Unemployed	15-24	Yes	>=15	5+yrsolder	1 partner	yes	Risky/hazardous level (8-15)	Yes	Yes
Western Cape	128	Negative	1459.18	1620.7	Urban	Never_tested	Male	Black African	Married	Secondary	Employed	25-49	Yes		5+yrsolder			Abstainers	No	No
Western Cape	128	Negative	1403.37	1672.44	Urban	Tested	Male	Black African	Not married	Secondary	Unemployed	15-24	No	>=15				Abstainers	No	No
Western Cape	128	Negative	2013.83	2485.68	Urban	Never_tested	Male	Black African	Not married	Secondary	Unemployed	25-49	Yes		Within5+yrs	2+ partn	yes	Abstainers	Yes	No
Western Cape	128	Negative	1403.37	1672.44	Urban	Never_tested	Male	Black African	Not married	Secondary	Employed	15-24	No	>=15				Abstainers	No	No
Western Cape	128	Negative	729.592	810.351	Urban	Never_tested	Male	Black African	Married	Secondary	Employed	25-49	Yes		5+yrsyounger	1 partner	no	Abstainers	No	No
Western Cape	128	Negative	2105.05	2508.65	Urban	Never_tested	Male	Black African	Not married	Secondary	Unemployed	15-24	Yes	>=15	Within5+yrs	1 partner	yes	Abstainers	No	No
Western Cape	128	Negative	1015.99	878.136	Urban	Tested	Female	Black African	Not married	No education/Primary	Employed	50+	Yes		5+yrsolder	1 partner	no	High risk (20+)	No	Yes
Western Cape	128	Negative	1459.18	1620.7	Urban	Never_tested	Male	Black African	Married	No education/Primary	Unemployed	25-49	Yes		Within5+yrs	1 partner	no	High risk (20+)	Yes	No
Western Cape	128	Negative	1920.34	1859.74	Urban	Never_tested	Female	Black African	Not married	Secondary	Unemployed	15-24	No	>=15				Abstainers	No	No
Western Cape	128	Positive	785.316	871.558	Urban	Never_tested	Female	Black African	Married	Secondary	Employed	25-49	Yes		5+yrsolder	1 partner	no	Abstainers	No	Yes
Western Cape	128	Negative	960.171	929.869	Urban	Tested	Female	Black African	Not married	Secondary	Unemployed	15-24	Yes	>=15	5+yrsolder			Abstainers	No	No
Western Cape	128	Negative	1015.99	878.136	Urban	Never_tested	Female	Black African	Not married	No education/Primary	Unemployed	50+	Yes		5+yrsolder			Abstainers	No	No
Western Cape	128	Negative	2013.83	2485.68	Urban	Tested	Male	Black African	Not married	Secondary	Employed	25-49	Yes		Within5+yrs	1 partner	yes	High risk (20+)	No	No
Western Cape	128	Negative	1403.37	1672.44	Urban	Never_tested	Male	Black African	Not married	Secondary	Unemployed	15-24	Yes	<15	Within5+yrs	1 partner	yes	Risky/hazardous level (8-15)	No	No
Western Cape	128	Negative	785.316	871.558	Urban	Tested	Female	Black African	Not married	No education/Primary	Unemployed	25-49	Yes		Within5+yrs	1 partner	no	Abstainers	No	Yes
Western Cape	128	Negative	507.994	439.068	Urban	Never_tested	Female	Black African	Not married	No education/Primary	Unemployed	50+	Yes		5+yrsolder		no	High risk (20+)	Yes	No
Western Cape	128	Negative	729.592	810.351	Urban	Never_tested	Male	Black African	Married	No education/Primary	Unemployed	25-49	Yes		5+yrsyounger	1 partner	no	Risky/hazardous level (8-15)	No	No
Western Cape	49	Positive	517.817	617.902	Urban	Never_tested	Male	Coloured	Not married	Secondary	Unemployed	15-24	Yes	>=15	Within5+yrs	1 partner	no	Risky/hazardous level (8-15)	No	No
Western Cape	49	Negative	795.18	987.4	Urban	Never_tested	Male	Coloured	Not married	No education/Primary	Employed	25-49	Yes		Within5+yrs	1 partner	no	High risk (20+)	Yes	Yes
Western Cape	49	Negative	2385.54	2962.2	Urban	Tested	Male	Coloured	Not married	Secondary	Employed	25-49	Yes		Within5+yrs	1 partner	yes	Abstainers	No	No
Western Cape	49	Negative	632.902	561.035	Urban	Never_tested	Female	Coloured	Not married	Secondary	Employed	15-24	Yes	>=15	5+yrsolder			Abstainers	No	Yes
Western Cape	49	Negative	1086.35	1188.79	Urban	Never_tested	Male	Coloured	Married	No education/Primary	Employed	50+	Yes		5+yrsyounger	1 partner	no	High risk (20+)	No	No
Western Cape	49	Negative	1187.63	1300.03	Urban	Tested	Female	Coloured	Married	Secondary	Unemployed	25-49	Yes		Within5+yrs	1 partner	no	Low risk (1-7)	No	No
Western Cape	49	Negative	632.902	561.035	Urban	Never_tested	Female	Coloured	Not married	Secondary	Unemployed	15-24	No	>=15				Abstainers	No	No
Western Cape	49	Negative	795.18	987.4	Urban	Never_tested	Male	Coloured	Married	Secondary	Employed	25-49	Yes		Within5+yrs	1 partner	no	Abstainers	No	Yes
Western Cape	49		543.177		Urban	Never_tested	Male	Coloured	Married	No education/Primary	Unemployed	50+	Yes		5+yrsolder			Abstainers	No	Yes
Western Cape	49	Negative	632.902	561.035	Urban	Never_tested	Female	Coloured	Not married	Secondary	Unemployed	15-24	Yes	>=15	5+yrsolder			High risk (20+)	No	Yes
Western Cape	49		683.623		Urban	Never_tested	Female	Coloured	Married	No education/Primary	Unemployed	50+	Yes		5+yrsolder	1 partner	no	Abstainers	No	No
Western Cape	49	Negative	1187.63	1300.03	Urban	Tested	Female	Coloured	Not married	Secondary	Unemployed	25-49	Yes		Within5+yrs	1 partner	yes	Low risk (1-7)	Yes	No
Western Cape	49	Negative	632.902	561.035	Urban	Never_tested	Female	Coloured	Not married	Secondary	Unemployed	15-24	No	>=15				Abstainers	Yes	No
Western Cape	49	Negative	1187.63	1300.03	Urban	Never_tested	Female	Coloured	Married	Secondary	Employed	25-49	Yes		Within5+yrs	1 partner	no	Low risk (1-7)	No	No
Western Cape	49	Negative	632.902	561.035	Urban	Never_tested	Female	Coloured	Not married	Secondary	Unemployed	15-24	No	>=15				Abstainers	No	No
Western Cape	49	Negative	1187.63	1300.03	Urban	Tested	Female	Coloured	Married	Secondary	Unemployed	25-49	Yes		Within5+yrs	1 partner	no	Abstainers	No	No
Western Cape	49		1590.36		Urban	Tested	Male	Coloured	Not married	Secondary	Unemployed	25-49	Yes		Within5+yrs	2+ partn	yes	High risk/harmful (16-19)	No	Yes
Western Cape	49		1035.63		Urban	Tested	Male	Coloured	Not married	Secondary	Employed	15-24	No	>=15				Abstainers	Yes	Yes
Western Cape	49	Negative	1035.63	1235.8	Urban	Tested	Male	Coloured	Not married	Secondary		15-24	Yes	>=15	Within5+yrs	2+ partn	yes	High risk/harmful (16-19)	No	No
Western Cape	49		1590.36		Urban	Never_tested	Male	Coloured	Not married	Secondary	Unemployed	25-49	Yes		5+yrsolder			Low risk (1-7)	No	No
Western Cape	49	Negative	1187.63	1300.03	Urban	Never_tested	Female	Coloured	Married	No education/Primary	Unemployed	25-49	Yes		Within5+yrs	1 partner	no	High risk (20+)	No	Yes
Western Cape	49	Negative	683.623	514.025	Urban	Tested	Female	Coloured	Married	Secondary	Unemployed	50+	Yes		5+yrsolder			Abstainers	No	No
Western Cape	8	Negative	3640.06	4039.8	Rural formal	Never_tested	Female	Black African	Not married	No education/Primary	Employed	25-49	Yes		5+yrsolder			Abstainers	No	No
Western Cape	8	Negative	3252.41	3875.99	Rural formal	Tested	Male	Black African	Not married	No education/Primary	Employed	15-24	No	>=15				Risky/hazardous level (8-15)	Yes	No
Western Cape	8	Negative	2641.31	3151.83	Rural formal	Never_tested	Male	Coloured	Not married	Secondary	Unemployed	15-24	No	>=15				Abstainers	Yes	No
Western Cape	8	Negative	2770.67	3031.94	Rural formal	Never_tested	Male	Coloured	Married	No education/Primary	Unemployed	50+	Yes		5+yrsolder			High risk (20+)	No	No
Western Cape	8	Negative	3487.06	2621.97	Rural formal	Never_tested	Female	Coloured	Married	No education/Primary	Unemployed	50+	Yes		5+yrsolder			Abstainers	No	Yes
Western Cape	8	Negative	4667.2	5760.75	Rural formal	Never_tested	Male	Black African	Not married	Secondary	Unemployed	25-49	Yes		5+yrsyounger	1 partner	yes	Abstainers	Yes	No
Western Cape	8	Negative	3252.41	3875.99	Rural formal	Never_tested	Male	Black African	Not married	Secondary	Unemployed	15-24	Yes	>=15	Within5+yrs	1 partner	no	Abstainers	Yes	No
Western Cape	8	Negative	2641.31	3151.83	Rural formal	Never_tested	Male	Coloured	Not married	Secondary	Employed	15-24	No	>=15				High risk (20+)	No	No
Western Cape	8	Negative	1743.53	1310.99	Rural formal	Never_tested	Female	Coloured	Married	No education/Primary	Employed	25-49	Yes		5+yrsyounger	1 partner	no	High risk (20+)	No	No
Western Cape	8		2770.67		Rural formal	Tested	Male	Coloured	Married	No education/Primary	Employed	50+	Yes		5+yrsyounger	1 partner	yes	Low risk (1-7)	No	No
Western Cape	8	Negative	2641.31	3151.83	Rural formal	Tested	Male	Coloured	Not married	Secondary	Employed	15-24	Yes	>=15	5+yrsolder			High risk/harmful (16-19)	Yes	No
Western Cape	8		2902.92		Rural formal	Tested	Male		Married	No education/Primary	Employed	25-49	Yes		5+yrsyounger	2+ partn	no	Abstainers	No	Yes
Western Cape	8	Negative	1614.17	1430.88	Rural formal	Never_tested	Female	Coloured	Not married	Secondary	Unemployed	15-24	No	>=15				Abstainers	No	No
Western Cape	8		2770.67		Rural formal	Never_tested	Male	Coloured	Married	No education/Primary	Employed	25-49	Yes		5+yrsolder			Abstainers	No	Yes
Western Cape	8	Negative	1614.17	1430.88	Rural formal	Tested	Female	Coloured	Not married	Secondary	Employed	15-24	Yes	>=15	5+yrsolder	1 partner	yes	Low risk (1-7)	No	No
Western Cape	8	Negative	2770.67	3031.94	Rural formal	Never_tested	Male	Coloured	Married	No education/Primary	Employed	25-49	Yes		Within5+yrs	1 partner	no	Risky/hazardous level (8-15)	Yes	No
Western Cape	8		1385.34		Rural formal	Never_tested	Male	Coloured	Not married	Secondary	Employed	25-49	Yes		5+yrsyounger	1 partner	no	High risk (20+)	Yes	Yes
Western Cape	8		1614.17		Rural formal	Never_tested	Female	Coloured	Not married	Secondary	Unemployed	15-24	No	>=15				Low risk (1-7)	No	No
Western Cape	8		2641.31		Rural formal	Never_tested	Male	Coloured	Not married	Secondary	Employed	15-24	Yes	>=15	5+yrsolder			Risky/hazardous level (8-15)	No	Yes
Western Cape	8		4056.1		Rural formal	Never_tested	Male	Coloured	Not married	No education/Primary	Employed	25-49	Yes		5+yrsolder			Abstainers	No	Yes
Western Cape	8	Negative	4056.1	5036.59	Rural formal	Never_tested	Male	Coloured	Married	Secondary	Employed	25-49	Yes		Within5+yrs	1 partner	no	Low risk (1-7)	No	No
Western Cape	8	Negative	2028.05	2518.3	Rural formal	Never_tested	Male	Coloured	Married	No education/Primary	Employed	25-49	Yes		Within5+yrs	1 partner	no	Low risk (1-7)	Yes	No
Western Cape	8	Negative	2641.31	3151.83	Rural formal	Never_tested	Male	Coloured	Not married	Secondary	Employed	15-24	Yes	<15	Within5+yrs	1 partner	no	Low risk (1-7)	No	No
Western Cape	8	Negative	1385.34	1515.97	Rural formal	Never_tested	Male	Coloured	Married	No education/Primary	Unemployed	25-49	Yes		Within5+yrs	1 partner	no	High risk (20+)	Yes	No
Western Cape	8		1743.53		Rural formal	Never_tested	Female	Coloured	Not married	No education/Primary	Employed	50+	Yes		5+yrsolder			Abstainers	No	No
Western Cape	19		1181.42		Urban	Never_tested	Female	Coloured	Not married	Secondary	Unemployed	15-24	No	>=15				Abstainers	No	Yes
Western Cape	19	Negative	966.592	1153.42	Urban	Never_tested	Male	Coloured	Not married	Tertiary	Unemployed	15-24	Yes	>=15	Within5+yrs	2+ partn	yes	High risk (20+)	No	No
Western Cape	19	Negative	638.048	479.757	Urban	Never_tested	Female	Coloured	Not married	Secondary	Employed	25-49	Yes		5+yrsolder			Risky/hazardous level (8-15)	No	No
Western Cape	19	Negative	1108.45	1213.36	Urban	Never_tested	Female	Coloured	Married	No education/Primary	Employed	25-49	Yes		5+yrsolder	1 partner	no	Risky/hazardous level (8-15)	No	Yes
Western Cape	19	Negative	966.592	1153.42	Urban	Never_tested	Male	Coloured	Not married	Secondary	Unemployed	15-24	No	>=15				Abstainers	No	Yes
Western Cape	19	Negative	2216.91	2426.73	Urban	Never_tested	Female	Coloured	Not married	No education/Primary	Employed	25-49	Yes		5+yrsolder			Abstainers	No	No
Western Cape	19	Negative	1933.18	2306.83	Urban	Never_tested	Male	Coloured	Not married	Secondary	Unemployed	15-24	Yes	>=15	5+yrsolder			Low risk (1-7)	No	Yes
Western Cape	19	Negative	2968.67	3686.29	Urban	Tested	Male	Coloured	Married	Secondary	Employed	25-49	Yes		Within5+yrs	1 partner	no	Low risk (1-7)	No	No
Western Cape	19	Negative	2216.91	2426.73	Urban	Never_tested	Female	Coloured	Not married	Secondary	Employed	25-49	Yes		5+yrsolder			Low risk (1-7)	Yes	No
Western Cape	19	Negative	2027.86	2219.08	Urban	Tested	Male	Coloured	Married	No education/Primary	Employed	50+	Yes		Within5+yrs	1 partner	no	Risky/hazardous level (8-15)	No	Yes
Western Cape	19	Negative	1181.42	1047.27	Urban	Tested	Female	Coloured	Not married	Secondary	Unemployed	15-24	Yes	>=15	Within5+yrs	1 partner	no	High risk (20+)	No	Yes
Western Cape	19	Negative	3190.24	2398.79	Urban	Tested	Female	Coloured	Not married	Secondary	Employed	25-49	Yes		Within5+yrs	1 partner	no	Risky/hazardous level (8-15)	No	No
Western Cape	19		2968.67		Urban	Never_tested	Male	Coloured	Not married	Secondary	Employed	25-49	Yes		5+yrsyounger	2+ partn	no	Risky/hazardous level (8-15)	No	No
Western Cape	19	Negative	1181.42	1047.27	Urban	Tested	Female	Coloured	Not married	Secondary	Employed	15-24	Yes	>=15	5+yrsolder	1 partner	no	High risk/harmful (16-19)	No	No
Western Cape	19	Negative	1276.1	959.514	Urban	Never_tested	Female	Coloured	Not married	No education/Primary	Unemployed	50+	Yes		5+yrsolder			Abstainers	No	No
Western Cape	19	Negative	1933.18	2306.83	Urban	Never_tested	Male	Coloured	Not married	Secondary	Unemployed	15-24	No	>=15				Abstainers	No	No
Western Cape	19	Negative	1181.42	1047.27	Urban	Never_tested	Female	Coloured	Not married	Secondary	Employed	15-24	Yes	>=15	5+yrsolder			Abstainers	No	Yes
Western Cape	19	Negative	2027.86	2219.08	Urban	Never_tested	Male	Coloured	Married	Secondary	Employed	50+	Yes		Within5+yrs		no	Low risk (1-7)	No	Yes
Western Cape	19	Negative	1276.1	959.514	Urban	Never_tested	Female	Coloured	Married	No education/Primary	Unemployed	25-49	Yes		Within5+yrs	1 partner	no	Abstainers	No	No
Western Cape	19	Negative	1933.18	2306.83	Urban	Never_tested	Male	Coloured	Not married	No education/Primary	Unemployed	15-24	No	>=15				Abstainers	No	No
Western Cape	19	Negative	1276.1	959.514	Urban	Never_tested	Female	Coloured	Not married	No education/Primary	Unemployed	50+	Yes		5+yrsolder			Low risk (1-7)	No	No
Western Cape	19	Negative	1933.18	2306.83	Urban	Tested	Male	Coloured	Not married	Secondary	Unemployed	15-24	Yes	>=15	Within5+yrs	1 partner	yes	High risk/harmful (16-19)	Yes	No
Western Cape	19	Negative	2216.91	2426.73	Urban	Never_tested	Female	Coloured	Not married	Secondary	Unemployed	25-49	Yes		5+yrsolder	1 partner	no	Low risk (1-7)	No	No
Western Cape	35	Negative	3404.76	3781.64	Urban	Never_tested	Male	Black African	Not married	No education/Primary	Employed	25-49	Yes		5+yrsolder			Abstainers	No	Yes
Western Cape	35	Negative	3664.81	4067.27	Urban	Tested	Female	Black African	Married	Secondary	Unemployed	25-49	Yes		Within5+yrs	1 partner	no	Abstainers	No	Yes
Western Cape	35	Negative	3404.76	3781.64	Urban	Tested	Male	Black African	Not married	Secondary	Employed	25-49	Yes		Within5+yrs	1 partner	no	Risky/hazardous level (8-15)	Yes	No
Western Cape	35	Negative	1755.39	1319.9	Urban	Tested	Female	Coloured	Not married	No education/Primary	Unemployed	25-49	Yes		5+yrsolder	1 partner	no	Abstainers	No	No
Western Cape	35		2370.64		Urban	Tested	Female	Black African	Not married	Secondary	Unemployed	25-49	Yes		Within5+yrs	1 partner	yes	Abstainers	No	Yes
Western Cape	35	Negative	406.287	360.153	Urban	Never_tested	Female	Coloured	Not married	Secondary	Employed	15-24	No	>=15				Abstainers	No	Yes
Western Cape	35	Negative	877.694	659.95	Urban	Never_tested	Female	Coloured	Not married	No education/Primary	Unemployed	25-49	Yes		5+yrsyounger	1 partner	no	Abstainers	No	Yes
Western Cape	35	Negative	1394.76	1526.28	Urban	Tested	Male	Coloured	Married	No education/Primary	Employed	50+	Yes		Within5+yrs	1 partner	no	High risk/harmful (16-19)	No	No
Western Cape	35	Negative	4698.93	5799.92	Urban	Never_tested	Male	Black African	Not married	Secondary	Unemployed	25-49	Yes		Within5+yrs	1 partner	no	Abstainers	No	No
Western Cape	35	Negative	2240.4	2169.69	Urban	Tested	Female	Black African	Not married	Secondary	Unemployed	15-24	Yes	>=15	5+yrsolder	1 partner	no	Risky/hazardous level (8-15)	Yes	No
Western Cape	35	Negative	3664.81	4067.27	Urban	Tested	Female	Black African	Married	Secondary	Employed	25-49	Yes		Within5+yrs	1 partner	no	Abstainers	No	No
Western Cape	35	Negative	697.378	763.139	Urban	Never_tested	Male	Coloured	Not married	No education/Primary	Employed	25-49	Yes		5+yrsyounger	1 partner	no	High risk/harmful (16-19)	No	No
Western Cape	35	Positive	1120.2	1084.85	Urban	Tested	Female	Black African	Not married	Secondary	Employed	15-24	Yes	>=15	Within5+yrs	1 partner	yes	Abstainers	No	No
Western Cape	35	Positive	1702.38	1890.82	Urban	Never_tested	Male	Black African	Married	Secondary	Employed	50+	Yes		5+yrsyounger	1 partner	no	High risk (20+)	No	Yes
Western Cape	35	Negative	438.847	329.975	Urban	Never_tested	Female	Coloured	Not married	Secondary	Employed	25-49	Yes		5+yrsyounger	1 partner	no	Risky/hazardous level (8-15)	Yes	No
Western Cape	111	Negative	483.296	576.709	Urban	Never_tested	Male	Coloured	Not married	Secondary	Unemployed	15-24	No	>=15				Abstainers	No	No
Western Cape	111	Negative	554.226	606.681	Urban	Tested	Female	Coloured	Not married	Secondary	Unemployed	25-49	Yes		5+yrsolder	1 partner	no	Abstainers	Yes	No
Western Cape	111	Negative	506.965	554.771	Urban	Tested	Male	Coloured	Married	No education/Primary	Unemployed	50+	Yes		5+yrsyounger	1 partner	no	Abstainers	Yes	No
Western Cape	111	Negative	554.226	606.681	Urban	Tested	Female	Coloured	Married	Secondary	Employed	25-49	Yes		Within5+yrs	1 partner	no	High risk (20+)	Yes	No
Western Cape	111	Negative	638.048	479.757	Urban	Never_tested	Female	Coloured	Married	Secondary	Unemployed	50+	Yes		5+yrsolder			Low risk (1-7)	Yes	No
Western Cape	111	Negative	638.048	479.757	Urban	Never_tested	Female	Coloured	Married	No education/Primary	Unemployed	50+	Yes		Within5+yrs	1 partner	yes	Abstainers	No	Yes
Western Cape	111	Negative	506.965	554.771	Urban	Never_tested	Male	Coloured	Married	Secondary	Unemployed	50+	Yes		5+yrsolder			High risk (20+)	No	No
Western Cape	111	Negative	1108.45	1213.36	Urban	Never_tested	Female	Coloured	Married	Secondary	Unemployed	25-49	Yes		Within5+yrs	1 partner	no	Abstainers	No	No
Western Cape	111	Negative	319.024	239.879	Urban	Never_tested	Female	Coloured	Married	No education/Primary	Unemployed	50+	Yes		5+yrsolder			High risk (20+)	No	No
Western Cape	111	Negative	319.024	239.879	Urban	Never_tested	Female	Coloured	Not married	Secondary	Unemployed	50+	Yes		5+yrsolder			High risk (20+)	No	No
Western Cape	111	Negative	554.226	606.681	Urban	Tested	Female	Coloured	Not married	Secondary	Employed	25-49	Yes		5+yrsolder			Abstainers	No	No
Western Cape	111	Negative	483.296	576.709	Urban	Never_tested	Male	Coloured	Not married	Tertiary	Employed	15-24	Yes	>=15	Within5+yrs	1 partner	yes	Risky/hazardous level (8-15)	Yes	No
Western Cape	111	Negative	506.965	554.771	Urban	Never_tested	Male	Coloured	Married	Tertiary	Unemployed	50+	Yes		5+yrsyounger	1 partner	no	Abstainers	Yes	Yes
Western Cape	111	Negative	319.024	239.879	Urban	Never_tested	Female	Coloured	Not married	No education/Primary	Unemployed	25-49	Yes		5+yrsolder			Low risk (1-7)	Yes	No
Western Cape	111	Negative	506.965	554.771	Urban	Never_tested	Male	Coloured	Married	Secondary	Unemployed	50+	Yes		Within5+yrs	1 partner	no	Abstainers	Yes	No
Western Cape	111	Negative	319.024	239.879	Urban	Never_tested	Female	Coloured	Not married	Secondary	Employed	25-49	Yes		5+yrsyounger	2+ partn	no	Risky/hazardous level (8-15)	No	No
Western Cape	111	Negative	295.354	261.816	Urban	Never_tested	Female	Coloured	Not married	Secondary	Unemployed	15-24	No	>=15				High risk (20+)	Yes	No
Western Cape	108		1956.55		Urban	Never_tested	Male	White	Married	Secondary	Unemployed	50+	Yes		5+yrsyounger	1 partner	no	Abstainers	No	No
Western Cape	108		1433.26		Urban	Tested	Female	White	Married	Secondary	Employed	25-49	Yes		Within5+yrs	1 partner	no	Abstainers	No	Yes
Western Cape	108		363.622		Urban	Never_tested	Female	White	Not married	Secondary	Unemployed	15-24	No	>=15				Abstainers	No	Yes
Western Cape	108		791.797		Urban	Tested	Female	White	Married	Secondary	Employed	25-49	Yes		Within5+yrs	1 partner	no	Abstainers	Yes	No
Western Cape	108	Negative	727.244	1370.19	Urban	Tested	Female	White	Not married	Secondary	Unemployed	15-24	Yes	>=15	Within5+yrs	1 partner	no	Low risk (1-7)	No	No
Western Cape	108	Negative	791.797	1310.36	Urban	Never_tested	Female	White	Not married	Secondary	Unemployed	50+	Yes		5+yrsolder			Abstainers	Yes	Yes
Western Cape	108	Negative	727.244	1370.19	Urban	Tested	Female	White	Married	Secondary	Employed	15-24	Yes	>=15	Within5+yrs	1 partner	no	Abstainers	No	Yes
Western Cape	108	Negative	791.797	1310.36	Urban	Tested	Female	White	Not married	Secondary	Unemployed	50+	Yes		5+yrsolder			Low risk (1-7)	No	No
Western Cape	108		791.797		Urban	Tested	Female	White	Married	Secondary	Unemployed	50+						Abstainers	No	No
Western Cape	108	Negative	727.244	1370.19	Urban	Never_tested	Female	White	Not married	Secondary	Unemployed	15-24	No	>=15				Low risk (1-7)	No	No
Western Cape	108	Negative	652.182	1084.58	Urban	Never_tested	Male	White	Not married	Secondary	Employed	25-49	Yes		Within5+yrs	1 partner	no	Low risk (1-7)	Yes	No
Western Cape	108		791.797		Urban	Never_tested	Female	White	Married	Secondary	Unemployed	50+	Yes		5+yrsolder			Abstainers	No	No
Western Cape	111		2247.36		Urban	Tested	Female	Coloured	Not married	Tertiary	Unemployed	15-24	No	>=15				Abstainers	No	No
Western Cape	111		3459.05		Urban	Never_tested	Male	White	Not married	Secondary	Unemployed	15-24	No	>=15				Low risk (1-7)	Yes	No
Western Cape	111	Negative	1104.55	1827.94	Urban	Never_tested	Female	White	Married	Tertiary	Unemployed	50+	Yes		Within5+yrs	1 partner	no	Low risk (1-7)	No	No
Western Cape	111	Negative	3639.16	6051.9	Urban	Never_tested	Male	White	Married	Secondary	Unemployed	50+	Yes		5+yrsyounger	1 partner	no	Low risk (1-7)	Yes	No
Western Cape	111	Negative	2209.1	3655.87	Urban	Never_tested	Female	White	Married	Secondary	Unemployed	50+	Yes		5+yrsolder			Risky/hazardous level (8-15)	Yes	No
Western Cape	111	Negative	3639.16	6051.9	Urban	Never_tested	Male	White	Married	Secondary	Unemployed	50+	Yes		5+yrsyounger	1 partner	no	Low risk (1-7)	No	No
Western Cape	111		1104.55		Urban	Tested	Female	White	Married	Secondary	Unemployed	50+	Yes		Within5+yrs	1 partner	no	Low risk (1-7)	Yes	No
Western Cape	111		2209.1		Urban	Never_tested	Female	White	Not married	Secondary	Unemployed	50+	Yes		5+yrsolder			Low risk (1-7)	No	No
Western Cape	50	Negative	1013.93	1109.54	Urban	Never_tested	Male	Coloured	Married	Secondary	Employed	50+	Yes		Within5+yrs	1 partner	no	Abstainers	No	No
Western Cape	50	Negative	966.592	1153.42	Urban	Never_tested	Male	Coloured	Not married	No education/Primary	Unemployed	15-24	Yes	>=15	5+yrsolder			High risk/harmful (16-19)	No	No
Western Cape	50	Negative	1013.93	1109.54	Urban	Never_tested	Male	Coloured	Married	No education/Primary	Unemployed	50+	Yes		Within5+yrs	1 partner	no	Abstainers	No	No
Western Cape	50	Negative	814.339	788.64	Urban	Never_tested	Female	Black African	Not married	Secondary	Unemployed	15-24	No	>=15				Abstainers	No	No
Western Cape	50	Negative	966.592	1153.42	Urban	Never_tested	Male	Coloured	Not married	Secondary	Unemployed	15-24	Yes	>=15	5+yrsolder			Low risk (1-7)	No	No
Western Cape	50	Negative	319.024	239.879	Urban	Never_tested	Female	Coloured	Not married	Secondary	Employed	25-49	Yes		5+yrsolder			Abstainers	No	No
Western Cape	50	Negative	590.709	523.633	Urban	Never_tested	Female	Coloured	Not married	Secondary	Employed	15-24	No	>=15				Abstainers	Yes	No
Western Cape	50	Positive	295.354	261.816	Urban	Tested	Female	Coloured	Not married	No education/Primary	Unemployed	15-24	Yes	<15		1 partner		Abstainers	No	No
Western Cape	50	Negative	590.709	523.633	Urban		Female	Coloured		No education/Primary		15-24		>=15
Western Cape	50	Negative	966.592	1153.42	Urban	Never_tested	Male	Coloured	Not married	Secondary	Unemployed	15-24	No	>=15				Abstainers	No	No
Western Cape	50	Negative	1332.08	1478.37	Urban	Tested	Female	Black African	Married	Tertiary	Unemployed	25-49	Yes		Within5+yrs	1 partner	no	Abstainers	No	Yes
Western Cape	50	Negative	1484.34	1843.15	Urban	Never_tested	Male	Coloured	Not married	No education/Primary	Employed	25-49	Yes		5+yrsolder	1 partner	no	High risk/harmful (16-19)	No	No
Western Cape	50	Negative	1108.45	1213.36	Urban	Tested	Female	Coloured	Not married	Secondary	Employed	25-49	Yes		5+yrsolder			Low risk (1-7)	Yes	No
Western Cape	50	Negative	966.592	1153.42	Urban	Never_tested	Male	Coloured	Not married	Secondary	Employed	15-24	No	>=15				Abstainers	No	No
Western Cape	50	Negative	1013.93	1109.54	Urban	Never_tested	Male	Coloured	Married	Secondary	Employed	25-49	Yes		Within5+yrs	1 partner	no	Abstainers	No	No
Western Cape	50	Negative	1013.93	1109.54	Urban	Tested	Male	Coloured	Married	Secondary	Employed	25-49	Yes		5+yrsyounger	1 partner	no	Low risk (1-7)	Yes	No
Western Cape	50	Negative	638.048	479.757	Urban	Never_tested	Female	Coloured	Married	No education/Primary	Unemployed	50+	Yes		Within5+yrs	1 partner	no	Low risk (1-7)	No	No
Western Cape	50	Negative	638.048	479.757	Urban	Never_tested	Female	Coloured	Married	No education/Primary	Employed	25-49	Yes		Within5+yrs	1 partner	no	Low risk (1-7)	No	No
Western Cape	50	Negative	1520.9	1664.31	Urban	Never_tested	Male	Coloured	Married	No education/Primary	Employed	25-49	Yes		Within5+yrs	1 partner	no	Abstainers	No	No
Western Cape	50	Negative	590.709	523.633	Urban	Tested	Female	Coloured	Not married	Secondary	Unemployed	15-24	No	>=15				Abstainers	No	No
Western Cape	50	Negative	1013.93	1109.54	Urban	Tested	Male	Coloured	Married	Secondary	Employed	25-49	Yes		Within5+yrs	1 partner	no	Abstainers	No	No
Western Cape	50	Negative	1108.45	1213.36	Urban	Tested	Female	Coloured	Married	No education/Primary	Employed	25-49	Yes		5+yrsolder	1 partner	no	Abstainers	No	No
Western Cape	50	Negative	966.592	1153.42	Urban	Never_tested	Male	Coloured	Not married	Secondary	Unemployed	15-24	No	>=15				Abstainers	No	No
Western Cape	50	Negative	638.048	479.757	Urban	Never_tested	Female	Coloured	Not married	No education/Primary	Unemployed	50+	Yes		5+yrsolder			Abstainers	No	No
Western Cape	50	Negative	1108.45	1213.36	Urban	Tested	Female	Coloured	Married	Secondary	Unemployed	25-49	Yes		5+yrsolder			Abstainers	No	No
Western Cape	2	Negative	1166.8	1440.19	Rural formal	Never_tested	Male	Black African	Not married	Secondary	Employed	25-49	Yes		Within5+yrs	1 partner	no	Abstainers	No	Yes
Western Cape	2	Negative	435.883	327.746	Rural formal	Never_tested	Female	Coloured	Married	No education/Primary	Unemployed	50+	Yes					High risk (20+)	No	No
Western Cape	2	Negative	757.241	828.91	Rural formal	Never_tested	Female	Coloured	Not married	No education/Primary	Unemployed	25-49	Yes		5+yrsolder	1 partner	no	Abstainers	Yes	No
Western Cape	2	Negative	435.883	327.746	Rural formal	Never_tested	Female	Coloured	Not married	No education/Primary	Employed	50+	Yes		5+yrsolder			Low risk (1-7)	No	No
Western Cape	2	Negative	692.668	757.984	Rural formal	Never_tested	Male	Coloured	Not married	No education/Primary	Employed	50+	Yes		5+yrsyounger	1 partner	no	Risky/hazardous level (8-15)	No	No
Western Cape	2	Negative	692.668	757.984	Rural formal	Tested	Male	Coloured	Married	No education/Primary	Employed	50+	Yes		5+yrsyounger	1 partner	no	Abstainers	No	No
Western Cape	2	Negative	1166.8	1440.19	Rural formal	Never_tested	Male	Black African	Married	No education/Primary	Employed	25-49	Yes		5+yrsyounger	1 partner	no	Abstainers	Yes	No
Western Cape	2		692.668		Rural formal	Tested	Male	Coloured	Not married	No education/Primary	Employed	50+	Yes		5+yrsolder			Risky/hazardous level (8-15)	No	No
Western Cape	2	Negative	757.241	828.91	Rural formal	Never_tested	Female	Coloured	Married	Secondary	Employed	25-49	Yes		5+yrsolder	1 partner	no	Low risk (1-7)	No	No
Western Cape	2	Negative	1307.65	983.239	Rural formal	Never_tested	Female	Coloured	Married	No education/Primary	Employed	25-49	Yes		5+yrsolder			Low risk (1-7)	No	No
Western Cape	2	Negative	757.241	828.91	Rural formal	Never_tested	Female	Coloured	Not married	No education/Primary	Employed	25-49	Yes		5+yrsyounger	2+ partn	no	Low risk (1-7)	No	No
Western Cape	2	Negative	3028.96	3315.64	Rural formal	Tested	Female	Coloured	Not married	No education/Primary	Unemployed	25-49	Yes		5+yrsyounger	1 partner	no	Low risk (1-7)	No	No
Western Cape	2	Negative	692.668	757.984	Rural formal	Never_tested	Male	Coloured	Married	No education/Primary	Employed	50+	Yes		Within5+yrs	1 partner	no	Abstainers	No	No
Western Cape	2	Negative	403.543	357.72	Rural formal	Never_tested	Female	Coloured	Not married	Secondary	Unemployed	15-24	No	>=15				Abstainers	No	No
Western Cape	2	Negative	660.328	787.958	Rural formal	Never_tested	Male	Coloured	Not married	Tertiary	Employed	15-24	No	>=15				Low risk (1-7)	Yes	No
Western Cape	2	Negative	660.328	787.958	Rural formal	Never_tested	Male	Coloured	Not married	Secondary	Employed	15-24	Yes	>=15	Within5+yrs	1 partner	no	High risk (20+)	Yes	No
Western Cape	15	Negative	736.209	553.566	Urban	Tested	Female	Coloured	Married	Tertiary	Employed	25-49	Yes		Within5+yrs	1 partner	no	Abstainers	Yes	No
Western Cape	15	Negative	584.96	640.12	Urban		Male	Coloured				50+
Western Cape	15	Negative	639.492	700.017	Urban	Never_tested	Female	Coloured	Married	No education/Primary	Employed	25-49	Yes		Within5+yrs	1 partner	no	Abstainers	No	Yes
Western Cape	15	Negative	584.96	640.12	Urban	Tested	Male	Coloured	Married	Tertiary	Unemployed	50+	Yes		Within5+yrs	1 partner	no	Risky/hazardous level (8-15)	No	No
Western Cape	15	Negative	368.104	276.783	Urban	Never_tested	Female	Coloured	Married	No education/Primary	Unemployed	50+	Yes		5+yrsolder			Abstainers	No	No
Western Cape	15	Negative	639.492	700.017	Urban	Never_tested	Female	Coloured	Married	Secondary	Employed	25-49	Yes		5+yrsolder	1 partner	no	Abstainers	No	No
Western Cape	15	Negative	368.104	276.783	Urban	Tested	Female	Coloured	Not married	Secondary	Unemployed	25-49	Yes		5+yrsolder			Abstainers	No	No
Western Cape	15	Negative	736.209	553.566	Urban	Never_tested	Female	Coloured	Not married	Secondary	Unemployed	50+	Yes		5+yrsolder			Abstainers	No	No
Western Cape	15	Negative	856.348	1063.35	Urban	Never_tested	Male	Coloured	Not married	Tertiary	Employed	25-49	Yes		5+yrsolder			Risky/hazardous level (8-15)	Yes	Yes
Western Cape	15	Negative	340.793	302.096	Urban	Never_tested	Female	Coloured	Not married	Secondary	Unemployed	15-24	No	>=15				Abstainers	Yes	No
Western Cape	15	Negative	1672.95	1996.3	Urban	Never_tested	Male	Coloured	Not married	Secondary	Unemployed	15-24		>=15				Risky/hazardous level (8-15)	No	No
Western Cape	15	Negative	340.793	302.096	Urban	Never_tested	Female	Coloured	Not married	Secondary	Unemployed	15-24	Yes	>=15	5+yrsolder			Abstainers	Yes	Yes
Western Cape	15	Negative	368.104	276.783	Urban	Never_tested	Female	Coloured	Not married	No education/Primary	Unemployed	50+	Yes		5+yrsolder			Abstainers	No	No
Western Cape	15	Negative	368.104	276.783	Urban	Tested	Female	Coloured	Married	No education/Primary	Employed	25-49	Yes		5+yrsolder	1 partner	no	Risky/hazardous level (8-15)	No	No
Western Cape	15		340.793		Urban	Never_tested	Female	Coloured	Not married	Secondary	Unemployed	15-24	No	>=15				Abstainers	No	Yes
Western Cape	15		368.104		Urban	Tested	Female	Coloured	Married	Tertiary	Unemployed	50+	Yes		5+yrsolder	1 partner	no	High risk (20+)	Yes	Yes
Western Cape	15		584.96		Urban	Tested	Male	Coloured	Married	Secondary	Employed	25-49	Yes		Within5+yrs	1 partner	no	Low risk (1-7)	No	Yes
Western Cape	11	Negative	1169.92	1280.24	Urban	Never_tested	Male	Coloured	Married	No education/Primary	Employed	25-49	Yes		5+yrsyounger	1 partner	no	Abstainers	No	Yes
Western Cape	11	Negative	1115.3	1330.87	Urban	Never_tested	Male	Coloured	Not married	No education/Primary	Employed	15-24	No	>=15				Abstainers	No	No
Western Cape	11	Negative	2557.97	2800.07	Urban	Tested	Female	Coloured	Married	No education/Primary	Unemployed	25-49	Yes		5+yrsolder	1 partner	no	Abstainers	Yes	Yes
Western Cape	11	Negative	736.209	553.566	Urban	Never_tested	Female	Coloured	Married	No education/Primary	Unemployed	25-49	Yes		5+yrsyounger	1 partner	no	High risk (20+)	No	No
Western Cape	11	Negative	1712.7	2126.71	Urban	Never_tested	Male	Coloured	Married	Secondary	Employed	25-49	Yes		5+yrsyounger	1 partner	no	High risk (20+)	No	No
Western Cape	11		1115.3		Urban	Never_tested	Male	Coloured	Not married	Secondary	Unemployed	15-24	No	>=15				Abstainers	Yes	No
Western Cape	11	Negative	2339.84	2560.48	Urban	Never_tested	Male	Coloured	Married	Secondary	Employed	50+	Yes		Within5+yrs	1 partner	no	High risk (20+)	Yes	No
Western Cape	11	Negative	2230.6	2661.73	Urban	Never_tested	Male	Coloured	Not married	Secondary	Unemployed	15-24	No	>=15				Abstainers	Yes	No
Western Cape	11	Negative	736.209	553.566	Urban	Never_tested	Female	Coloured	Not married	No education/Primary	Unemployed	50+	Yes		5+yrsolder			High risk (20+)	No	No
Western Cape	11	Negative	1278.98	1400.03	Urban	Tested	Female	Coloured	Not married	No education/Primary	Unemployed	25-49	Yes		Within5+yrs	1 partner	yes	High risk (20+)	No	No
Western Cape	11	Negative	681.587	604.192	Urban	Never_tested	Female	Coloured	Not married	No education/Primary	Employed	15-24	Yes	>=15	5+yrsolder			Low risk (1-7)	Yes	No
Western Cape	11	Negative	736.209	553.566	Urban	Never_tested	Female	Coloured	Married	Secondary	Unemployed	25-49	Yes		5+yrsolder	1 partner	no	Abstainers	Yes	No
Western Cape	11	Negative	736.209	553.566	Urban	Never_tested	Female	Coloured	Not married	No education/Primary	Unemployed	25-49	Yes		5+yrsolder			Abstainers	No	No
Western Cape	11	Negative	1115.3	1330.87	Urban	Tested	Male	Coloured	Not married	Secondary	Unemployed	15-24	Yes	>=15	Within5+yrs	2+ partn	no	High risk (20+)	Yes	Yes
Western Cape	11		1472.42		Urban	Never_tested	Female	Coloured	Not married	No education/Primary	Unemployed	25-49	No					Abstainers	No	No
Western Cape	11		1278.98		Urban	Never_tested	Female	Coloured	Married	No education/Primary	Unemployed	25-49	Yes		5+yrsolder	1 partner	no	Abstainers	No	No
Western Cape	11	Negative	1115.3	1330.87	Urban	Tested	Male	Coloured	Not married	Secondary	Employed	15-24	Yes	>=15	5+yrsolder			High risk/harmful (16-19)	No	No
Western Cape	11	Negative	681.587	604.192	Urban	Never_tested	Female	Coloured	Not married	Secondary	Unemployed	15-24	No	>=15				Abstainers	No	Yes
Western Cape	11	Negative	2208.63	1660.7	Urban	Never_tested	Female	Coloured	Married	Secondary		25-49	Yes		Within5+yrs	1 partner	no	Abstainers	Yes	No
Western Cape	11		1712.7		Urban	Tested	Male	Coloured	Not married	Secondary	Employed	25-49	Yes		5+yrsyounger	1 partner	no	Risky/hazardous level (8-15)	No	No
Western Cape	18	Negative	5188.45	6191.3	Urban	Never_tested	Male	Coloured	Not married	Secondary	Unemployed	15-24	No	>=15				Low risk (1-7)	No	Yes
Western Cape	18	Negative	7256.75	7941.04	Urban		Male	Coloured				25-49
Western Cape	18	Negative	7256.75	7941.04	Urban	Tested	Male	Coloured	Married	No education/Primary	Employed	25-49	Yes		5+yrsolder			High risk (20+)	No	No
Western Cape	18	Negative	7256.75	7941.04	Urban	Never_tested	Male	Coloured	Married	No education/Primary	Unemployed	50+	Yes		5+yrsyounger	1 partner	no	Risky/hazardous level (8-15)	No	No
Western Cape	18	Negative	6917.94	8255.06	Urban	Tested	Male	Coloured	Not married	No education/Primary	Employed	15-24	Yes	>=15	Within5+yrs	1 partner	yes	Low risk (1-7)	No	No
Western Cape	18	Negative	10623.5	13191.5	Urban	Never_tested	Male	Coloured	Married	No education/Primary	Employed	25-49	Yes		5+yrsyounger	1 partner	no	Low risk (1-7)	No	No
Western Cape	18	Negative	3628.37	3970.52	Urban	Never_tested	Male	Coloured	Married	No education/Primary	Unemployed	50+	Yes		Within5+yrs	1 partner	no	Low risk (1-7)	No	No
Western Cape	18	Negative	4227.73	3747.66	Urban	Never_tested	Female	Coloured	Not married	No education/Primary	Employed	15-24	No	>=15				Abstainers	No	Yes
Western Cape	18	Negative	4566.54	3433.64	Urban	Never_tested	Female	Coloured	Married	No education/Primary	Unemployed	50+	Yes		5+yrsolder			Abstainers	No	No
Western Cape	18	Negative	1814.19	1985.26	Urban	Never_tested	Male	Coloured	Married	No education/Primary	Unemployed	50+	Yes		5+yrsyounger	1 partner	no	Low risk (1-7)	No	No
Western Cape	18	Negative	10623.5	13191.5	Urban	Tested	Male	Coloured	Not married	No education/Primary	Employed	25-49	Yes		Within5+yrs	2+ partn	no	Risky/hazardous level (8-15)	No	No
Western Cape	18	Negative	6917.94	8255.06	Urban	Never_tested	Male	Coloured	Not married	Secondary	Unemployed	15-24	No	>=15				Risky/hazardous level (8-15)	No	No
Western Cape	18	Negative	3458.97	4127.53	Urban	Never_tested	Male	Coloured	Not married	Secondary	Unemployed	15-24	No	>=15				Abstainers	Yes	No
Western Cape	18	Negative	2283.27	1716.82	Urban	Tested	Female	Coloured	Married	Secondary	Unemployed	50+	Yes		5+yrsolder			Abstainers	No	No
Western Cape	18	Negative	7933.25	8684.09	Urban	Never_tested	Female	Coloured	Not married	No education/Primary	Unemployed	25-49	Yes		5+yrsolder	1 partner	no	Low risk (1-7)	No	No
Western Cape	18	Negative	7933.25	8684.09	Urban	Never_tested	Female	Coloured	Not married	No education/Primary	Unemployed	25-49	No					Abstainers	No	No
Western Cape	18	Negative	6917.94	8255.06	Urban	Never_tested	Male	Coloured	Not married	Secondary	Unemployed	15-24	No	>=15				Abstainers	No	Yes
Western Cape	18	Negative	7933.25	8684.09	Urban	Tested	Female	Coloured	Married	No education/Primary	Unemployed	25-49	Yes		5+yrsolder	1 partner	no	Abstainers	Yes	No
Western Cape	18	Negative	6917.94	8255.06	Urban	Never_tested	Male	Coloured	Not married	No education/Primary	Unemployed	15-24	No	>=15				Abstainers	No	No
Western Cape	18	Negative	4227.73	3747.66	Urban	Tested	Female	Coloured	Not married	Secondary	Unemployed	15-24	Yes	>=15	Within5+yrs	2+ partn	no	Risky/hazardous level (8-15)	No	Yes
Western Cape	63	Negative	4035.43	3577.2	Rural formal	Tested	Female	Coloured	Not married	Secondary	Unemployed	15-24	Yes	>=15		1 partner	no	High risk (20+)	No	No
Western Cape	63	Negative	7572.41	8289.1	Rural formal	Never_tested	Female	Coloured	Not married	Secondary	Employed	25-49	Yes		Within5+yrs	1 partner	no	High risk (20+)	No	No
Western Cape	63	Negative	4035.43	3577.2	Rural formal	Never_tested	Female	Coloured	Not married	Secondary	Unemployed	15-24	No	>=15				Abstainers	No	No
Western Cape	63	Negative	6603.28	7879.58	Rural formal	Never_tested	Male	Coloured	Not married	No education/Primary	Unemployed	15-24	No	>=15				Abstainers	No	No
Western Cape	63	Negative	6926.68	7579.84	Rural formal	Never_tested	Male	Coloured	Married	No education/Primary	Employed	50+	Yes		Within5+yrs	1 partner	no	Risky/hazardous level (8-15)	No	No
Western Cape	63	Negative	4035.43	3577.2	Rural formal	Tested	Female	Coloured	Not married	No education/Primary	Employed	15-24	Yes	>=15	Within5+yrs	1 partner	no	Abstainers	No	Yes
Western Cape	63	Negative	7572.41	8289.1	Rural formal	Never_tested	Female	Coloured	Married	No education/Primary	Unemployed	25-49	Yes		5+yrsolder	1 partner	no	Abstainers	No	No
Western Cape	63	Negative	7572.41	8289.1	Rural formal	Tested	Female	Coloured	Not married	Secondary	Unemployed	25-49	Yes		5+yrsolder	1 partner	no	Abstainers	No	Yes
Western Cape	63	Negative	4035.43	3577.2	Rural formal	Tested	Female	Coloured	Not married	Secondary	Employed	15-24	Yes	>=15	Within5+yrs	1 partner	no	Abstainers	No	Yes
Western Cape	63	Negative	6926.68	7579.84	Rural formal	Never_tested	Male	Coloured	Married	No education/Primary	Employed	50+	Yes		5+yrsolder			Low risk (1-7)	No	No
Western Cape	63	Negative	4358.83	3277.46	Rural formal		Female	Coloured		No education/Primary	Unemployed	50+
Western Cape	63	Negative	4358.83	3277.46	Rural formal	Never_tested	Female	Coloured	Not married	No education/Primary	Employed	50+	Yes		5+yrsolder			Abstainers	No	No
Western Cape	63	Negative	6926.68	7579.84	Rural formal	Never_tested	Male	Coloured	Married	No education/Primary	Employed	25-49	Yes		Within5+yrs	1 partner	no	Low risk (1-7)	No	No
Western Cape	63	Negative	6926.68	7579.84	Rural formal	Never_tested	Male	Coloured	Not married	No education/Primary	Employed	50+	Yes		5+yrsolder			Risky/hazardous level (8-15)	No	No
Western Cape	63	Negative	4035.43	3577.2	Rural formal	Tested	Female	Coloured	Not married	No education/Primary	Employed	15-24	Yes	>=15	Within5+yrs	1 partner	no	High risk (20+)	No	No
Western Cape	63		11668		Rural formal	Tested	Male	Black African	Married	No education/Primary	Employed	25-49	Yes		Within5+yrs	1 partner	no	Low risk (1-7)	Yes	Yes
Western Cape	63	Negative	4358.83	3277.46	Rural formal	Never_tested	Female	Coloured	Married	Secondary	Employed	25-49	Yes		Within5+yrs	1 partner	no	Abstainers	No	Yes
Western Cape	63	Negative	4035.43	3577.2	Rural formal	Never_tested	Female	Coloured	Not married	Secondary	Unemployed	15-24	Yes	>=15	5+yrsolder			Abstainers	No	Yes
Western Cape	63	Negative	10140.3	12591.5	Rural formal	Never_tested	Male	Coloured	Married	No education/Primary	Employed	25-49	Yes		Within5+yrs	1 partner	no	High risk (20+)	No	No
Western Cape	63	Negative	6603.28	7879.58	Rural formal	Never_tested	Male	Coloured	Not married	Secondary	Unemployed	15-24	No	>=15				Abstainers	No	No
Western Cape	63	Negative	6926.68	7579.84	Rural formal	Never_tested	Male	Coloured	Married	No education/Primary	Employed	25-49	Yes		Within5+yrs	1 partner	no	Low risk (1-7)	No	No
Western Cape	63	Negative	4358.83	3277.46	Rural formal	Never_tested	Female	Coloured	Married	No education/Primary	Unemployed	50+	Yes		5+yrsolder	1 partner	no	High risk (20+)	No	No
Western Cape	74	Negative	9940.95	16451.4	Urban	Never_tested	Female	White	Married	Secondary	Unemployed	50+	Yes		5+yrsolder	1 partner	no	Abstainers	Yes	Yes
Western Cape	74		16376.2		Urban	Never_tested	Male	White	Married	Secondary	Unemployed	50+	Yes		5+yrsyounger	1 partner	no	Low risk (1-7)	No	No
Western Cape	6		402.756		Urban		Female	Coloured		Secondary	Unemployed	15-24		>=15
Western Cape	6	Negative	691.316	756.506	Urban	Never_tested	Male	Coloured	Married	No education/Primary	Employed	25-49	Yes		Within5+yrs	1 partner	no	High risk/harmful (16-19)	No	No
Western Cape	6	Negative	402.756	357.022	Urban	Never_tested	Female	Coloured	Not married	Secondary	Employed	15-24	Yes	>=15	5+yrsolder	1 partner	yes	Abstainers	No	No
Western Cape	6	Negative	435.033	327.107	Urban	Never_tested	Female	Coloured	Not married	Secondary	Unemployed	25-49	Yes		Within5+yrs	1 partner	no	Abstainers	Yes	No
Western Cape	6	Negative	435.033	327.107	Urban	Never_tested	Female	Coloured	Married	No education/Primary	Employed	25-49	Yes		Within5+yrs	1 partner	no	Low risk (1-7)	No	No
Western Cape	6	Negative	1304.36	2169.15	Urban	Never_tested	Male	White	Married	Secondary	Unemployed	50+	Yes		5+yrsyounger	1 partner	no	Abstainers	Yes	No
Western Cape	6		1382.63		Urban		Male	Coloured		Secondary		25-49
Western Cape	6		755.763		Urban	Never_tested	Female	Coloured	Not married	Tertiary	Unemployed	25-49	Yes		Within5+yrs	1 partner	no	Low risk (1-7)	No	No
Western Cape	6	Negative	1012.05	1256.69	Urban	Never_tested	Male	Coloured	Married	No education/Primary	Employed	25-49	Yes		Within5+yrs	1 partner	no	Low risk (1-7)	No
Western Cape	6	Negative	435.033	327.107	Urban	Never_tested	Female	Coloured	Married	No education/Primary	Unemployed	50+	Yes		Within5+yrs	1 partner	no	High risk (20+)	No
Western Cape	6		1318.08		Urban	Never_tested	Male	Coloured	Not married	Secondary	Employed	15-24	No	>=15				Abstainers	No	No
Western Cape	6	Negative	691.316	756.506	Urban	Never_tested	Male	Coloured	Married	No education/Primary	Employed	50+	Yes		Within5+yrs	1 partner	no	Low risk (1-7)	No	No
Western Cape	131	Negative	1556.57	2798.47	Urban	Never_tested	Male	White	Not married	Secondary	Unemployed	15-24	No	>=15				Low risk (1-7)	No	Yes
Western Cape	131	Negative	1556.57	2798.47	Urban	Never_tested	Male	White	Not married	Secondary	Unemployed	15-24	No	>=15				Risky/hazardous level (8-15)	No
Western Cape	131	Negative	1556.57	2798.47	Urban	Never_tested	Male	White	Not married	Secondary	Unemployed	15-24	No	>=15				Low risk (1-7)	No	No
Western Cape	131	Negative	1637.62	2723.36	Urban	Tested	Male	White	Married	Tertiary	Employed	50+	Yes		5+yrsyounger	1 partner	no	Low risk (1-7)	No	Yes
Western Cape	131	Negative	1637.62	2723.36	Urban	Never_tested	Male	White	Not married	Secondary	Unemployed	50+	Yes		5+yrsolder			High risk (20+)	No	No
Western Cape	131	Negative	994.095	1645.14	Urban	Never_tested	Female	White	Not married	Tertiary	Unemployed	50+	Yes		5+yrsolder			Low risk (1-7)	Yes	No
Western Cape	131	Negative	1637.62	2723.36	Urban	Tested	Male	White	Married	Tertiary	Employed	50+	Yes		5+yrsyounger	1 partner	no	Low risk (1-7)	Yes	Yes
Western Cape	131	Negative	913.049	1720.26	Urban	Never_tested	Female	White	Not married	Secondary	Unemployed	15-24	No	>=15				Low risk (1-7)	No	No
Western Cape	131	Negative	1988.19	3290.29	Urban	Never_tested	Female	White	Married	Secondary	Unemployed	50+	Yes		5+yrsolder			Low risk (1-7)	No	No
Western Cape	131	Negative	1988.19	3290.29	Urban	Never_tested	Female	White	Married	Secondary	Unemployed	50+	Yes			1 partner	no	High risk (20+)	Yes	No
Western Cape	131	Negative	1637.62	2723.36	Urban	Never_tested	Male	White	Married	Secondary	Employed	50+	Yes		Within5+yrs	1 partner	no	Low risk (1-7)	Yes	No
Western Cape	131	Negative	913.049	1720.26	Urban	Never_tested	Female	White	Not married	Secondary	Unemployed	15-24	Yes	>=15	Within5+yrs	1 partner	yes	Low risk (1-7)	Yes	No
Western Cape	131	Negative	3976.38	6580.57	Urban	Tested	Female	White	Married	Secondary	Employed	50+	Yes		Within5+yrs	1 partner	no	Low risk (1-7)	No	Yes
Western Cape	131	Negative	1556.57	2798.47	Urban		Male	White				15-24		>=15
Western Cape	9	Negative	1091.75	1815.57	Urban	Tested	Male	White	Married	Secondary	Employed	25-49	Yes		5+yrsyounger	1 partner	no	Low risk (1-7)	Yes	No
Western Cape	9		2424.99		Urban
Western Cape	9	Negative	2183.49	3631.14	Urban	Never_tested	Male	White	Married	Tertiary	Employed	50+	Yes		Within5+yrs	1 partner	no	Abstainers	No	No
Western Cape	9	Negative	1325.46	2193.52	Urban	Never_tested	Female	White	Not married	Tertiary	Unemployed	50+						Abstainers	No	No
Western Cape	9	Negative	1325.46	2193.52	Urban	Never_tested	Female	White	Married	Tertiary	Unemployed	50+	Yes		Within5+yrs	1 partner	no	Low risk (1-7)	Yes	No
Western Cape	9	Negative	662.73	1096.76	Urban	Tested	Female	White	Married	Secondary	Unemployed	50+	Yes		Within5+yrs	1 partner	no	Abstainers	No	No
Western Cape	9	Negative	1325.46	2193.52	Urban	Never_tested	Female	White	Married	Secondary	Unemployed	50+	Yes		5+yrsolder	1 partner	no	Low risk (1-7)	Yes	No
Western Cape	9	Negative	1037.72	1865.65	Urban	Never_tested	Male	White	Not married	Secondary	Unemployed	15-24	No	>=15				Abstainers	No	No
Western Cape	9	Negative	1325.46	2193.52	Urban	Never_tested	Female	White	Married	Tertiary	Unemployed	50+	Yes		Within5+yrs	1 partner	no	Low risk (1-7)	Yes	No
Western Cape	9	Negative	1988.19	3290.29	Urban	Never_tested	Female	White	Married	Tertiary	Unemployed	50+	Yes		5+yrsolder	1 partner	no	Abstainers	Yes	No
Western Cape	9	Negative	662.73	1096.76	Urban	Never_tested	Female	White	Married	Secondary	Unemployed	50+	Yes		5+yrsolder	1 partner	no	Abstainers	Yes	No
Western Cape	9		3257.29		Urban	Tested	Male	White	Married	Tertiary	Employed	25-49	Yes		Within5+yrs	1 partner	no	Low risk (1-7)	Yes	No
Western Cape	9		1325.46		Urban	Never_tested	Female	White	Married	Secondary	Unemployed	50+	Yes		Within5+yrs	1 partner	no	Low risk (1-7)	Yes	No
Western Cape	9	Negative	1325.46	2193.52	Urban	Never_tested	Female	White	Married	Tertiary	Unemployed	50+	Yes		Within5+yrs	1 partner	no	Abstainers	Yes	No
Western Cape	9		1325.46		Urban	Tested	Female	White	Married	Secondary	Unemployed	50+	Yes		Within5+yrs	1 partner		Low risk (1-7)	No	No
Western Cape	9		1091.75		Urban	Never_tested	Male	White	Married	Tertiary	Unemployed	50+	Yes		Within5+yrs	1 partner	no	Low risk (1-7)	Yes	No
Western Cape	89	Negative	590.709	523.633	Urban	Tested	Female	Coloured		Secondary	Unemployed	15-24	No	>=15					No	No
Western Cape	89	Negative	1108.45	1213.36	Urban	Tested	Female	Coloured	Married	Secondary	Unemployed	25-49						High risk (20+)	No	No
Western Cape	89	Negative	1013.93	1109.54	Urban	Never_tested	Male	Coloured	Not married	Secondary	Employed	25-49	Yes		Within5+yrs	1 partner	no	Low risk (1-7)	No	No
Western Cape	89		590.709		Urban	Tested	Female	Coloured	Not married	Secondary	Employed	15-24	Yes	>=15	Within5+yrs	1 partner	yes	Low risk (1-7)	No	No
Western Cape	89	Negative	506.965	554.771	Urban	Tested	Male	Coloured	Married	No education/Primary	Unemployed	50+	Yes		Within5+yrs	1 partner	no	Abstainers	No	No
Western Cape	89	Negative	1108.45	1213.36	Urban	Tested	Female	Coloured	Not married	Secondary	Employed	25-49	Yes		Within5+yrs	1 partner	no	High risk (20+)	No	No
Western Cape	89	Negative	1484.34	1843.15	Urban	Tested	Male	Coloured	Not married	Secondary	Unemployed	25-49	Yes		5+yrsyounger	1 partner	no	Risky/hazardous level (8-15)	No	Yes
Western Cape	89	Positive	638.048	479.757	Urban	Tested	Female	Coloured	Not married	Secondary	Unemployed	25-49	Yes		Within5+yrs	1 partner	no	Abstainers	Yes	No
Western Cape	89	Negative	1108.45	1213.36	Urban	Tested	Female	Coloured	Married	No education/Primary	Unemployed	25-49	Yes		Within5+yrs	1 partner	no	Abstainers	Yes	No
Western Cape	89	Negative	319.024	239.879	Urban	Never_tested	Female	Coloured	Not married	No education/Primary	Unemployed	25-49	Yes		5+yrsolder			Abstainers	Yes	No
Western Cape	89	Negative	1108.45	1213.36	Urban	Tested	Female	Coloured	Married	Secondary	Unemployed	25-49	Yes		5+yrsolder	1 partner	no	Abstainers	Yes	No
Western Cape	89	Negative	638.048	479.757	Urban	Tested	Female	Coloured	Not married	No education/Primary	Unemployed	50+	Yes		5+yrsolder			Risky/hazardous level (8-15)	Yes	No
Western Cape	89		590.709		Urban	Tested	Female	Coloured	Not married	Secondary	Employed	15-24	Yes	>=15	5+yrsolder	1 partner	no	Risky/hazardous level (8-15)	No	No
Western Cape	89	Negative	1108.45	1213.36	Urban	Tested	Female	Coloured	Not married	No education/Primary	Unemployed	25-49	Yes		Within5+yrs	2+ partn	no	Abstainers	No	No
Western Cape	89	Negative	554.226	606.681	Urban	Tested	Female	Coloured	Not married	Secondary	Unemployed	25-49	Yes		Within5+yrs	1 partner	no	High risk (20+)	No	Yes
Western Cape	89	Negative	966.592	1153.42	Urban	Never_tested	Male	Coloured	Not married	Secondary	Unemployed	15-24	No	>=15				Abstainers	No	Yes
Western Cape	89	Negative	1108.45	1213.36	Urban	Tested	Female	Coloured	Not married	Secondary	Unemployed	25-49	Yes		5+yrsolder	1 partner	no	Low risk (1-7)	No	Yes
Western Cape	89	Negative	638.048	479.757	Urban	Never_tested	Female	Coloured	Not married	No education/Primary	Unemployed	25-49	Yes		Within5+yrs	1 partner	no	High risk (20+)	No	No
Western Cape	89	Negative	1484.34	1843.15	Urban	Never_tested	Male	Coloured	Married	Secondary	Unemployed	25-49	Yes		Within5+yrs	1 partner	no	High risk (20+)	No	No
Western Cape	89	Negative	1484.34	1843.15	Urban	Tested	Male	Coloured	Married	No education/Primary	Employed	25-49	Yes		Within5+yrs	1 partner	no	High risk (20+)	No	No
Western Cape	89	Negative	590.709	523.633	Urban	Never_tested	Female	Coloured	Not married	No education/Primary	Unemployed	15-24	No	>=15				High risk (20+)	Yes	No
Western Cape	89	Negative	886.063	785.449	Urban	Never_tested	Female	Coloured	Not married	Secondary	Unemployed	15-24	Yes	>=15	5+yrsolder			Low risk (1-7)	No	Yes
Western Cape	89	Negative	319.024	239.879	Urban	Never_tested	Female	Coloured	Not married	No education/Primary	Employed	50+	Yes		5+yrsolder			Low risk (1-7)	No	Yes
Western Cape	89	Negative	1108.45	1213.36	Urban	Never_tested	Female	Coloured	Married	No education/Primary	Unemployed	25-49	Yes		Within5+yrs	1 partner	no	High risk (20+)	No	No
Western Cape	89	Negative	554.226	606.681	Urban	Never_tested	Female	Coloured	Not married	Secondary	Employed	25-49	Yes		5+yrsolder			Low risk (1-7)	No	No
Western Cape	89	Negative	1108.45	1213.36	Urban	Tested	Female	Coloured	Married	No education/Primary	Employed	25-49	Yes		5+yrsolder	1 partner	no	Abstainers	Yes	No
Western Cape	89	Negative	638.048	479.757	Urban	Tested	Female	Coloured	Not married	No education/Primary	Unemployed	50+	Yes		5+yrsolder			Abstainers	No	No
Western Cape	89	Negative	590.709	523.633	Urban	Tested	Female	Coloured	Not married	Secondary	Unemployed	15-24	Yes	>=15	Within5+yrs	1 partner	yes	Low risk (1-7)	No	No
Western Cape	89	Negative	638.048	479.757	Urban	Never_tested	Female	Coloured	Not married	No education/Primary	Unemployed	50+	Yes		5+yrsolder			Low risk (1-7)	No	Yes
Western Cape	89	Negative	590.709	523.633	Urban	Tested	Female	Coloured	Not married	Secondary	Employed	15-24	Yes	>=15	5+yrsolder			High risk (20+)	No	No
Western Cape	89	Negative	1108.45	1213.36	Urban	Never_tested	Female	Coloured	Not married	Secondary	Unemployed	25-49	Yes		5+yrsolder	1 partner	no	High risk (20+)	Yes	Yes
Western Cape	89	Negative	1484.34	1843.15	Urban	Never_tested	Male	Coloured	Married	Secondary	Unemployed	25-49	Yes		Within5+yrs	1 partner	no	High risk (20+)	No	No
Western Cape	89	Positive	1108.45	1213.36	Urban	Tested	Female	Coloured	Not married	No education/Primary	Unemployed	25-49	Yes		Within5+yrs		yes	Low risk (1-7)	No
Western Cape	124	Negative	281.492	211.658	Urban	Tested	Female	Coloured	Married	No education/Primary	Unemployed	25-49	Yes		5+yrsolder	1 partner	no	Abstainers	No	No
Western Cape	124	Negative	260.607	231.014	Urban	Tested	Female	Coloured	Not married	Secondary	Unemployed	15-24	Yes	>=15	5+yrsolder			Low risk (1-7)	Yes	Yes
Western Cape	124	Negative	281.492	211.658	Urban	Never_tested	Female	Coloured	Not married	Secondary	Employed	25-49	Yes		5+yrsolder			Abstainers	No	No
Western Cape	124	Negative	260.607	231.014	Urban	Never_tested	Female	Coloured	Not married	Secondary	Unemployed	15-24	Yes	>=15	5+yrsolder			Low risk (1-7)	No	No
Western Cape	124	Negative	281.492	211.658	Urban	Never_tested	Female	Coloured	Married	Secondary	Unemployed	25-49	Yes		Within5+yrs	1 partner	no	High risk (20+)	No	Yes
Western Cape	124	Negative	426.437	508.861	Urban	Never_tested	Male	Coloured	Not married	Secondary	Employed	15-24	No	>=15				Abstainers	Yes	No
Western Cape	124		447.322		Urban		Male	Coloured				25-49
Western Cape	124	Negative	260.607	231.014	Urban	Tested	Female	Coloured	Not married	Secondary	Employed	15-24	Yes	>=15		1 partner		Abstainers	No	No
Western Cape	124	Positive	562.983	423.315	Urban	Never_tested	Female	Coloured	Married	No education/Primary	Employed	25-49	Yes		Within5+yrs	1 partner	no	Low risk (1-7)	No	Yes
Western Cape	124	Negative	260.607	231.014	Urban	Never_tested	Female	Coloured	Not married	Secondary	Unemployed	15-24	No	>=15				Abstainers	No	No
Western Cape	124	Negative	447.322	489.504	Urban	Never_tested	Male	Coloured	Married	No education/Primary	Employed	50+				1 partner	no	Abstainers	No	No
Western Cape	124	Negative	447.322	489.504	Urban	Never_tested	Male	Coloured	Not married	No education/Primary	Unemployed	50+	No					Low risk (1-7)	No	No
Western Cape	124	Negative	447.322	489.504	Urban	Tested	Male	Coloured	Married	No education/Primary	Employed	25-49	Yes		5+yrsyounger	1 partner	no	Risky/hazardous level (8-15)	Yes	No
Western Cape	124	Negative	260.607	231.014	Urban		Female	Coloured	Not married	Secondary	Unemployed	15-24	Yes	>=15	Within5+yrs		no	Abstainers	No	No
Western Cape	124	Negative	447.322	489.504	Urban	Never_tested	Male	Coloured	Married	Secondary	Unemployed	50+	Yes		5+yrsolder			Risky/hazardous level (8-15)	No	No
Western Cape	124	Negative	426.437	508.861	Urban	Tested	Male	Coloured	Not married	Secondary	Unemployed	15-24	Yes	>=15				Risky/hazardous level (8-15)	No	No
Western Cape	124	Negative	463.701	747.589	Urban	Tested	Female	White	Not married	Secondary	Employed	25-49	Yes		Within5+yrs	1 partner	no	Abstainers	No	No
Western Cape	124	Negative	426.437	508.861	Urban	Never_tested	Male	Coloured	Not married	Secondary	Unemployed	15-24	No	>=15				Abstainers	Yes	No
Western Cape	124	Negative	489.023	535.307	Urban	Tested	Female	Coloured	Not married	Secondary	Unemployed	25-49	Yes		5+yrsolder	1 partner	yes	Low risk (1-7)	No	No
Western Cape	124	Negative	281.492	211.658	Urban	Never_tested	Female	Coloured	Not married	Secondary	Unemployed	50+	Yes		5+yrsolder			Abstainers	No	Yes
Western Cape	124	Negative	260.607	231.014	Urban	Tested	Female	Coloured	Not married	Secondary	Unemployed	15-24	Yes	>=15	5+yrsolder	1 partner	no	Abstainers	No	No
Western Cape	124	Negative	489.023	535.307	Urban	Tested	Female	Coloured	Married	Secondary	Unemployed	25-49	Yes				no	Abstainers	No	No
Western Cape	124	Negative	426.437	508.861	Urban	Never_tested	Male	Coloured	Not married	Secondary	Unemployed	15-24	No	>=15				Low risk (1-7)	No	No
Western Cape	124	Negative	380.152	328.572	Urban	Tested	Female	Black African	Not married	No education/Primary	Unemployed	50+	Yes		5+yrsolder			Low risk (1-7)	No	No
Western Cape	124		281.492		Urban	Never_tested	Female	Coloured	Married	Secondary	Unemployed	25-49	Yes		Within5+yrs	1 partner	no	High risk (20+)	Yes	No
Western Cape	124		852.875		Urban	Tested	Male	Coloured	Not married	Secondary	Unemployed	15-24	Yes	>=15	Within5+yrs	1 partner	yes	Low risk (1-7)	No	No
Western Cape	124		1341.97		Urban	Never_tested	Male	Coloured	Married	Secondary	Employed	25-49	Yes		5+yrsyounger	1 partner	no	Abstainers	No	Yes
Western Cape	124		281.492		Urban	Never_tested	Female	Coloured	Married	Secondary	Employed	50+	Yes		Within5+yrs	1 partner	no	Abstainers	Yes	No
Western Cape	124		426.437		Urban	Never_tested	Male	Coloured	Not married	Secondary	Unemployed	15-24	No	>=15				Abstainers	No	No
Western Cape	124	Negative	260.607	231.014	Urban		Female	Coloured		Secondary		15-24		>=15
Western Cape	124		281.492		Urban	Never_tested	Female	Coloured	Married	Secondary	Employed	25-49	Yes		Within5+yrs	1 partner	no	Abstainers	No	No
Western Cape	124		489.023		Urban	Never_tested	Female	Coloured	Not married	Secondary	Unemployed	25-49	Yes		5+yrsolder			Risky/hazardous level (8-15)	Yes	No
Western Cape	124		426.437		Urban	Never_tested	Male	Coloured	Not married	Secondary	Unemployed	15-24	Yes	>=15	5+yrsolder			Risky/hazardous level (8-15)	Yes	No
Western Cape	124		1964.56		Urban	Never_tested	Male	Coloured	Not married	Secondary	Employed	25-49	Yes		5+yrsolder			Abstainers	No	Yes
Western Cape	124		562.983		Urban	Never_tested	Female	Coloured	Not married	Secondary	Unemployed	25-49	Yes		5+yrsolder			Abstainers	No	Yes
Western Cape	124		426.437		Urban	Never_tested	Male	Coloured	Not married	Secondary	Unemployed	15-24	No	>=15				High risk (20+)	No	Yes
Western Cape	124		281.492		Urban	Tested	Female	Coloured	Not married	Secondary	Unemployed	50+	Yes		5+yrsolder			Abstainers	No	No
Western Cape	124		489.023		Urban	Tested	Female	Coloured	Not married	Secondary	Unemployed	25-49	Yes		5+yrsolder	1 partner	no	Low risk (1-7)	Yes	Yes
Western Cape	195	Negative	3736.14	2809.26	Rural formal	Never_tested	Female	Coloured	Married	No education/Primary	Employed	50+	Yes		Within5+yrs	1 partner	no	Abstainers	No	No
Western Cape	195	Negative	2800.53	4657.27	Rural formal	Tested	Male	White	Married	Secondary	Employed	50+	Yes		5+yrsolder			Low risk (1-7)	Yes	No
Western Cape	195	Negative	934.035	702.314	Rural formal	Never_tested	Female	Coloured	Not married	No education/Primary	Employed	50+	Yes		5+yrsyounger	1 partner	no	High risk (20+)	No	No
Western Cape	195		1400.27		Rural formal	Tested	Male	White	Married	Tertiary	Unemployed	50+	Yes		Within5+yrs	1 partner	no	Low risk (1-7)	Yes	No
Western Cape	195	Negative	2968.58	3248.5	Rural formal	Never_tested	Male	Coloured	Married	No education/Primary	Unemployed	50+	Yes		5+yrsyounger	1 partner	no	Low risk (1-7)	No	No
Western Cape	195	Negative	2550.04	4220.1	Rural formal	Never_tested	Female	White	Married	Tertiary	Unemployed	50+	Yes		Within5+yrs	1 partner	no	High risk (20+)	Yes	Yes
Western Cape	195		2088.89		Rural formal	Never_tested	Male	White	Married	Secondary	Employed	25-49	Yes		Within5+yrs	1 partner	yes	Low risk (1-7)	Yes	No
Western Cape	23	Negative	1729.53	3109.42	Urban	Never_tested	Male	White	Not married	Secondary	Unemployed	15-24	No	>=15				Abstainers	No
Western Cape	23	Negative	1729.53	3109.42	Urban	Never_tested	Male	White	Not married	Secondary	Unemployed	15-24	No	>=15				Low risk (1-7)	No
Western Cape	23	Negative	3998.77	6446.9	Urban	Tested	Female	White	Married	Tertiary	Employed	25-49	Yes		Within5+yrs	1 partner	no	Low risk (1-7)	No	No
Western Cape	23	Negative	3639.16	6051.9	Urban	Tested	Male	White	Married	Secondary	Employed	50+	Yes		5+yrsyounger	1 partner	no	Low risk (1-7)	No	No
Western Cape	23	Negative	1104.55	1827.94	Urban	Tested	Female	White	Not married	Secondary	Unemployed	25-49	No					Low risk (1-7)	No	No
Western Cape	23	Negative	2209.1	3655.87	Urban	Never_tested	Female	White	Married	Secondary	Unemployed	50+	Yes		5+yrsolder			Low risk (1-7)	No	No
Western Cape	23	Negative	1819.58	3025.95	Urban	Tested	Male	White	Married	Secondary	Employed	25-49	Yes		5+yrsyounger	1 partner	no	Abstainers	No	Yes
Western Cape	23		3639.16		Urban	Never_tested	Male	White	Married	Tertiary	Employed	50+	Yes		Within5+yrs	1 partner	no	Low risk (1-7)	Yes
Western Cape	94	Negative	756.643	670.726	Rural formal	Tested	Female	Coloured	Not married	Secondary	Unemployed	15-24	Yes	>=15	5+yrsolder	1 partner	no	Abstainers	Yes	Yes
Western Cape	94	Negative	756.643	670.726	Rural formal	Never_tested	Female	Coloured	Not married	Secondary	Unemployed	15-24	No	>=15				Abstainers	Yes	Yes
Western Cape	94	Negative	817.281	614.525	Rural formal	Never_tested	Female	Coloured	Married	No education/Primary	Unemployed	25-49	Yes		5+yrsolder	1 partner	no	Abstainers	No	Yes
Western Cape	94	Negative	817.281	614.525	Rural formal	Tested	Female	Coloured	Married	No education/Primary	Unemployed	50+	Yes		Within5+yrs	1 partner	no	Low risk (1-7)	Yes	Yes
Western Cape	94	Negative	1901.3	2360.9	Rural formal	Never_tested	Male	Coloured	Married	No education/Primary	Employed	25-49	Yes		Within5+yrs	1 partner	no	Abstainers	No	Yes
Western Cape	94	Negative	817.281	614.525	Rural formal	Never_tested	Female	Coloured	Married	No education/Primary	Unemployed	50+	Yes		Within5+yrs	1 partner	no	Abstainers	No	No
Western Cape	94	Negative	1298.75	1421.22	Rural formal	Never_tested	Male	Coloured	Married	No education/Primary	Employed	50+	Yes		5+yrsyounger	1 partner	no	Low risk (1-7)	No	No
Western Cape	94	Negative	1298.75	1421.22	Rural formal	Never_tested	Male	Coloured	Married	No education/Primary	Employed	50+	Yes		Within5+yrs	1 partner	no	Risky/hazardous level (8-15)	No	No
Western Cape	94	Negative	1901.3	2360.9	Rural formal	Never_tested	Male	Coloured	Married	Secondary	Employed	25-49	Yes		Within5+yrs	1 partner	no	Low risk (1-7)	No	No
Western Cape	94	Negative	756.643	670.726	Rural formal	Never_tested	Female	Coloured	Not married	Secondary	Employed	15-24	No	>=15				Low risk (1-7)	No	No
Western Cape	94	Positive	1901.3	2360.9	Rural formal	Never_tested	Male	Coloured	Married	No education/Primary	Unemployed	25-49	Yes		5+yrsolder	1 partner	no	Abstainers	No	No
Western Cape	94	Negative	817.281	614.525	Rural formal	Never_tested	Female	Coloured	Married	No education/Primary	Unemployed	25-49	Yes		5+yrsolder			Low risk (1-7)	No	No
Western Cape	94	Negative	1298.75	1421.22	Rural formal	Never_tested	Male	Coloured	Married	No education/Primary	Employed	25-49	Yes		5+yrsyounger	1 partner	no	Low risk (1-7)	No	No
Western Cape	94	Negative	756.643	670.726	Rural formal	Tested	Female	Coloured	Not married	Secondary	Unemployed	15-24	Yes	>=15	Within5+yrs	1 partner	yes	Abstainers	No	No
Western Cape	94	Negative	817.281	614.525	Rural formal	Never_tested	Female	Coloured	Married	No education/Primary	Unemployed	25-49	Yes		Within5+yrs	1 partner	no	Abstainers	No	No
Western Cape	94	Negative	2476.23	2954.84	Rural formal	Never_tested	Male	Coloured	Not married	No education/Primary	Employed	15-24	Yes	>=15	Within5+yrs	1 partner	no	Low risk (1-7)	No	No
Western Cape	94	Negative	4259.48	4662.62	Rural formal	Never_tested	Female	Coloured	Not married	No education/Primary	Unemployed	25-49	Yes		5+yrsolder			Low risk (1-7)	No	Yes
Western Cape	94		756.643		Rural formal	Never_tested	Female	Coloured	Not married	No education/Primary	Employed	15-24	No	>=15				Risky/hazardous level (8-15)	No	No
Western Cape	94		1298.75		Rural formal	Never_tested	Male	Coloured	Married	No education/Primary	Employed	25-49	Yes		Within5+yrs	1 partner	no	Low risk (1-7)	No	No
Western Cape	94		817.281		Rural formal	Never_tested	Female	Coloured	Married	No education/Primary	Unemployed	25-49	Yes		Within5+yrs	1 partner	no	High risk (20+)	No	No
Western Cape	94		817.281		Rural formal	Never_tested	Female	Coloured	Married	No education/Primary	Unemployed	50+	Yes		Within5+yrs	1 partner	no	Low risk (1-7)	No	No
Western Cape	103	Negative	2078.35	2275.06	Urban	Never_tested	Female	Coloured	Married	No education/Primary	Unemployed	25-49	Yes		Within5+yrs	1 partner	no	Risky/hazardous level (8-15)	No	Yes
Western Cape	103	Negative	299.085	224.886	Urban	Never_tested	Female	Coloured	Married	No education/Primary	Unemployed	50+	Yes		5+yrsolder	1 partner	no	Abstainers	No	No
Western Cape	103	Negative	2078.35	2275.06	Urban	Tested	Female	Coloured	Not married	No education/Primary	Unemployed	25-49	Yes		5+yrsolder			Abstainers	No	No
Western Cape	103	Negative	1196.34	899.544	Urban	Never_tested	Female	Coloured	Not married	No education/Primary	Unemployed	50+	Yes		5+yrsolder			Risky/hazardous level (8-15)	No	Yes
Western Cape	103	Negative	1196.34	899.544	Urban	Tested	Female	Coloured	Married	Secondary	Unemployed	25-49	Yes		5+yrsolder			High risk (20+)	No	No
Western Cape	103	Negative	1901.12	2080.39	Urban		Male	Coloured	Married	No education/Primary	Employed	50+	Yes		5+yrsyounger	1 partner	no	Abstainers	No	No
Western Cape	103	Negative	1039.17	1137.53	Urban	Tested	Female	Coloured	Not married	Secondary	Unemployed	25-49	Yes		5+yrsolder			Abstainers	No
Western Cape	103	Negative	1107.58	981.812	Urban	Tested	Female	Coloured	Not married	Secondary	Unemployed	15-24	Yes	>=15	5+yrsyounger	1 partner	no	Low risk (1-7)	No
Western Cape	103	Negative	2078.35	2275.06	Urban	Tested	Female	Coloured	Not married	Secondary	Unemployed	25-49	No					Risky/hazardous level (8-15)	No
Western Cape	103	Negative	897.255	674.658	Urban	Tested	Female	Coloured	Married	Secondary	Unemployed	25-49	Yes		Within5+yrs	1 partner	no	Abstainers	No	No
Western Cape	103	Negative	1901.12	2080.39	Urban	Never_tested	Male	Coloured	Married	Secondary	Employed	25-49	Yes		Within5+yrs	1 partner	no	Low risk (1-7)	No	No
Western Cape	103	Negative	1107.58	981.812	Urban	Never_tested	Female	Coloured	Not married	Secondary	Unemployed	15-24	No	>=15				Abstainers	Yes	No
Western Cape	103		1196.34		Urban		Female	Coloured		No education/Primary	Unemployed	50+
Western Cape	103	Negative	1812.36	2162.66	Urban	Never_tested	Male	Coloured	Not married	No education/Primary	Unemployed	15-24	No	>=15				Abstainers	Yes	No
Western Cape	103	Negative	1107.58	981.812	Urban	Never_tested	Female	Coloured	Not married	Secondary	Unemployed	15-24	No	>=15				Abstainers	No	No
Western Cape	103	Negative	1196.34	899.544	Urban	Never_tested	Female	Coloured	Married	No education/Primary	Unemployed	50+	Yes		5+yrsolder			Abstainers	No	Yes
Western Cape	103	Negative	325.863	528.751	Urban	Never_tested	Female	Coloured	Not married	Secondary	Unemployed	15-24	No	>=15				Abstainers	No	Yes
Western Cape	103	Negative	276.895	245.453	Urban	Never_tested	Female	Coloured	Not married	No education/Primary	Unemployed	15-24	Yes	>=15	Within5+yrs	1 partner	no	Low risk (1-7)	No	Yes
Western Cape	103		276.895		Urban	Never_tested	Female	Coloured	Not married	Secondary	Unemployed	15-24	No	>=15				Low risk (1-7)	No	Yes
Western Cape	103		1196.34		Urban	Never_tested	Female	Coloured	Not married	No education/Primary	Unemployed	50+	Yes		5+yrsolder			Abstainers	No	No
Western Cape	34	Negative	1465.92	1626.91	Urban	Tested	Female	Black African	Married	No education/Primary	Employed	25-49	Yes		Within5+yrs	1 partner	no	Abstainers	No	Yes
Western Cape	34	Negative	732.962	813.454	Urban	Tested	Female	Black African	Married	Secondary	Unemployed	25-49	Yes		Within5+yrs	1 partner	yes	Abstainers	Yes	No
Western Cape	34	Negative	732.962	813.454	Urban	Never_tested	Female	Black African	Married	Secondary	Unemployed	25-49	Yes		5+yrsolder	1 partner	no	Low risk (1-7)	No	No
Western Cape	34	Negative	896.159	867.878	Urban	Tested	Female	Black African	Married	No education/Primary	Unemployed	15-24	Yes	<15	5+yrsolder	1 partner	no	Abstainers	No	No
Western Cape	34	Negative	1879.57	2319.97	Urban	Tested	Male	Black African	Married	Secondary	Employed	25-49	Yes		5+yrsyounger	1 partner	no	Abstainers	No	No
Western Cape	34	Negative	7329.62	8134.54	Urban	Tested	Female	Black African	Not married	Secondary	Employed	25-49	Yes		Within5+yrs	1 partner	yes	Abstainers	Yes	No
Western Cape	34	Positive	448.08	433.939	Urban	Never_tested	Female	Black African	Not married	Secondary	Unemployed	15-24	Yes	>=15	5+yrsolder			Abstainers	No	No
Western Cape	34	Negative	448.08	433.939	Urban	Tested	Female	Black African	Not married	Secondary	Unemployed	15-24	Yes	>=15	5+yrsolder	1 partner	no	Low risk (1-7)	Yes	Yes
Western Cape	34	Negative	732.962	813.454	Urban	Never_tested	Female	Black African	Not married	Secondary	Unemployed	25-49	Yes		5+yrsolder	1 partner	no	High risk/harmful (16-19)	Yes	Yes
Western Cape	34	Negative	1361.9	1512.66	Urban	Tested	Male	Black African	Married	No education/Primary	Employed	50+	Yes		5+yrsyounger	1 partner	no	High risk (20+)	No	No
Western Cape	34	Negative	1309.81	1560.94	Urban	Never_tested	Male	Black African	Not married	Secondary	Unemployed	15-24	No	>=15				Abstainers	Yes	No
Western Cape	34	Negative	680.952	756.328	Urban	Never_tested	Male	Black African	Married	No education/Primary	Employed	25-49	Yes		5+yrsyounger	2+ partn	no	High risk (20+)	No	Yes
Western Cape	34	Negative	654.904	780.47	Urban	Never_tested	Male	Black African	Not married	Secondary	Employed	15-24	Yes	>=15	Within5+yrs	2+ partn	yes	Low risk (1-7)	No	No
Western Cape	34	Negative	1309.81	1560.94	Urban	Never_tested	Male	Black African	Not married	No education/Primary	Employed	15-24	No	>=15				Abstainers	No	No
Western Cape	34	Negative	1309.81	1560.94	Urban	Never_tested	Male	Black African	Not married	Secondary	Unemployed	15-24	Yes	>=15	Within5+yrs	1 partner	no	High risk (20+)	No	No
Western Cape	34	Negative	948.255	819.594	Urban	Never_tested	Female	Black African	Married	No education/Primary	Employed	25-49	Yes		5+yrsolder			Abstainers	No	No
Western Cape	34		1465.92		Urban	Tested	Female	Black African	Married	Secondary	Unemployed	25-49	Yes		Within5+yrs	1 partner	yes	Abstainers	No	Yes
Western Cape	34	Negative	702.155	527.96	Urban	Tested	Female	Coloured	Not married	Secondary	Employed	25-49	Yes		Within5+yrs	1 partner	no	High risk (20+)	Yes	Yes
Western Cape	34	Negative	1465.92	1626.91	Urban	Tested	Female	Black African	Married	Secondary	Employed	25-49	Yes		Within5+yrs	1 partner	no	Abstainers	No	No
Western Cape	34	Negative	1309.81	1560.94	Urban	Never_tested	Male	Black African	Not married	Secondary	Unemployed	15-24	Yes	<15	Within5+yrs	1 partner	no	Risky/hazardous level (8-15)	No	Yes
Western Cape	34	Negative	1879.57	2319.97	Urban	Never_tested	Male	Black African	Not married	Secondary	Employed	25-49	Yes		5+yrsyounger	1 partner	no	Abstainers	No	No
Western Cape	34	Negative	2216.91	2426.73	Urban	Tested	Female	Coloured	Married	No education/Primary	Unemployed	25-49	Yes		5+yrsolder	1 partner	no	High risk (20+)	No	Yes
Western Cape	34	Negative	295.354	261.816	Urban	Never_tested	Female	Coloured	Not married	Secondary	Unemployed	15-24	No	>=15				Abstainers	No	No
Western Cape	34	Negative	638.048	479.757	Urban		Female	Coloured				50+
Western Cape	34	Negative	319.024	239.879	Urban	Never_tested	Female	Coloured	Married	No education/Primary	Unemployed	50+	Yes		5+yrsolder			Abstainers	No	No
Western Cape	34	Negative	590.709	523.633	Urban	Tested	Female	Coloured	Not married	Secondary	Unemployed	15-24	Yes	>=15	Within5+yrs	1 partner	no	High risk (20+)	No	Yes
Western Cape	34	Negative	1013.93	1109.54	Urban	Never_tested	Male	Coloured	Married	No education/Primary	Employed	50+	Yes		5+yrsyounger	1 partner	no	Risky/hazardous level (8-15)	No	No
Western Cape	34	Negative	1484.34	1843.15	Urban	Never_tested	Male	Coloured	Married	Secondary	Employed	25-49	No					High risk (20+)	No	Yes
Western Cape	34	Negative	966.592	1153.42	Urban	Tested	Male	Coloured	Not married	Secondary	Unemployed	15-24	Yes	>=15	Within5+yrs	1 partner	yes	Low risk (1-7)	Yes	No
Western Cape	34	Negative	506.965	554.771	Urban	Tested	Male	Coloured	Married	Secondary	Unemployed	25-49	Yes		Within5+yrs	1 partner	yes	High risk (20+)	No	No
Western Cape	34	Negative	483.296	576.709	Urban	Never_tested	Male	Coloured	Not married	Secondary	Unemployed	15-24	Yes	>=15	Within5+yrs	1 partner	yes	Low risk (1-7)	Yes	No
Western Cape	34	Negative	590.709	523.633	Urban	Tested	Female	Coloured	Married	Secondary	Employed	15-24	Yes	>=15	Within5+yrs	1 partner	no	High risk (20+)	Yes	No
Western Cape	34	Negative	1108.45	1213.36	Urban	Never_tested	Female	Coloured	Married	No education/Primary	Unemployed	25-49	Yes		Within5+yrs	1 partner	no	Abstainers	No	No
Western Cape	34	Negative	1108.45	1213.36	Urban	Tested	Female	Coloured	Married	No education/Primary	Unemployed	25-49	Yes		Within5+yrs	1 partner	no	Low risk (1-7)	No	No
Western Cape	34	Negative	478.267	795.356	Urban	Never_tested	Male	White	Married	Secondary	Employed	25-49	Yes		Within5+yrs	1 partner	no	Low risk (1-7)	Yes	No
Western Cape	34	Negative	266.656	502.402	Urban	Never_tested	Female	White	Not married	Secondary	Unemployed	15-24	No	>=15				Abstainers	No	No
Western Cape	34	Negative	1332.08	1478.37	Urban	Tested	Female	Black African	Married	Secondary	Unemployed	25-49	Yes		5+yrsolder	1 partner	no	Abstainers	Yes	No
Western Cape	34	Negative	1013.93	1109.54	Urban	Tested	Male	Coloured	Married	No education/Primary	Unemployed	50+	Yes		Within5+yrs		no	Abstainers	Yes	No
Western Cape	34	Negative	1662.68	1820.04	Urban	Never_tested	Female	Coloured	Not married	Secondary	Employed	25-49	Yes		Within5+yrs	1 partner	no	Risky/hazardous level (8-15)	No	No
Western Cape	34	Negative	590.709	523.633	Urban	Never_tested	Female	Coloured	Not married	Secondary	Unemployed	15-24	No	>=15				Abstainers	No	No
Western Cape	44	Negative	340.793	302.096	Urban	Never_tested	Female	Coloured	Not married	Secondary	Unemployed	15-24	Yes	<15	5+yrsolder			Abstainers	No	No
Western Cape	44	Negative	368.104	276.783	Urban	Never_tested	Female	Coloured	Married	Secondary	Employed	25-49	Yes		Within5+yrs	1 partner	no	Abstainers	No	No
Western Cape	44	Negative	856.348	1063.35	Urban	Tested	Male	Coloured	Married	Secondary	Employed	25-49	Yes		Within5+yrs	1 partner	no	Low risk (1-7)	No	No
Western Cape	44		340.793		Urban	Tested	Female	Coloured	Married	Secondary	Employed	15-24	Yes	>=15	5+yrsolder	1 partner	no	Low risk (1-7)	Yes	No
Western Cape	44		856.348		Urban	Tested	Male	Coloured	Married	Secondary	Employed	25-49	Yes		5+yrsyounger	1 partner	no	High risk (20+)	Yes	No
Western Cape	44	Negative	1278.98	1400.03	Urban	Tested	Female	Coloured	Not married	Secondary	Employed	25-49	Yes		5+yrsolder			Abstainers	No	No
Western Cape	44	Negative	340.793	302.096	Urban	Never_tested	Female	Coloured	Not married	Secondary	Unemployed	15-24	Yes	>=15	5+yrsolder			Low risk (1-7)	No	Yes
Western Cape	44	Negative	1104.31	830.349	Urban	Tested	Female	Coloured	Not married	Secondary	Employed	25-49	Yes		5+yrsolder			Abstainers	Yes	No
Western Cape	44	Negative	1115.3	1330.87	Urban	Never_tested	Male	Coloured	Not married	Secondary	Employed	15-24	Yes	<15	Within5+yrs	1 partner	yes	Risky/hazardous level (8-15)	Yes	No
Western Cape	44		681.587		Urban	Never_tested	Female	Coloured	Not married	Secondary	Unemployed	15-24	No	>=15				Abstainers	No	No
Western Cape	44	Negative	1712.7	2126.71	Urban	Tested	Male	Coloured	Married	Secondary	Unemployed	25-49	Yes		Within5+yrs	1 partner	no	Abstainers	Yes	No
Western Cape	44	Negative	340.793	302.096	Urban	Never_tested	Female	Coloured	Not married	Secondary	Employed	15-24	No	>=15				Abstainers	No	Yes
Western Cape	44	Negative	584.96	640.12	Urban	Never_tested	Male	Coloured	Married	Secondary	Employed	25-49	Yes		Within5+yrs	1 partner	no	Abstainers	No	No
Western Cape	44	Negative	639.492	700.017	Urban	Tested	Female	Coloured	Married	Secondary	Employed	25-49	Yes		Within5+yrs	1 partner	no	Abstainers	No	No
Western Cape	44		340.793		Urban	Never_tested	Female	Coloured	Not married	Secondary	Unemployed	15-24		>=15				Abstainers	No	Yes
Western Cape	44	Positive	856.348	1063.35	Urban	Never_tested	Male	Coloured	Married	No education/Primary	Unemployed	25-49	Yes		5+yrsolder	1 partner	no	Abstainers	No	No
Western Cape	44		368.104		Urban	Never_tested	Female	Coloured	Not married	Secondary	Unemployed	25-49	Yes		5+yrsolder			Low risk (1-7)	No	No
Western Cape	44	Negative	557.649	665.433	Urban	Never_tested	Male	Coloured	Not married	Secondary	Unemployed	15-24	Yes	<15	Within5+yrs	2+ partn	no	Abstainers	Yes	Yes
Western Cape	44	Negative	557.649	665.433	Urban	Never_tested	Male	Coloured	Not married	No education/Primary	Unemployed	15-24	No	>=15				Abstainers	No	No
Western Cape	44	Negative	340.793	302.096	Urban	Never_tested	Female	Coloured	Not married	Secondary	Employed	15-24	No	>=15				Abstainers	Yes	No
Western Cape	44		584.96		Urban	Never_tested	Male	Coloured	Married	Secondary	Employed	25-49	Yes		Within5+yrs	1 partner	no	Risky/hazardous level (8-15)	Yes	No
Western Cape	61	Negative	845.725	938.601	Urban	Tested	Female	Black African	Not married	No education/Primary	Employed	25-49	Yes		5+yrsolder	1 partner	no	Abstainers	Yes	No
Western Cape	61	Negative	1084.37	1338.44	Urban	Tested	Male	Black African	Not married	No education/Primary	Employed	25-49	Yes		5+yrsyounger	2+ partn	yes	Abstainers	Yes	Yes
Western Cape	61	Negative	1691.45	1877.2	Urban	Tested	Female	Black African	Not married	Secondary	Employed	25-49	Yes		5+yrsolder	1 partner	yes	Abstainers	Yes	No
Western Cape	61	Negative	517.015	500.699	Urban	Tested	Female	Black African	Not married	Secondary	Unemployed	15-24	Yes	>=15	5+yrsolder			Abstainers	Yes	No
Western Cape	61	Negative	2168.74	2676.89	Urban	Never_tested	Male	Black African	Not married	No education/Primary	Unemployed	25-49	Yes		5+yrsyounger	1 partner	yes	Abstainers	Yes	No
Western Cape	61	Negative	845.725	938.601	Urban	Never_tested	Female	Black African	Not married	Secondary	Employed	25-49	Yes		5+yrsolder			Abstainers	Yes	No
Western Cape	61	Negative	1084.37	1338.44	Urban	Tested	Male	Black African	Married	No education/Primary	Employed	25-49	Yes		5+yrsyounger	1 partner	no	Abstainers	Yes	No
Western Cape	61	Negative	517.015	500.699	Urban	Tested	Female	Black African	Married	Secondary	Unemployed	15-24	Yes	>=15	5+yrsolder	1 partner	no	Abstainers	Yes	No
Western Cape	61	Negative	517.015	500.699	Urban	Never_tested	Female	Black African	Not married	Secondary	Unemployed	15-24	Yes	>=15	Within5+yrs	1 partner	yes	Abstainers	Yes	No
Western Cape	61	Negative	785.714	872.686	Urban	Never_tested	Male	Black African	Married	Secondary	Employed	50+	Yes		5+yrsyounger	1 partner	no	Abstainers	Yes	No
Western Cape	61	Negative	1084.37	1338.44	Urban	Never_tested	Male	Black African	Not married	No education/Primary	Unemployed	25-49	Yes		5+yrsyounger	1 partner	yes	Abstainers	Yes	No
Western Cape	61	Negative	1084.37	1338.44	Urban	Never_tested	Male	Black African	Not married	No education/Primary	Unemployed	25-49	Yes		5+yrsolder			Low risk (1-7)	Yes	No
Western Cape	61	Negative	755.659	900.542	Urban	Never_tested	Male	Black African	Not married	Tertiary	Unemployed	15-24	Yes	>=15	Within5+yrs	1 partner	no	Abstainers	Yes	Yes
Western Cape	61		1084.37		Urban	Never_tested	Male	Black African	Married	No education/Primary	Unemployed	25-49	Yes		Within5+yrs	1 partner	no	Abstainers	Yes	No
Western Cape	61	Negative	755.659	900.542	Urban	Never_tested	Male	Black African	Not married	Secondary	Unemployed	15-24	Yes	>=15	Within5+yrs	1 partner	no	Risky/hazardous level (8-15)	Yes	Yes
Western Cape	61	Negative	1084.37	1338.44	Urban	Tested	Male	Black African	Not married	Secondary	Unemployed	25-49	Yes		Within5+yrs	1 partner	yes	Low risk (1-7)	Yes	No
Western Cape	61	Negative	845.725	938.601	Urban	Tested	Female	Black African	Married	No education/Primary	Unemployed	25-49	Yes		5+yrsolder	1 partner	no	Abstainers	Yes	Yes
Western Cape	81		1637.62		Urban		Male	White		Secondary		50+
Western Cape	81	Negative	2982.29	4935.43	Urban	Never_tested	Female	White	Married	Secondary	Unemployed	50+	Yes		5+yrsolder			Low risk (1-7)	Yes	No
Western Cape	81		2982.29		Urban	Never_tested	Female	White	Not married	Secondary	Unemployed	50+	Yes		5+yrsolder			Low risk (1-7)	No	No
Western Cape	81	Negative	1988.19	3290.29	Urban	Never_tested	Female	White	Not married	Tertiary	Unemployed	50+	Yes		5+yrsolder			Low risk (1-7)	Yes	No
Western Cape	81	Negative	1988.19	3290.29	Urban	Never_tested	Female	White	Not married	Secondary	Unemployed	50+	Yes		5+yrsolder			Low risk (1-7)	Yes	No
Western Cape	81	Negative	3275.24	5446.71	Urban	Tested	Male	White	Married	Tertiary	Unemployed	25-49	Yes		5+yrsolder	1 partner	no	Low risk (1-7)	No	No
Western Cape	81		1799.45		Urban	Never_tested	Female	White	Not married	Secondary	Unemployed	25-49	Yes		5+yrsolder	1 partner	no	Low risk (1-7)	Yes	No
Western Cape	81	Negative	3275.24	5446.71	Urban	Tested	Male	White	Married	Secondary	Employed	50+	Yes		5+yrsyounger	1 partner	no	High risk/harmful (16-19)	No	No
Western Cape	81		913.049		Urban	Never_tested	Female	White	Not married	Secondary	Unemployed	15-24	No	>=15				Low risk (1-7)	Yes	No
Western Cape	195	Negative	2729.37	4538.93	Urban	Tested	Male	White	Not married	Secondary	Employed	50+	Yes		Within5+yrs	2+ partn	no	Risky/hazardous level (8-15)	No	No
Western Cape	195		1379.03		Urban		Male	Coloured		Secondary		15-24		>=15
Western Cape	195		910.3		Urban	Tested	Female	Coloured	Married	Tertiary	Employed	50+	Yes		5+yrsolder	1 partner	no	Low risk (1-7)	No	No
Western Cape	195	Negative	1379.03	1645.58	Urban	Never_tested	Male	Coloured	Not married	Secondary	Unemployed	15-24	No	>=15				Low risk (1-7)	Yes	No
Western Cape	195	Negative	910.3	684.467	Urban	Tested	Female	Coloured	Married	Secondary	Employed	25-49	Yes		Within5+yrs	1 partner	no	Low risk (1-7)	No	No
Western Cape	195	Negative	4071.62	6632.19	Urban	Tested	Male	White	Married	Tertiary	Employed	25-49	Yes		5+yrsolder	1 partner	no	Low risk (1-7)	No	No
Western Cape	195	Negative	1656.83	2741.91	Urban	Never_tested	Female	White	Married	Secondary	Employed	50+	Yes		Within5+yrs	1 partner	no	Risky/hazardous level (8-15)	Yes	No
Western Cape	195		2729.37		Urban	Tested	Male	White	Not married	Tertiary	Employed	50+	Yes		5+yrsolder			Low risk (1-7)	Yes	No
Western Cape	195		828.413		Urban	Tested	Female	White	Not married	Secondary	Employed	25-49	Yes		Within5+yrs	1 partner	yes	Low risk (1-7)	No	No
Western Cape	195		1364.68		Urban	Never_tested	Male	White	Married	Tertiary	Unemployed	50+	Yes		Within5+yrs	1 partner	no	Low risk (1-7)	No	No
Western Cape	195	Negative	1656.83	2741.91	Urban		Female	White		Secondary		25-49
Western Cape	195		1820.6		Urban	Tested	Female	Coloured	Married	Secondary	Unemployed	25-49	Yes		Within5+yrs	1 partner	no	Abstainers	Yes	No
Western Cape	195		1379.03		Urban	Never_tested	Male	Coloured	Not married	Secondary	Unemployed	15-24	No	>=15				Low risk (1-7)	Yes	No
Western Cape	195		828.413		Urban	Tested	Female	White	Not married	Secondary	Employed	25-49	Yes		5+yrsyounger	1 partner	no	Low risk (1-7)	No	No
Western Cape	195	Negative	1379.03	1645.58	Urban		Male	Coloured		Secondary		15-24		>=15
Western Cape	257	Negative	1035.63	1235.8	Urban	Never_tested	Male	Coloured	Not married	Secondary	Unemployed	15-24	No	>=15				High risk (20+)	No	No
Western Cape	257	Negative	341.811	257.013	Urban	Never_tested	Female	Coloured	Not married	Secondary	Employed	50+	Yes		5+yrsolder			Abstainers	No	No
Western Cape	257	Negative	2071.27	2471.61	Urban	Never_tested	Male	Coloured	Not married	Secondary	Employed	15-24	Yes	>=15	Within5+yrs		yes	Low risk (1-7)	No	No
Western Cape	257	Negative	1590.36	1974.8	Urban	Never_tested	Male	Coloured	Married	Secondary	Employed	25-49	Yes		Within5+yrs		yes	Low risk (1-7)	No	No
Western Cape	257	Negative	683.623	514.025	Urban	Never_tested	Female	Coloured	Not married	Secondary	Unemployed	50+	Yes		Within5+yrs	1 partner	yes	Low risk (1-7)	Yes	Yes
Western Cape	257		1035.63		Urban	Never_tested	Male	Coloured	Not married	Secondary	Unemployed	15-24		>=15				Abstainers	Yes	Yes
Western Cape	257	Negative	683.623	514.025	Urban	Tested	Female	Coloured	Not married	Secondary	Employed	25-49	Yes		5+yrsolder			Abstainers	No	Yes
Western Cape	257		632.902		Urban	Never_tested	Female	Coloured	Not married	Secondary	Unemployed	15-24	No	>=15				Abstainers	Yes	No
Western Cape	257		1035.63		Urban	Never_tested	Male	Coloured	Not married	Secondary	Unemployed	15-24	Yes	<15	Within5+yrs	1 partner	no	Abstainers	Yes	No
Western Cape	257		1187.63		Urban	Never_tested	Female	Coloured	Married	Secondary	Employed	25-49	Yes		5+yrsolder	1 partner	no	Abstainers	No	Yes
Western Cape	257	Negative	1590.36	1974.8	Urban	Tested	Male	Coloured	Not married	Secondary	Employed	25-49	Yes		Within5+yrs	2+ partn	no	Low risk (1-7)	Yes	No
Western Cape	257	Negative	632.902	561.035	Urban	Never_tested	Female	Coloured	Not married	Secondary	Unemployed	15-24	No	>=15				Abstainers	No	No
Western Cape	257	Negative	683.623	514.025	Urban	Tested	Female	Coloured	Not married	Secondary		25-49	Yes		5+yrsolder	1 partner	no		Yes	Yes
Western Cape	257	Negative	683.623	514.025	Urban	Never_tested	Female	Coloured	Married	No education/Primary	Unemployed	25-49	Yes		5+yrsolder	1 partner	no	Low risk (1-7)	No	Yes
Western Cape	257	Negative	1035.63	1235.8	Urban	Never_tested	Male	Coloured	Not married	Secondary	Unemployed	15-24	No	>=15				Low risk (1-7)	No	No
Western Cape	257		632.902		Urban	Never_tested	Female	Coloured	Not married	Secondary	Unemployed	15-24		>=15				Abstainers	No	No
Western Cape	257		1187.63		Urban	Never_tested	Female	Coloured	Not married	Secondary	Employed	25-49	Yes		5+yrsolder			Abstainers	No	Yes
Western Cape	257	Negative	316.451	280.518	Urban	Never_tested	Female	Coloured	Not married	Tertiary	Unemployed	15-24	No	>=15				Low risk (1-7)	Yes	No
Western Cape	257	Negative	1086.35	1188.79	Urban		Male	Coloured				25-49
Western Cape	257	Negative	1035.63	1235.8	Urban	Never_tested	Male	Coloured	Not married	Secondary	Unemployed	15-24	Yes	>=15	Within5+yrs	1 partner	yes	Risky/hazardous level (8-15)	No	No
Western Cape	257		543.177		Urban	Tested	Male	Coloured	Married	No education/Primary	Employed	50+	Yes		Within5+yrs	1 partner	no	Low risk (1-7)	Yes	No
Western Cape	257		683.623		Urban	Never_tested	Female	Coloured	Married	Secondary	Employed	25-49	Yes		Within5+yrs	1 partner	no	Abstainers	No	No
Western Cape	301	Negative	3836.95	4200.1	Urban	Tested	Female	Coloured	Not married	Secondary	Employed	25-49	Yes		Within5+yrs	1 partner	no	Abstainers	No	Yes
Western Cape	301	Negative	2044.76	1812.58	Urban	Never_tested	Female	Coloured	Not married	Secondary	Unemployed	15-24	Yes	>=15	Within5+yrs	1 partner	no	High risk/harmful (16-19)	Yes	No
Western Cape	301		2208.63		Urban	Never_tested	Female	Coloured	Married	No education/Primary	Employed	25-49	Yes		Within5+yrs	1 partner	no	Low risk (1-7)	No	Yes
Western Cape	301		5138.09		Urban	Never_tested	Male	Coloured	Married	Secondary	Employed	25-49	Yes		Within5+yrs	1 partner	no	High risk (20+)	Yes	No
Western Cape	301	Negative	1115.3	1330.87	Urban	Tested	Male	Coloured	Not married	Secondary	Employed	15-24	Yes	>=15	Within5+yrs	2+ partn	no	Risky/hazardous level (8-15)	Yes	Yes
Western Cape	301	Negative	736.209	553.566	Urban	Never_tested	Female	Coloured	Married	Secondary	Employed	50+	Yes		5+yrsyounger	1 partner	no	Abstainers	No	No
Western Cape	301	Negative	2557.97	2800.07	Urban	Never_tested	Female	Coloured	Not married	No education/Primary	Employed	25-49	Yes		5+yrsolder			Risky/hazardous level (8-15)	No	No
Western Cape	301		1115.3		Urban	Never_tested	Male	Coloured	Not married	Secondary	Employed	15-24		>=15				Low risk (1-7)	No	Yes
Western Cape	301	Negative	3836.95	4200.1	Urban	Never_tested	Female	Coloured	Married	Secondary	Unemployed	25-49	Yes		5+yrsyounger	1 partner	no	High risk (20+)	Yes	Yes
Western Cape	301	Negative	368.104	276.783	Urban	Tested	Female	Coloured	Not married	Secondary	Employed	25-49	Yes		5+yrsyounger	1 partner	no	Low risk (1-7)	No	No
Western Cape	301		1278.98		Urban	Tested	Female	Coloured	Not married	Secondary	Unemployed	25-49	Yes		5+yrsolder			Abstainers	Yes	No
Western Cape	301	Negative	1363.17	1208.38	Urban	Tested	Female	Coloured	Not married	Secondary	Unemployed	15-24	Yes	>=15	5+yrsolder	1 partner	no	Abstainers	Yes	No
Western Cape	301	Negative	3345.89	3992.6	Urban	Tested	Male	Coloured	Not married	Secondary	Unemployed	15-24	Yes	>=15	Within5+yrs	1 partner	no	Low risk (1-7)	No	Yes
Western Cape	301	Negative	2208.63	1660.7	Urban	Never_tested	Female	Coloured	Not married	Secondary	Unemployed	50+	Yes		5+yrsolder			Abstainers	No	No
Western Cape	301	Negative	1104.31	830.349	Urban	Never_tested	Female	Coloured	Married	No education/Primary	Employed	50+	Yes		5+yrsolder			High risk (20+)	No	No
Western Cape	301	Negative	2208.63	1660.7	Urban	Never_tested	Female	Coloured	Not married	No education/Primary	Unemployed	50+	Yes		5+yrsolder			Low risk (1-7)	No	No
Western Cape	301	Negative	2044.76	1812.58	Urban	Never_tested	Female	Coloured	Not married	No education/Primary	Unemployed	15-24	Yes	>=15	Within5+yrs	2+ partn	no	Risky/hazardous level (8-15)	No	Yes
Western Cape	301	Negative	2044.76	1812.58	Urban	Never_tested	Female	Coloured	Not married	Secondary	Employed	15-24	Yes	>=15	Within5+yrs	1 partner	no	Abstainers	Yes	No
Western Cape	378	Negative	1088.72	1801.74	Urban	Tested	Female	White	Married	Secondary	Employed	25-49	Yes		5+yrsolder	1 partner	no	Low risk (1-7)	Yes	No
Western Cape	378	Negative	1901.12	2080.39	Urban	Never_tested	Male	Coloured	Married	Tertiary	Employed	50+	Yes		Within5+yrs	1 partner	no	Abstainers	No	No
Western Cape	378	Negative	692.783	758.352	Urban	Tested	Female	Coloured	Married	Secondary	Employed	25-49	Yes		Within5+yrs	1 partner	no	Abstainers	Yes	No
Western Cape	378	Negative	725.814	1201.16	Urban	Never_tested	Female	White	Married	Tertiary	Employed	25-49	Yes		5+yrsolder	1 partner	no	Low risk (1-7)	Yes	No
Western Cape	378		1311.88		Urban	Never_tested	Female	Indian	Married	Secondary	Employed	25-49	Yes		Within5+yrs	1 partner	no	Abstainers	No	No
Western Cape	378	Negative	437.293	534.138	Urban	Never_tested	Female	Indian	Married	No education/Primary	Unemployed	25-49	Yes		5+yrsolder			Abstainers	No	No
Western Cape	378	Negative	407.706	561.561	Urban	Never_tested	Female	Indian	Not married	No education/Primary	Unemployed	15-24	Yes	>=15	Within5+yrs	1 partner	yes	Abstainers	No	No
Western Cape	378	Negative	1901.12	2080.39	Urban	Tested	Male	Coloured	Married	Tertiary	Employed	25-49	Yes		Within5+yrs	1 partner	no	Low risk (1-7)	Yes	No
Western Cape	378	Negative	1901.12	2080.39	Urban	Tested	Male	Coloured	Not married	Secondary	Employed	25-49	Yes		5+yrsyounger	2+ partn	no	Low risk (1-7)	Yes	No
Western Cape	378	Negative	398.78	299.848	Urban	Tested	Female	Coloured	Married	Secondary	Employed	25-49	Yes		Within5+yrs	1 partner	yes	Low risk (1-7)	Yes	No
Western Cape	404	Negative	764.689	1265.5	Urban	Never_tested	Female	White	Not married	Secondary	Unemployed	50+	Yes		5+yrsolder			Low risk (1-7)	Yes	No
Western Cape	404	Negative	2832.9	3909.78	Urban	Tested	Male	Indian	Married	Tertiary	Employed	25-49	Yes		Within5+yrs	1 partner	no	Abstainers	No	No
Western Cape	404	Negative	840.277	631.816	Urban	Never_tested	Female	Coloured	Not married	Secondary	Unemployed	50+	Yes		5+yrsolder			Abstainers	No	No
Western Cape	404	Negative	777.934	689.598	Urban	Never_tested	Female	Coloured	Not married	Tertiary	Employed	15-24	Yes	>=15	Within5+yrs	1 partner	yes	Low risk (1-7)	No	No
Western Cape	404		777.934		Urban	Never_tested	Female	Coloured	Not married	Secondary	Unemployed	15-24	No	>=15				Low risk (1-7)	Yes	No
Western Cape	404	Negative	1879.21	3061.01	Urban	Tested	Male	White	Married	Tertiary	Employed	25-49	Yes		Within5+yrs	1 partner	no	Low risk (1-7)	No	No
Western Cape	404	Negative	777.934	689.598	Urban	Never_tested	Female	Coloured	Not married	Secondary	Unemployed	15-24	No	>=15				Low risk (1-7)	No	No
Western Cape	404	Negative	1459.78	1597.94	Urban	Tested	Female	Coloured	Married	Tertiary	Employed	25-49	Yes		5+yrsolder	1 partner	no	Low risk (1-7)	Yes	No
Western Cape	404	Negative	1259.71	2094.89	Urban	Never_tested	Male	White	Not married	Tertiary	Employed	50+	Yes		5+yrsolder			High risk (20+)	No	No
Western Cape	404		1335.3		Urban	Tested	Male	Coloured	Not married	Tertiary	Unemployed	25-49	Yes		5+yrsolder			Risky/hazardous level (8-15)	No	Yes
Western Cape	404	Negative	2519.42	4189.78	Urban	Never_tested	Male	White	Married	Tertiary	Employed	50+	Yes		Within5+yrs	1 partner	no	Abstainers	Yes	Yes
Western Cape	404	Negative	840.277	631.816	Urban	Tested	Female	Coloured	Married	Secondary	Employed	50+	Yes		5+yrsolder	1 partner	no	Abstainers	No	Yes
Western Cape	416	Negative	180.46	220.426	Urban	Never_tested	Female	Indian	Married	Secondary	Unemployed	50+	Yes		Within5+yrs	1 partner	yes	Abstainers		Yes
Western Cape	416		152.357		Urban	Tested	Female	Coloured	Married	Secondary	Employed	15-24	Yes	>=15	Within5+yrs	1 partner	no	Abstainers	Yes	No
Western Cape	416	Negative	152.357	135.057	Urban	Never_tested	Female	Coloured	Not married	No education/Primary	Unemployed	15-24	No	>=15				Abstainers	Yes	No
Western Cape	416	Negative	249.306	297.492	Urban	Never_tested	Male	Coloured	Not married		Employed	15-24	Yes	>=15	Within5+yrs	2+ partn	yes	Low risk (1-7)	Yes	Yes
Western Cape	416	Negative	164.567	123.74	Urban	Never_tested	Female	Coloured	Not married	Secondary	Unemployed	50+	Yes		5+yrsolder			Low risk (1-7)	No	Yes
Western Cape	416	Negative	168.25	231.743	Urban	Tested	Female	Indian	Not married	Secondary	Employed	15-24	No	>=15				Abstainers	No	Yes
Western Cape	416	Negative	265.199	394.178	Urban	Never_tested	Male	Indian	Not married	Secondary	Unemployed	15-24	No	>=15				High risk (20+)	Yes	No
Western Cape	416	Negative	277.409	382.862	Urban	Tested	Male	Indian	Married	Secondary	Employed	25-49	Yes		Within5+yrs		no	Abstainers	No	No
Western Cape	416		261.515		Urban	Tested	Male	Coloured	Married	Secondary	Employed	50+	Yes		5+yrsyounger	1 partner	no	Abstainers	Yes	Yes
Western Cape	416		249.306		Urban	Never_tested	Male	Coloured	Not married	Secondary	Unemployed	15-24	No	>=15				Abstainers	Yes	No
Western Cape	416		164.567		Urban	Tested	Female	Coloured	Married	Secondary	Unemployed	25-49	Yes		Within5+yrs	1 partner	no	Abstainers	No	No
Western Cape	416	Negative	249.306	297.492	Urban	Tested	Male	Coloured	Not married	Secondary	Unemployed	15-24	No	>=15				Abstainers	No	Yes
Western Cape	416		164.567		Urban	Never_tested	Female	Coloured	Married	Secondary	Employed	50+	Yes		Within5+yrs	1 partner	no	Abstainers	No	Yes
Western Cape	416		382.843		Urban	Tested	Male	Coloured	Married	Secondary	Employed	25-49	Yes		Within5+yrs		no	High risk/harmful (16-19)	No	No
Western Cape	416		199.368		Urban	Tested	Male	Indian	Married	Secondary	Employed	25-49	Yes		Within5+yrs	1 partner	no	Abstainers	Yes	No
Western Cape	416	Negative	90.2301	110.213	Urban	Never_tested	Female	Indian	Married	Secondary	Unemployed	50+	Yes		5+yrsolder	1 partner	no	Abstainers	No	Yes
Western Cape	416		164.567		Urban	Never_tested	Female	Coloured	Married	Secondary	Unemployed	25-49	Yes		Within5+yrs	1 partner	no	Abstainers	Yes	No
Western Cape	416		277.409		Urban	Tested	Male	Indian	Married	Secondary	Employed	50+	Yes		Within5+yrs	1 partner	no	Risky/hazardous level (8-15)	No	Yes
Western Cape	416	Negative	45.115	55.1065	Urban	Never_tested	Female	Indian	Married	Secondary	Unemployed	50+	Yes		Within5+yrs		no	Abstainers	No	No
Western Cape	416		82.2834		Urban	Tested	Female	Coloured	Married	Secondary	Unemployed	50+	Yes		5+yrsolder	1 partner	no	Abstainers	No	No
Western Cape	490	Negative	1208.27	1071.07	Urban	Tested	Female	Coloured	Not married	Secondary	Employed	15-24	Yes	>=15	Within5+yrs	1 partner	yes	High risk (20+)	No	No
Western Cape	490	Negative	435.033	327.107	Urban	Never_tested	Female	Coloured	Married	Tertiary	Unemployed	50+	Yes		5+yrsolder			Abstainers	Yes	No
Western Cape	490	Negative	691.316	756.506	Urban	Never_tested	Male	Coloured	Not married	Secondary	Employed	50+	Yes		5+yrsolder			Low risk (1-7)	No	No
Western Cape	490	Negative	659.04	786.421	Urban	Never_tested	Male	Coloured	Not married	Secondary	Unemployed	15-24	No	>=15				Risky/hazardous level (8-15)	Yes	No
Western Cape	490	Negative	402.756	357.022	Urban	Never_tested	Female	Coloured	Not married	Tertiary	Employed	15-24	Yes	>=15	5+yrsolder	2+ partn	yes	Risky/hazardous level (8-15)	Yes	No
Western Cape	490	Negative	691.316	756.506	Urban	Never_tested	Male	Coloured	Married	Secondary	Unemployed	50+	Yes		5+yrsyounger	1 partner	no	Risky/hazardous level (8-15)	No	No
Western Cape	490	Negative	659.04	786.421	Urban	Never_tested	Male	Coloured	Not married	Secondary	Unemployed	15-24	Yes	>=15	Within5+yrs	2+ partn	yes	Low risk (1-7)	Yes	No
Western Cape	490	Negative	435.033	327.107	Urban		Female	Coloured		No education/Primary		50+
Western Cape	490	Negative	435.033	327.107	Urban	Never_tested	Female	Coloured	Married	Secondary	Unemployed	50+	Yes		5+yrsolder			Abstainers	No	No
Western Cape	490		435.033		Urban	Never_tested	Female	Coloured	Married	Tertiary	Employed	25-49	Yes		5+yrsolder	1 partner	no	Abstainers	No	Yes
Western Cape	490	Negative	435.033	327.107	Urban	Never_tested	Female	Coloured	Married	Secondary	Unemployed	50+	Yes		5+yrsolder			Risky/hazardous level (8-15)	No	No
Western Cape	490	Negative	435.033	327.107	Urban	Never_tested	Female	Coloured	Married	Secondary	Unemployed	50+	Yes		Within5+yrs	1 partner	no	Abstainers	Yes	No
Western Cape	490	Negative	402.756	357.022	Urban	Never_tested	Female	Coloured	Not married	Secondary	Unemployed	15-24	No	>=15				Abstainers	No	No
Western Cape	490	Negative	691.316	756.506	Urban	Tested	Male	Coloured	Married	Tertiary	Employed	25-49	Yes		Within5+yrs	1 partner	no	High risk (20+)	Yes	No
Western Cape	490	Negative	1382.63	1513.01	Urban	Never_tested	Male	Coloured	Married	Secondary	Unemployed	50+	Yes		5+yrsolder			High risk (20+)	Yes	No
Western Cape	550	Negative	738.386	654.541	Urban	Tested	Female	Coloured	Married	Secondary	Employed	15-24	Yes	>=15	Within5+yrs	1 partner	no	Abstainers	Yes	No
Western Cape	550	Negative	398.78	299.848	Urban	Never_tested	Female	Coloured	Married	Secondary	Unemployed	25-49	Yes		Within5+yrs	1 partner	no	Abstainers	No	No
Western Cape	550	Negative	369.193	327.271	Urban	Never_tested	Female	Coloured	Not married	Secondary	Unemployed	15-24	No	>=15				Abstainers	Yes	No
Western Cape	550		666.64		Urban	Never_tested	Female	White	Not married	Tertiary	Unemployed	15-24	Yes	>=15	Within5+yrs	2+ partn	yes	Low risk (1-7)	Yes	No
Western Cape	550		797.56		Urban	Tested	Female	Coloured	Married	Secondary	Unemployed	50+	Yes		5+yrsolder			Low risk (1-7)	Yes	No
Western Cape	550		604.12		Urban	Tested	Male	Coloured	Not married	Secondary	Employed	15-24	Yes	>=15	Within5+yrs	1 partner	yes	Risky/hazardous level (8-15)	No	Yes
Western Cape	550		1385.57		Urban	Never_tested	Female	Coloured	Not married	Secondary	Employed	25-49	Yes		Within5+yrs	1 partner	no	Abstainers	Yes	No
Western Cape	550		1107.58		Urban	Tested	Female	Coloured	Married	Secondary	Unemployed	15-24	Yes	<15	5+yrsolder	1 partner	no	High risk (20+)	Yes	No
Western Cape	550	Negative	1385.57	1516.7	Urban	Never_tested	Female	Coloured	Not married	Secondary	Unemployed	25-49	Yes		Within5+yrs	1 partner	no	Low risk (1-7)	Yes	No
Western Cape	550		738.386		Urban	Never_tested	Female	Coloured	Not married	Secondary	Unemployed	15-24	No	>=15				Abstainers	Yes	No
Western Cape	550	Negative	1385.57	1516.7	Urban	Never_tested	Female	Coloured	Married	Secondary	Unemployed	25-49	Yes		Within5+yrs	1 partner	no	Abstainers	No	No
Western Cape	550		797.56		Urban	Never_tested	Female	Coloured	Married	Secondary	Employed	50+	Yes		Within5+yrs	1 partner	no	Low risk (1-7)	No	No
Western Cape	550	Negative	1208.24	1441.77	Urban	Never_tested	Male	Coloured	Not married	Secondary	Employed	15-24	Yes	>=15	Within5+yrs	1 partner	no	High risk (20+)	No	No
Western Cape	550		797.56		Urban	Never_tested	Female	Coloured	Married	Secondary	Employed	25-49	Yes		Within5+yrs	1 partner	no	Abstainers	No	No
Western Cape	550	Negative	1267.41	1386.93	Urban	Never_tested	Male	Coloured	Married	Secondary	Employed	25-49	Yes		Within5+yrs	1 partner	no	Risky/hazardous level (8-15)	No	No
Western Cape	550	Negative	369.193	327.271	Urban	Tested	Female	Coloured	Not married	Secondary	Unemployed	15-24	Yes	>=15	Within5+yrs	1 partner	yes	Low risk (1-7)	No	No
Western Cape	550	Negative	738.386	654.541	Urban	Never_tested	Female	Coloured	Not married	No education/Primary	Unemployed	15-24	No	>=15				Abstainers	No	No
Western Cape	550	Negative	1385.57	1516.7	Urban	Tested	Female	Coloured	Married	Secondary	Employed	25-49	Yes		Within5+yrs	1 partner	no	Low risk (1-7)	No	No
Western Cape	550	Negative	1855.42	2303.93	Urban	Tested	Male	Coloured	Married	Secondary	Employed	25-49	Yes		Within5+yrs	1 partner	no	High risk (20+)	No	No
Western Cape	550		1208.24		Urban	Never_tested	Male	Coloured	Not married	Secondary	Employed	15-24	Yes	<15	Within5+yrs	1 partner	yes	Low risk (1-7)	No	No
Western Cape	559	Negative	1385.57	1516.7	Urban	Never_tested	Female	Coloured	Married	Secondary	Employed	25-49	Yes		Within5+yrs	1 partner	no	Low risk (1-7)	No	No
Western Cape	559	Negative	1208.24	1441.77	Urban	Never_tested	Male	Coloured	Not married	Secondary	Unemployed	15-24	No	>=15				High risk (20+)	No	No
Western Cape	559		1385.57		Urban	Tested	Female	Coloured	Married	No education/Primary	Unemployed	25-49	Yes		Within5+yrs	1 partner	no	High risk (20+)	Yes	Yes
Western Cape	559	Negative	1855.42	2303.93	Urban	Tested	Male	Coloured	Not married	Secondary	Employed	25-49	Yes		5+yrsyounger	1 partner	no	High risk (20+)	Yes	No
Western Cape	559	Negative	1855.42	2303.93	Urban	Never_tested	Male	Coloured	Not married	No education/Primary	Unemployed	25-49	Yes		5+yrsyounger	2+ partn	no	Risky/hazardous level (8-15)	No	Yes
Western Cape	559	Negative	369.193	327.271	Urban	Tested	Female	Coloured	Not married	Secondary	Unemployed	15-24	Yes	>=15	5+yrsolder			Risky/hazardous level (8-15)	No	No
Western Cape	559		738.386		Urban	Never_tested	Female	Coloured	Not married	Secondary	Unemployed	15-24	No	>=15				Abstainers	No	No
Western Cape	559	Negative	797.56	599.696	Urban	Never_tested	Female	Coloured	Married	Secondary	Unemployed	50+	Yes		Within5+yrs	1 partner	no	Abstainers	No	No
Western Cape	559	Negative	1208.24	1441.77	Urban	Never_tested	Male	Coloured	Not married	Secondary	Unemployed	15-24	No	>=15				High risk (20+)	No	No
Western Cape	559	Negative	1385.57	1516.7	Urban	Tested	Female	Coloured	Not married	Secondary	Employed	25-49	Yes		Within5+yrs	1 partner	no	Low risk (1-7)	Yes	No
Western Cape	559	Negative	398.78	299.848	Urban	Never_tested	Female	Coloured	Married	Secondary	Unemployed	50+	Yes		Within5+yrs	1 partner	no	High risk (20+)	Yes	No
Western Cape	559	Negative	398.78	299.848	Urban	Never_tested	Female	Coloured	Married	Secondary	Unemployed	50+	Yes		5+yrsolder			Abstainers	No	No
Western Cape	559	Negative	1208.24	1441.77	Urban	Never_tested	Male	Coloured	Not married	Secondary	Unemployed	15-24	No	>=15				Abstainers	No	No
Western Cape	559	Negative	1107.58	981.812	Urban	Tested	Female	Coloured	Not married	Secondary	Unemployed	15-24	Yes	<15	5+yrsolder	1 partner	yes	Abstainers	No	Yes
Western Cape	559		1855.42		Urban	Tested	Male	Coloured	Not married	Secondary	Employed	25-49	Yes		5+yrsyounger	1 partner	yes	Abstainers	No	Yes
Western Cape	559		797.56		Urban	Tested	Female	Coloured	Married	Secondary	Employed	50+	Yes		5+yrsolder	1 partner	no	Low risk (1-7)	Yes	No
Western Cape	642	Negative	2485.24	4112.86	Urban	Never_tested	Female	White	Not married	Tertiary	Unemployed	50+	Yes		5+yrsolder			Low risk (1-7)	No	No
Western Cape	642	Negative	2485.24	4112.86	Urban	Tested	Female	White	Married	Secondary	Employed	50+	Yes		Within5+yrs	1 partner	no	Low risk (1-7)	Yes	No
Western Cape	642	Negative	3891.43	6996.18	Urban	Never_tested	Male	White	Not married	Secondary	Unemployed	15-24	No	>=15				Low risk (1-7)	Yes	No
Western Cape	642	Negative	2485.24	4112.86	Urban	Tested	Female	White	Married	Secondary	Employed	25-49	Yes		Within5+yrs	1 partner	no	Low risk (1-7)	Yes	No
Western Cape	642	Negative	6847.87	12902	Urban	Never_tested	Female	White	Not married	Secondary	Unemployed	15-24	No	>=15				Low risk (1-7)	No	No
Western Cape	642		2730.9		Urban	Tested	Female	Coloured	Married	Secondary	Employed	25-49	Yes		5+yrsolder	1 partner		Low risk (1-7)	No	No
Western Cape	642	Negative	2282.62	4300.65	Urban	Tested	Female	White	Not married	Secondary	Unemployed	15-24	Yes	>=15	Within5+yrs	2+ partn	no	Low risk (1-7)	No	No
Western Cape	642	Negative	2485.24	4112.86	Urban	Tested	Female	White	Not married	Tertiary	Employed	25-49	Yes		Within5+yrs	2+ partn	yes	Low risk (1-7)	Yes	No
Western Cape	642	Negative	6616.83	9493.29	Urban	Tested	Male	Indian	Married	Tertiary	Employed	25-49	Yes		5+yrsyounger	1 partner	no	Low risk (1-7)	Yes	No
Western Cape	642	Negative	4094.05	6808.39	Urban	Never_tested	Male	White	Married	Tertiary	Unemployed	50+	Yes		5+yrsolder			Low risk (1-7)	No	No
Western Cape	718		923.711		Urban	Tested	Female	Coloured	Married	Tertiary	Employed	25-49	Yes		5+yrsolder	1 partner	yes	High risk (20+)	No	No
Western Cape	718	Negative	991.852	1182.02	Urban	Tested	Male	Black African	Not married	Tertiary	Unemployed	15-24	Yes	<15	5+yrsolder			Abstainers	No	No
Western Cape	718	Negative	844.942	924.618	Urban	Tested	Male	Coloured	Married	Tertiary	Employed	25-49	Yes		Within5+yrs	1 partner	no	Low risk (1-7)	Yes	No
Western Cape	718	Negative	2473.89	3071.91	Urban	Tested	Male	Coloured	Married	Secondary	Employed	25-49	Yes		5+yrsyounger	1 partner	no	Low risk (1-7)	Yes	No
Western Cape	718	Negative	844.942	924.618	Urban	Tested	Male	Coloured	Married	Secondary	Employed	25-49	Yes		Within5+yrs	1 partner	no	High risk (20+)	Yes	No
Western Cape	718	Negative	844.942	924.618	Urban	Never_tested	Male	Coloured	Not married	Secondary	Employed	50+	Yes		5+yrsolder			Abstainers	No	Yes
Western Cape	718	Negative	531.706	399.798	Urban	Never_tested	Female	Coloured	Married	Secondary	Employed	50+	Yes		Within5+yrs	1 partner	no	Abstainers	No	Yes
Western Cape	718	Negative	1236.95	1535.96	Urban	Tested	Male	Coloured	Not married	Secondary	Unemployed	25-49	No					Abstainers	No	No
Western Cape	718	Negative	805.493	961.181	Urban	Never_tested	Male	Coloured	Not married	Tertiary	Unemployed	15-24	No	>=15				Abstainers	Yes	No
Western Cape	718	Negative	531.706	399.798	Urban	Never_tested	Female	Coloured	Married	Tertiary	Employed	25-49	Yes		5+yrsolder	1 partner	no	Abstainers	Yes	No
Western Cape	794	Negative	1187.63	1300.03	Urban	Never_tested	Female	Coloured	Married	No education/Primary	Unemployed	25-49	Yes		Within5+yrs	1 partner	no	Abstainers	No	No
Western Cape	794	Negative	632.902	561.035	Urban	Never_tested	Female	Coloured	Not married	Secondary	Unemployed	15-24	Yes	>=15	Within5+yrs	1 partner	no	Low risk (1-7)	Yes	Yes
Western Cape	794	Negative	3180.72	3949.6	Urban		Male	Coloured				25-49
Western Cape	794	Positive	4750.51	5200.13	Urban	Tested	Female	Coloured	Married	Secondary	Employed	25-49	Yes		Within5+yrs	1 partner	no	Abstainers	No	No
Western Cape	794		683.623		Urban	Never_tested	Female	Coloured	Married	Secondary	Employed	25-49	Yes		Within5+yrs	1 partner	no	Low risk (1-7)	No	No
Western Cape	794		1035.63		Urban	Never_tested	Male	Coloured	Not married	Secondary	Unemployed	15-24	Yes	>=15	5+yrsolder			Abstainers	No	No
Western Cape	794	Negative	1187.63	1300.03	Urban	Tested	Female	Coloured	Married	Secondary	Unemployed	25-49	Yes		5+yrsolder	1 partner	no	Low risk (1-7)	No	No
Western Cape	794	Negative	1035.63	1235.8	Urban	Never_tested	Male	Coloured	Not married	Secondary	Employed	15-24	Yes	>=15	Within5+yrs	1 partner	yes	Risky/hazardous level (8-15)	No	No
Western Cape	794		1187.63		Urban	Tested	Female	Coloured	Not married	Secondary	Employed	25-49	Yes		Within5+yrs	1 partner	yes	Abstainers	Yes	No
Western Cape	794	Negative	1035.63	1235.8	Urban	Never_tested	Male	Coloured	Not married	Secondary	Unemployed	15-24	Yes	<15	5+yrsolder	2+ partn	no	High risk/harmful (16-19)	No	No
Western Cape	794	Negative	632.902	561.035	Urban	Tested	Female	Coloured	Not married	Secondary	Unemployed	15-24	Yes	>=15	Within5+yrs	2+ partn	no	Low risk (1-7)	No	No
Western Cape	794	Negative	683.623	514.025	Urban	Tested	Female	Coloured	Not married	Secondary	Employed	25-49	Yes		5+yrsolder	1 partner	no	High risk (20+)	No	No
Western Cape	794		1035.63		Urban	Never_tested	Male	Coloured	Not married	Secondary	Unemployed	15-24	Yes	>=15	Within5+yrs	1 partner	yes	Abstainers	Yes	Yes
Western Cape	794		683.623		Urban	Never_tested	Female	Coloured	Not married	Secondary	Unemployed	50+	Yes		5+yrsolder			Abstainers	No	Yes
Western Cape	794	Negative	1035.63	1235.8	Urban	Never_tested	Male	Coloured	Not married	Secondary	Employed	15-24	Yes	<15	5+yrsyounger	2+ partn	no	Low risk (1-7)	No	Yes
Western Cape	794	Negative	1086.35	1188.79	Urban	Never_tested	Male	Coloured	Married	No education/Primary	Unemployed	50+	Yes		Within5+yrs	1 partner	no	Abstainers	No	No
Western Cape	794	Negative	1086.35	1188.79	Urban	Tested	Male	Coloured	Married	Secondary	Employed	25-49	Yes		5+yrsolder			Risky/hazardous level (8-15)	No	No
Western Cape	794		1265.8		Urban	Never_tested	Female	Coloured	Not married	Secondary	Unemployed	15-24	No	>=15				Low risk (1-7)	No	No
Western Cape	794		4771.08		Urban	Never_tested	Male	Coloured	Married	Secondary	Employed	25-49	Yes		Within5+yrs	1 partner	no	Abstainers	No	No
Western Cape	794	Negative	2375.26	2600.06	Urban	Tested	Female	Coloured	Married	Secondary	Unemployed	25-49	Yes		Within5+yrs	1 partner	no	High risk (20+)	Yes	Yes
Western Cape	794		3562.88		Urban	Tested	Female	Coloured	Married	Tertiary	Unemployed	25-49	Yes		5+yrsolder	1 partner	no	Abstainers	No	No
Western Cape	794		632.902		Urban	Never_tested	Female	Coloured	Not married	Secondary	Employed	15-24	No	>=15				Abstainers	Yes	No
Western Cape	842		1988.19		Urban	Never_tested	Female	White	Not married	Secondary	Unemployed	50+	Yes		5+yrsolder			Low risk (1-7)	Yes	No
Western Cape	842		1988.19		Urban	Never_tested	Female	White	Married	Secondary	Unemployed	50+	Yes		5+yrsolder	1 partner	no	High risk (20+)	Yes	No
Western Cape	842	Negative	6550.48	10893.4	Urban	Tested	Male	White	Married	Tertiary	Employed	50+	Yes		Within5+yrs	1 partner	no	Low risk (1-7)	Yes	No
Western Cape	842	Negative	17994.5	29011	Urban	Tested	Female	White	Married	Tertiary	Unemployed	25-49	Yes		5+yrsolder	1 partner	no	Low risk (1-7)	Yes	No
Western Cape	842	Negative	14657.8	23875.9	Urban	Tested	Male	White	Not married	Secondary	Employed	25-49	Yes		Within5+yrs	1 partner	no	Low risk (1-7)	Yes	No
Western Cape	842	Negative	5478.29	10321.6	Urban	Never_tested	Female	White	Not married	Tertiary	Unemployed	15-24	No	>=15				Low risk (1-7)	Yes	No
Western Cape	842		10796.7		Urban	Tested	Female	White	Married	Tertiary	Employed	25-49	Yes		Within5+yrs	1 partner	no	Low risk (1-7)	Yes	No
Western Cape	842		5478.29		Urban	Never_tested	Female	White	Not married	Secondary	Unemployed	15-24	No	>=15				Low risk (1-7)	Yes	No
Western Cape	842		5964.57		Urban	Never_tested	Female	White	Married	Tertiary	Employed	25-49	Yes		5+yrsolder	1 partner	no	Low risk (1-7)	Yes	No
Western Cape	872		3976.38		Urban	Never_tested	Female	White	Married	Secondary	Unemployed	50+	Yes		5+yrsolder			Low risk (1-7)	Yes	No
Western Cape	872	Negative	3976.38	6580.57	Urban	Never_tested	Female	White	Married	Tertiary	Employed	50+	Yes		5+yrsolder			High risk (20+)	No	No
Western Cape	872	Negative	3275.24	5446.71	Urban	Tested	Male	White	Not married	Tertiary	Employed	25-49	Yes		5+yrsolder	1 partner	no	Low risk (1-7)	Yes	No
Western Cape	872	Negative	3113.15	5596.95	Urban	Tested	Male	White	Not married	Secondary	Unemployed	15-24	Yes	>=15	Within5+yrs	2+ partn	yes	Risky/hazardous level (8-15)	Yes	No
Western Cape	885	Negative	755.763	827.293	Urban	Tested	Female	Coloured	Married	Secondary	Unemployed	25-49	Yes		5+yrsolder	1 partner	no	Risky/hazardous level (8-15)	Yes	No
Western Cape	885	Negative	659.04	786.421	Urban	Never_tested	Male	Coloured	Not married	Secondary	Unemployed	15-24	Yes	>=15	Within5+yrs	2+ partn	yes	Low risk (1-7)	No	No
Western Cape	885	Negative	2024.09	2513.38	Urban	Tested	Male	Coloured	Not married	Secondary	Employed	25-49	Yes		Within5+yrs	2+ partn	yes	Risky/hazardous level (8-15)	No	No
Western Cape	885	Negative	870.065	654.214	Urban	Never_tested	Female	Coloured	Married	No education/Primary	Unemployed	50+	Yes		5+yrsolder			Low risk (1-7)	Yes	No
Western Cape	885	Negative	870.065	654.214	Urban	Tested	Female	Coloured	Married	Secondary	Unemployed	25-49	Yes		5+yrsolder	1 partner	no	Abstainers	No	Yes
Western Cape	885	Negative	1623.03	1934.22	Urban	Tested	Male	Black African	Not married	Secondary	Unemployed	15-24	Yes	>=15	5+yrsyounger	1 partner	yes	Low risk (1-7)	Yes	Yes
Western Cape	885	Negative	1816.48	2015.96	Urban	Tested	Female	Black African	Not married	Secondary	Employed	25-49	Yes		5+yrsolder	2+ partn	yes	Risky/hazardous level (8-15)	No	Yes
Western Cape	885	Negative	1012.05	1256.69	Urban	Tested	Male	Coloured	Married	Secondary	Employed	25-49	Yes		Within5+yrs	1 partner	yes	Low risk (1-7)	No	No
Western Cape	885	Negative	1511.53	1654.59	Urban	Tested	Female	Coloured	Married	Secondary	Unemployed	25-49	Yes		Within5+yrs	1 partner	no	Low risk (1-7)	Yes	No
Western Cape	885	Negative	2024.09	2513.38	Urban	Never_tested	Male	Coloured	Married	Tertiary	Employed	25-49	Yes		5+yrsyounger	1 partner	no	Abstainers	No	No
Western Cape	885	Negative	659.04	786.421	Urban	Never_tested	Male	Coloured	Not married	Tertiary	Unemployed	15-24	Yes	>=15	5+yrsolder			Abstainers	No	No
Western Cape	924	Negative	2215.16	1963.62	Urban	Never_tested	Female	Coloured	Not married	Secondary	Unemployed	15-24	Yes	>=15	Within5+yrs	1 partner	yes	Risky/hazardous level (8-15)	No	No
Western Cape	924	Negative	2392.68	1799.09	Urban	Tested	Female	Coloured	Not married	Tertiary	Employed	50+	Yes		5+yrsolder			Low risk (1-7)	Yes	No
Western Cape	924		2392.68		Urban	Tested	Female	Coloured	Married	Secondary	Employed	25-49	Yes		Within5+yrs	1 partner	no	Abstainers	No	Yes
Western Cape	924		2215.16		Urban	Tested	Female	Coloured	Not married	Tertiary	Unemployed	15-24	Yes	>=15	5+yrsolder			Low risk (1-7)	No	No
Western Cape	924	Negative	4156.7	4550.11	Urban	Tested	Female	Coloured	Married	Secondary	Employed	25-49	Yes		Within5+yrs	1 partner	yes	Low risk (1-7)	No	No
Western Cape	924	Negative	3710.84	4607.87	Urban	Tested	Male	Coloured	Not married	Secondary	Employed	25-49	Yes		5+yrsyounger	1 partner	yes	Low risk (1-7)	No	Yes
Western Cape	924	Negative	2215.16	1963.62	Urban	Never_tested	Female	Coloured	Not married	Secondary	Employed	15-24	Yes	>=15	Within5+yrs	1 partner	no	Risky/hazardous level (8-15)	No	No
Western Cape	924	Negative	3802.24	4160.78	Urban	Tested	Male	Coloured	Married	Secondary	Unemployed	25-49	Yes		Within5+yrs	1 partner	no	Risky/hazardous level (8-15)	No	No
Western Cape	924		1595.12		Urban	Tested	Female	Coloured	Married	Secondary	Employed	25-49	Yes		Within5+yrs	1 partner	no	Abstainers	No	No
Western Cape	924		1208.24		Urban	Tested	Male	Coloured	Not married	Secondary	Employed	15-24	Yes	>=15	Within5+yrs	1 partner	yes	Low risk (1-7)	No	No
Western Cape	924	Negative	4156.7	4550.11	Urban	Never_tested	Female	Coloured	Not married	Secondary	Unemployed	25-49	No					Abstainers	Yes	Yes
Western Cape	924	Negative	2215.16	1963.62	Urban	Never_tested	Female	Coloured	Not married	Secondary	Unemployed	15-24	No	>=15				Abstainers	Yes	No
Western Cape	924	Negative	2771.13	3033.41	Urban	Never_tested	Female	Coloured	Not married	No education/Primary	Unemployed	25-49	No					High risk (20+)	No	No
Western Cape	924	Negative	1476.77	1309.08	Urban	Tested	Female	Coloured	Married	Secondary	Employed	15-24	Yes	>=15	Within5+yrs	1 partner	no	Low risk (1-7)	Yes	No
Western Cape	924	Negative	2392.68	1799.09	Urban	Never_tested	Female	Coloured	Not married	No education/Primary	Unemployed	50+	Yes		5+yrsolder			Abstainers	Yes	Yes
Western Cape	924	Negative	2771.13	3033.41	Urban	Tested	Female	Coloured	Not married	Secondary	Unemployed	25-49	Yes		Within5+yrs	1 partner	yes	High risk (20+)	Yes	Yes
Western Cape	924	Negative	1385.57	1516.7	Urban	Tested	Female	Coloured	Married	Secondary	Unemployed	25-49	Yes		Within5+yrs	1 partner	no	Abstainers	No	No
Western Cape	924	Negative	3802.24	4160.78	Urban	Never_tested	Male	Coloured	Not married	Secondary	Employed	25-49	Yes		5+yrsyounger	2+ partn	yes	Low risk (1-7)	No	Yes
Western Cape	953	Negative	395.364	382.887	Urban	Tested	Female	Black African	Married	Secondary	Unemployed	15-24	Yes	>=15	5+yrsolder	1 partner	no	Abstainers	Yes	Yes
Western Cape	953	Negative	829.223	1023.52	Urban	Tested	Male	Black African	Not married	No education/Primary	Unemployed	25-49	Yes		5+yrsyounger	2+ partn	no	Abstainers	Yes	Yes
Western Cape	953	Negative	829.223	1023.52	Urban	Never_tested	Male	Black African	Married	No education/Primary	Employed	25-49	Yes		Within5+yrs	1 partner	no	Low risk (1-7)	Yes	No
Western Cape	953	Positive	829.223	1023.52	Urban	Never_tested	Male	Black African	Not married	No education/Primary	Unemployed	25-49	Yes		5+yrsolder			Abstainers	Yes	Yes
Western Cape	953	Negative	395.364	382.887	Urban	Never_tested	Female	Black African	Not married	Secondary	Unemployed	15-24	Yes	>=15	Within5+yrs	1 partner	yes	Abstainers	Yes	No
Western Cape	953	Negative	309.774	232.924	Urban	Never_tested	Female	Coloured	Not married	No education/Primary	Unemployed	25-49	Yes		5+yrsolder			Abstainers	No	No
Western Cape	953	Negative	286.791	254.225	Urban	Tested	Female	Coloured	Not married	No education/Primary	Unemployed	15-24	Yes	>=15	Within5+yrs	1 partner	yes	Abstainers	Yes	Yes
Western Cape	953	Positive	395.364	382.887	Urban	Tested	Female	Black African	Not married	Secondary	Employed	15-24	Yes	>=15	5+yrsolder	1 partner	no	Abstainers	No	Yes
Western Cape	953	Negative	395.364	382.887	Urban	Tested	Female	Black African	Not married	Secondary	Unemployed	15-24	Yes	>=15	Within5+yrs	1 partner	yes	Abstainers	Yes	Yes
Western Cape	953	Negative	418.348	361.585	Urban	Tested	Female	Black African	Not married	No education/Primary	Employed	50+	No					Abstainers	No	Yes
Western Cape	953	Negative	395.364	382.887	Urban	Never_tested	Female	Black African	Not married	Secondary	Unemployed	15-24	Yes	<15	Within5+yrs	1 partner	yes	Abstainers	No	Yes
Western Cape	953	Negative	646.731	717.754	Urban	Tested	Female	Black African	Married	No education/Primary	Unemployed	25-49	Yes		5+yrsolder	1 partner	no	Low risk (1-7)	Yes	No
Western Cape	953	Negative	790.729	765.775	Urban	Never_tested	Female	Black African	Married	Secondary	Unemployed	15-24	Yes	>=15	5+yrsolder	1 partner	no	Abstainers	No	Yes
Western Cape	953	Negative	600.84	667.348	Urban	Never_tested	Male	Black African	Not married	No education/Primary	Employed	50+	Yes		5+yrsyounger	1 partner	no	Abstainers	No	Yes
Western Cape	953		600.84		Urban	Never_tested	Male	Black African	Married	No education/Primary	Employed	50+	Yes		5+yrsyounger	1 partner	no	Abstainers	No	No
Western Cape	953		577.857		Urban	Never_tested	Male	Black African	Not married	No education/Primary	Employed	15-24	Yes	>=15	5+yrsyounger	1 partner	yes	Abstainers	No	No
Western Cape	953	Negative	836.695	723.171	Urban	Never_tested	Female	Black African	Not married	Secondary	Unemployed	50+	Yes		5+yrsolder	1 partner	no	Abstainers	No	No
Western Cape	953		418.348		Urban		Female	Black African		No education/Primary	Employed	25-49
Western Cape	1022	Negative	142.414	107.083	Urban	Never_tested	Female	Coloured	Married	No education/Primary	Employed	25-49	Yes		Within5+yrs	1 partner	no	Abstainers	No	No
Western Cape	1022	Negative	215.745	257.445	Urban	Never_tested	Male	Coloured	Not married	Secondary	Unemployed	15-24	No	>=15				Abstainers	No	No
Western Cape	1022		348.217		Urban	Never_tested	Female	Indian	Not married	Secondary	Employed	25-49	No					Abstainers	No	No
Western Cape	1022	Negative	215.745	257.445	Urban	Never_tested	Male	Coloured	Not married	Secondary	Unemployed	15-24	Yes	>=15	Within5+yrs	2+ partn	no	Risky/hazardous level (8-15)	Yes	No
Western Cape	1022	Negative	240.065	331.322	Urban	Tested	Male	Indian	Married	Secondary	Unemployed	25-49	Yes		5+yrsyounger	1 partner	no	Risky/hazardous level (8-15)	Yes	No
Western Cape	1022	Negative	215.745	257.445	Urban	Never_tested	Male	Coloured	Not married	Secondary	Unemployed	15-24	No	>=15				Abstainers	No	No
Western Cape	1022	Negative	331.307	411.394	Urban	Tested	Male	Coloured	Married	Secondary	Employed	25-49	Yes		Within5+yrs	2+ partn	no	High risk (20+)	No	No
Western Cape	1022	Negative	142.414	107.083	Urban	Never_tested	Female	Coloured	Not married	Secondary	Unemployed	50+	Yes		5+yrsolder			Abstainers	Yes	No
Western Cape	1022	Negative	142.414	107.083	Urban	Never_tested	Female	Coloured	Not married	Secondary	Unemployed	50+	Yes		5+yrsolder			High risk (20+)	Yes	Yes
Western Cape	1022	Negative	261.163	354.496	Urban	Tested	Female	Indian	Not married	Secondary	Employed	25-49	Yes		Within5+yrs	1 partner	no	Low risk (1-7)	No	Yes
Western Cape	1022	Negative	143.83	171.63	Urban	Never_tested	Male	Coloured	Not married	Secondary	Unemployed	15-24	No	>=15				Abstainers	Yes	No
Western Cape	1022	Negative	47.4712	35.6943	Urban	Never_tested	Female	Coloured	Married	Secondary	Unemployed	50+	Yes		Within5+yrs	1 partner	no	Abstainers	No	Yes
Western Cape	1022		215.745		Urban	Tested	Male	Coloured	Not married	Secondary	Employed	15-24	Yes	>=15	Within5+yrs	1 partner	yes	Risky/hazardous level (8-15)	Yes	No
Western Cape	1022	Negative	47.4712	35.6943	Urban	Tested	Female	Coloured	Married	Secondary	Employed	25-49	Yes		Within5+yrs	1 partner	no	High risk (20+)	Yes	Yes
Western Cape	1022	Negative	76.4997	113.705	Urban	Never_tested	Male	Indian	Not married	Secondary	Unemployed	15-24	No	>=15				High risk (20+)	Yes	No
Western Cape	1022	Negative	71.9151	85.8151	Urban	Never_tested	Male	Coloured	Not married	Secondary	Unemployed	15-24	No	>=15				Abstainers	No	No
Western Cape	1022	Negative	145.601	200.546	Urban	Never_tested	Female	Indian	Married	Tertiary	Unemployed	15-24	Yes	>=15	5+yrsolder	1 partner	no	Abstainers	No	No
Western Cape	1022	Negative	142.414	107.083	Urban	Tested	Female	Coloured	Married	Tertiary	Unemployed	50+	Yes		Within5+yrs	1 partner	no	Abstainers	No	Yes
Western Cape	1022	Negative	131.847	116.876	Urban	Tested	Female	Coloured	Married	Secondary	Employed	15-24	Yes	>=15	5+yrsolder	1 partner	no	Abstainers	Yes	Yes
Western Cape	1061	Negative	632.902	561.035	Urban	Never_tested	Female	Coloured	Not married	Secondary	Unemployed	15-24	No	>=15				High risk (20+)	Yes	No
Western Cape	1061	Negative	1187.63	1300.03	Urban	Tested	Female	Coloured	Not married	Secondary	Employed	25-49	Yes		5+yrsolder			High risk (20+)	No	No
Western Cape	1061		683.623		Urban	Never_tested	Female	Coloured	Not married	No education/Primary	Unemployed	50+	Yes		5+yrsolder			Abstainers	No	No
Western Cape	1061	Negative	1035.63	1235.8	Urban	Never_tested	Male	Coloured	Not married	Secondary		15-24		>=15				High risk (20+)	Yes	No
Western Cape	1061	Negative	632.902	561.035	Urban	Never_tested	Female	Coloured	Not married	Secondary	Unemployed	15-24	No	>=15				Abstainers	Yes	No
Western Cape	1061	Negative	1086.35	1188.79	Urban	Tested	Male	Coloured	Married	Secondary	Employed	25-49	Yes		Within5+yrs	1 partner	no	Abstainers	No	Yes
Western Cape	1061	Negative	1590.36	1974.8	Urban	Tested	Male	Coloured	Married	Secondary	Employed	25-49	Yes		Within5+yrs	1 partner	no	Risky/hazardous level (8-15)	Yes	No
Western Cape	1061	Negative	543.177	594.397	Urban	Never_tested	Male	Coloured	Married	Secondary	Employed	25-49	Yes			1 partner	no	Abstainers	No	No
Western Cape	1061	Negative	949.353	841.553	Urban	Never_tested	Female	Coloured	Not married	Secondary	Unemployed	15-24	No	>=15				High risk (20+)	Yes	No
Western Cape	1061	Negative	3180.72	3949.6	Urban	Tested	Male	Coloured	Not married	No education/Primary	Employed	25-49	Yes		Within5+yrs	1 partner	no	High risk/harmful (16-19)	Yes	No
Western Cape	1061		1629.53		Urban	Tested	Male	Coloured	Not married	No education/Primary	Employed	25-49	Yes		Within5+yrs	1 partner	yes	High risk (20+)	Yes	No
Western Cape	1061	Negative	632.902	561.035	Urban	Never_tested	Female	Coloured	Not married	Secondary	Unemployed	15-24	No	>=15				Abstainers	Yes	No
Western Cape	1061	Negative	543.177	594.397	Urban	Never_tested	Male	Coloured	Married	No education/Primary	Employed	25-49	Yes		5+yrsolder	1 partner	no	Abstainers	No	No
Western Cape	1061	Negative	1187.63	1300.03	Urban	Tested	Female	Coloured	Married	Secondary	Employed	25-49	No					Abstainers	Yes	No
Western Cape	1061		1035.63		Urban	Never_tested	Male	Coloured	Not married	Secondary	Unemployed	15-24	No	>=15				Low risk (1-7)	No	No
Western Cape	1061		1590.36		Urban	Tested	Male	Coloured	Not married	Secondary	Employed	25-49	Yes		5+yrsolder	2+ partn	no	Risky/hazardous level (8-15)	No	Yes
Western Cape	1061	Negative	1187.63	1300.03	Urban	Tested	Female	Coloured	Married	Secondary	Employed	25-49	Yes		Within5+yrs	1 partner	no	Abstainers	No	No
Western Cape	1061	Negative	1035.63	1235.8	Urban	Never_tested	Male	Coloured	Not married	Secondary	Unemployed	15-24	Yes	>=15	Within5+yrs	1 partner	no	Risky/hazardous level (8-15)	No	No
Western Cape	1061	Negative	1086.35	1188.79	Urban	Never_tested	Male	Coloured	Married	Secondary	Employed	50+	Yes		5+yrsyounger	1 partner	no	Risky/hazardous level (8-15)	No	No
Western Cape	1061	Negative	1709.06	1285.06	Urban	Never_tested	Female	Coloured	Married	No education/Primary	Employed	50+	Yes		Within5+yrs	1 partner	no	High risk (20+)	No	No
Western Cape	1214	Negative	638.048	479.757	Urban	Never_tested	Female	Coloured	Not married	Secondary	Unemployed	50+	Yes		5+yrsolder			Low risk (1-7)	No	No
Western Cape	1214	Negative	1662.68	1820.04	Urban	Never_tested	Female	Coloured	Not married	Secondary	Employed	25-49	Yes		Within5+yrs	1 partner	no	Abstainers	No	Yes
Western Cape	1214	Negative	1049.5	1281.93	Urban	Never_tested	Female	Indian	Married	No education/Primary	Employed	25-49	Yes		Within5+yrs	1 partner	no	Abstainers	No	No
Western Cape	1214	Negative	1542.32	2292.42	Urban	Never_tested	Male	Indian	Not married	Secondary	Unemployed	15-24	No	>=15				Abstainers	No	No
Western Cape	1214	Positive	1662.68	1820.04	Urban	Tested	Female	Coloured	Married	No education/Primary	Unemployed	25-49	Yes			2+ partn	yes	Abstainers	No	Yes
Western Cape	1214	Negative	886.063	785.449	Urban	Never_tested	Female	Coloured	Not married	Secondary	Unemployed	15-24	No	>=15				High risk (20+)	No	No
Western Cape	1214	Negative	957.072	719.636	Urban	Tested	Female	Coloured	Not married	No education/Primary	Employed	25-49	Yes		5+yrsolder			Abstainers	No	Yes
Western Cape	1214		1449.89		Urban	Tested	Male	Coloured	Not married	Secondary	Employed	15-24	Yes	>=15	Within5+yrs	1 partner	no	High risk/harmful (16-19)	No	Yes
Western Cape	1214	Negative	957.072	719.636	Urban	Never_tested	Female	Coloured	Not married	No education/Primary	Unemployed	50+	Yes		5+yrsolder			Low risk (1-7)	No	No
Western Cape	1214	Negative	2027.86	2219.08	Urban	Never_tested	Male	Coloured	Not married	Secondary	Employed	25-49	Yes		5+yrsolder			Risky/hazardous level (8-15)	No	Yes
Western Cape	1214	Negative	319.024	239.879	Urban	Never_tested	Female	Coloured	Not married	No education/Primary	Unemployed	50+	Yes		5+yrsolder			Risky/hazardous level (8-15)	No	No
Western Cape	1214	Negative	1449.89	1730.13	Urban	Never_tested	Male	Coloured	Not married	No education/Primary	Unemployed	15-24	No	>=15				Abstainers	Yes	Yes
Western Cape	1214	Negative	638.048	479.757	Urban	Never_tested	Female	Coloured	Not married	Secondary	Unemployed	50+	Yes		5+yrsolder			Low risk (1-7)	No	Yes
Western Cape	1214	Negative	1520.9	1664.31	Urban	Never_tested	Male	Coloured	Married	No education/Primary	Unemployed	50+	Yes		5+yrsolder			Abstainers	No	No
Western Cape	1214	Negative	1662.68	1820.04	Urban	Tested	Female	Coloured	Not married	Secondary	Unemployed	25-49	Yes		5+yrsolder	1 partner	no	Abstainers	No	No
Western Cape	1214	Negative	295.354	261.816	Urban	Never_tested	Female	Coloured	Not married	Secondary	Employed	15-24	No	>=15				Abstainers	Yes	No
Western Cape	1214	Negative	1520.9	1664.31	Urban	Never_tested	Male	Coloured	Married	Tertiary	Employed	50+	Yes		Within5+yrs	1 partner	no	Abstainers	No	No
Western Cape	1214	Negative	1520.9	1664.31	Urban	Never_tested	Male	Coloured	Married	No education/Primary	Employed	25-49	Yes		Within5+yrs	1 partner	no	Low risk (1-7)	No	No
Western Cape	1214	Negative	957.072	719.636	Urban	Never_tested	Female	Coloured	Not married	No education/Primary	Unemployed	50+	Yes		5+yrsolder			Abstainers	No	No
Western Cape	1260		3652.2		Urban	Tested	Female	White	Not married	Tertiary	Unemployed	15-24	No	>=15				Low risk (1-7)	Yes	No
Western Cape	1260	Negative	1826.1	3440.52	Urban	Never_tested	Female	White	Not married	Tertiary	Unemployed	15-24	No	>=15				Low risk (1-7)	Yes	No
Western Cape	1260	Negative	6226.29	11193.9	Urban	Never_tested	Male	White	Not married	Tertiary	Unemployed	15-24	Yes	>=15	5+yrsolder			Risky/hazardous level (8-15)	No	No
Western Cape	1260		1826.1		Urban	Never_tested	Female	White	Not married	Tertiary	Unemployed	15-24	Yes	>=15	Within5+yrs	1 partner	no	Low risk (1-7)	No	No
Western Cape	1260	Negative	5576.71	5400.72	Urban	Never_tested	Female	Black African	Not married	Tertiary	Unemployed	15-24	No	>=15				Low risk (1-7)	Yes	No
Western Cape	1260		9122.3		Urban	Never_tested	Female	Black African	Not married	Tertiary	Unemployed	25-49	Yes		Within5+yrs	1 partner	yes	Abstainers	No	No
Western Cape	1260	Negative	4369.44	3285.44	Urban	Tested	Female	Coloured	Not married	Secondary	Employed	25-49	Yes		5+yrsolder	1 partner	no	High risk (20+)	No	No
Western Cape	1260		6619.36		Urban	Never_tested	Male	Coloured	Not married	Secondary	Employed	15-24	Yes	>=15	Within5+yrs	1 partner	yes	Low risk (1-7)	No	No
Western Cape	1260		3598.89		Urban	Tested	Female	White	Married	Tertiary	Employed	25-49	Yes		Within5+yrs	1 partner	no	Abstainers	No	No
Western Cape	1260	Negative	4885.94	7958.63	Urban	Tested	Male	White	Not married	Tertiary	Employed	25-49	Yes		Within5+yrs	1 partner	no	Low risk (1-7)	No	No
Western Cape	1285	Negative	554.226	606.681	Urban	Tested	Female	Coloured	Married	Secondary	Unemployed	25-49	Yes		5+yrsolder	1 partner	no	Risky/hazardous level (8-15)	Yes	Yes
Western Cape	1285		554.226		Urban	Tested	Female	Coloured	Married	Secondary	Unemployed	25-49	Yes		Within5+yrs	1 partner	no	High risk (20+)	No	No
Western Cape	1285		483.296		Urban	Never_tested	Male	Coloured	Not married	Secondary	Unemployed	15-24	No	>=15				Abstainers	No	No
Western Cape	1285	Negative	483.296	576.709	Urban	Tested	Male	Coloured	Not married	Secondary	Employed	15-24	Yes	>=15	Within5+yrs	1 partner	no	Low risk (1-7)	Yes	No
Western Cape	1285	Negative	2027.86	2219.08	Urban	Never_tested	Male	Coloured	Married	Secondary	Unemployed	50+	Yes		5+yrsyounger	1 partner	no	Low risk (1-7)	No	No
Western Cape	1285	Negative	483.296	576.709	Urban	Never_tested	Male	Coloured	Not married	Secondary	Unemployed	15-24	Yes	>=15	5+yrsolder			High risk (20+)	Yes	Yes
Western Cape	1285	Negative	554.226	606.681	Urban	Never_tested	Female	Coloured	Not married	Secondary	Employed	25-49	Yes		Within5+yrs	1 partner	no	Low risk (1-7)	Yes	No
Western Cape	1285	Negative	295.354	261.816	Urban	Never_tested	Female	Coloured	Not married	Secondary	Unemployed	15-24	No	>=15				Abstainers	No	No
Western Cape	1285	Negative	742.168	921.574	Urban	Never_tested	Male	Coloured	Not married	No education/Primary	Unemployed	25-49	No					Abstainers	No	Yes
Western Cape	1285	Negative	742.168	921.574	Urban	Never_tested	Male	Coloured	Married	Secondary	Employed	25-49	Yes		Within5+yrs	1 partner	no	Abstainers	No	No
Western Cape	1285	Negative	483.296	576.709	Urban	Never_tested	Male	Coloured	Not married	Secondary	Employed	15-24	Yes	>=15	Within5+yrs	1 partner	yes	High risk (20+)	No	No
Western Cape	1285	Negative	319.024	239.879	Urban	Never_tested	Female	Coloured	Married	No education/Primary	Unemployed	50+	Yes		Within5+yrs	1 partner	no	Low risk (1-7)	Yes	No
Western Cape	1285	Negative	483.296	576.709	Urban	Never_tested	Male	Coloured	Not married	No education/Primary	Unemployed	15-24	No	>=15				Abstainers	No	No
Western Cape	1285		319.024		Urban	Never_tested	Female	Coloured	Not married	No education/Primary	Unemployed	50+	Yes		5+yrsolder			High risk (20+)	No	No
Western Cape	1285		295.354		Urban	Never_tested	Female	Coloured	Not married	Secondary	Unemployed	15-24	No	>=15				Low risk (1-7)	No	No
Western Cape	1285	Negative	483.296	576.709	Urban	Never_tested	Male	Coloured	Not married	No education/Primary	Unemployed	15-24	Yes	>=15	5+yrsolder			High risk/harmful (16-19)	No	Yes
Western Cape	1285	Negative	319.024	239.879	Urban	Never_tested	Female	Coloured	Married	Secondary	Unemployed	50+	Yes		Within5+yrs	1 partner	no	Abstainers	No	Yes
Western Cape	1285	Negative	742.168	921.574	Urban	Never_tested	Male	Coloured	Married	Secondary	Employed	25-49	Yes		Within5+yrs	1 partner	yes	Risky/hazardous level (8-15)	Yes	Yes
Western Cape	1285	Negative	506.965	554.771	Urban	Never_tested	Male	Coloured	Not married	Secondary	Employed	25-49	Yes		5+yrsolder			High risk (20+)	No	No
Western Cape	1285	Negative	957.072	719.636	Urban	Never_tested	Female	Coloured	Married	Secondary	Unemployed	50+	Yes		5+yrsolder			High risk (20+)	No	No
Western Cape	1285	Negative	483.296	576.709	Urban	Never_tested	Male	Coloured	Not married	Secondary	Unemployed	15-24	Yes	>=15	5+yrsolder			Low risk (1-7)	No	No
Western Cape	1285	Positive	554.226	606.681	Urban	Tested	Female	Coloured	Married	Secondary	Employed	25-49	Yes		Within5+yrs	1 partner	yes	High risk (20+)	Yes	No
Western Cape	1285	Negative	742.168	921.574	Urban	Never_tested	Male	Coloured	Not married	Secondary	Employed	25-49	Yes		5+yrsolder			High risk (20+)	No	No
Western Cape	1285		1449.89		Urban	Never_tested	Male	Coloured	Not married	Secondary	Unemployed	15-24		>=15				High risk (20+)	No	Yes
Western Cape	1285	Negative	483.296	576.709	Urban	Never_tested	Male	Coloured	Not married	Secondary	Unemployed	15-24	No	>=15				Abstainers	No	No
Western Cape	1347	Negative	172.074	237.009	Urban	Never_tested	Female	Indian	Not married	Secondary	Unemployed	15-24	No	>=15				Abstainers	Yes	No
Western Cape	1347	Negative	184.562	225.436	Urban	Never_tested	Female	Indian	Married	Tertiary	Unemployed	50+	Yes		Within5+yrs	1 partner	yes	Abstainers	No	No
Western Cape	1347		184.562		Urban	Never_tested	Female	Indian	Not married	Tertiary	Unemployed	50+	No					High risk (20+)	No	No
Western Cape	1347		61.5205		Urban	Never_tested	Female	Indian	Married	Tertiary	Unemployed	50+	Yes		5+yrsolder			Abstainers	No	No
Western Cape	1347	Negative	283.714	391.563	Urban	Never_tested	Male	Indian	Married	Secondary	Unemployed	50+	Yes		Within5+yrs	1 partner	no	Abstainers	No	No
Western Cape	1347		90.4087		Urban	Tested	Male	Indian	Not married	Tertiary	Unemployed	15-24	No	>=15				Low risk (1-7)	Yes	No
Western Cape	1347		123.041		Urban	Never_tested	Female	Indian	Married	Secondary	Employed	50+	Yes		Within5+yrs	1 partner	no	Abstainers	No	No
Western Cape	1347	Negative	102.882	139.65	Urban	Never_tested	Female	Indian	Married	Secondary	Unemployed	25-49	Yes		Within5+yrs	1 partner	yes	Abstainers	No	No
Western Cape	1347		271.226		Urban	Never_tested	Male	Indian	Not married	Secondary	Unemployed	15-24	No	>=15				Abstainers	No	No
Western Cape	1347		51.0555		Urban	Tested	Female	White	Married	Secondary	Employed	25-49	Yes		Within5+yrs	1 partner	no	Low risk (1-7)	No	No
Western Cape	1347	Negative	184.562	225.436	Urban	Never_tested	Female	Indian	Married	Tertiary	Unemployed	50+	Yes		Within5+yrs	1 partner	no	Abstainers	No	No
Western Cape	1402	Negative	957.072	719.636	Urban	Tested	Female	Coloured	Not married	Secondary	Employed	50+	Yes		5+yrsolder			Abstainers	No	No
Western Cape	1402	Negative	2899.77	3460.25	Urban	Never_tested	Male	Coloured	Not married	Secondary	Unemployed	15-24	No	>=15				Abstainers	No	No
Western Cape	1402		1914.14		Urban		Female	Coloured		Tertiary		25-49
Western Cape	1402	Negative	3041.79	3328.62	Urban	Never_tested	Male	Coloured	Married	No education/Primary	Employed	50+	Yes		5+yrsyounger	1 partner	no	Abstainers	Yes	No
Western Cape	1402	Negative	1772.13	1570.9	Urban	Never_tested	Female	Coloured	Not married	Tertiary	Unemployed	15-24	No	>=15				Abstainers	Yes	No
Western Cape	1402	Negative	4453.01	5529.44	Urban	Tested	Male	Coloured	Married	Tertiary	Employed	25-49	Yes		Within5+yrs	1 partner	no	Abstainers	Yes	No
Western Cape	1402	Negative	3041.79	3328.62	Urban	Never_tested	Male	Coloured	Married	No education/Primary	Unemployed	50+	Yes		Within5+yrs	1 partner	no	Abstainers	No	No
Western Cape	1402	Negative	1772.13	1570.9	Urban	Never_tested	Female	Coloured	Not married	Secondary	Unemployed	15-24	No	>=15				Abstainers	No	No
Western Cape	1402	Negative	2899.77	3460.25	Urban	Never_tested	Male	Coloured	Not married	Secondary	Unemployed	15-24	No	>=15				Abstainers	No	No
Western Cape	1402	Negative	1662.68	1820.04	Urban	Tested	Female	Coloured	Married	Secondary	Employed	25-49	Yes		5+yrsolder	1 partner	no	Low risk (1-7)	Yes	No
Western Cape	1402		7141.33		Urban	Never_tested	Male	Black African	Not married	Secondary	Unemployed	15-24	Yes	>=15	5+yrsolder			Risky/hazardous level (8-15)	No	No
Western Cape	1402		1856.34		Urban		Male	Black African		Secondary		50+
Western Cape	1402		2140.41		Urban	Tested	Male	White	Not married	Tertiary	Unemployed	25-49	Yes		5+yrsyounger	2+ partn	yes	Low risk (1-7)	No	No
Western Cape	1402	Negative	1914.14	1439.27	Urban	Never_tested	Female	Coloured	Not married	Secondary	Employed	50+	No					Abstainers	No	No
Western Cape	1418	Negative	598.17	449.772	Urban	Never_tested	Female	Coloured	Not married	No education/Primary	Employed	25-49	Yes		Within5+yrs	1 partner	no	Low risk (1-7)	No	Yes
Western Cape	1418	Negative	276.895	245.453	Urban	Never_tested	Female	Coloured	Not married	Secondary	Unemployed	15-24	No	>=15				High risk (20+)	No	Yes
Western Cape	1418	Negative	695.782	863.975	Urban	Tested	Male	Coloured	Not married	Secondary	Employed	25-49	Yes		Within5+yrs	1 partner	yes	Abstainers	No	Yes
Western Cape	1418	Negative	695.782	863.975	Urban	Never_tested	Male	Coloured	Not married	Secondary	Employed	25-49	Yes		Within5+yrs	1 partner	no	High risk (20+)	Yes	No
Western Cape	1418	Negative	276.895	245.453	Urban	Tested	Female	Coloured	Married	Secondary	Unemployed	15-24	Yes	>=15	5+yrsolder	1 partner	no	Low risk (1-7)	No	No
Western Cape	1418	Negative	276.895	245.453	Urban	Never_tested	Female	Coloured	Not married	Secondary	Employed	15-24	Yes	>=15	Within5+yrs	1 partner	no	Abstainers	No	No
Western Cape	1418	Negative	519.587	568.764	Urban	Never_tested	Female	Coloured	Married	Secondary	Unemployed	25-49	Yes		Within5+yrs	1 partner	no	Low risk (1-7)	Yes	No
Western Cape	1418	Negative	276.895	245.453	Urban	Never_tested	Female	Coloured	Not married	Secondary	Unemployed	15-24	No	>=15				Abstainers	Yes	No
Western Cape	1418	Negative	299.085	224.886	Urban	Never_tested	Female	Coloured	Not married	No education/Primary	Unemployed	50+	Yes		5+yrsolder			Abstainers	No	No
Western Cape	1418	Negative	906.18	1081.33	Urban	Never_tested	Male	Coloured	Not married	No education/Primary	Employed	15-24	No	>=15				Low risk (1-7)	No	Yes
Western Cape	1418		453.09		Urban	Never_tested	Male	Coloured	Not married	Secondary	Employed	15-24	Yes	>=15	Within5+yrs	1 partner	yes	Low risk (1-7)	Yes	Yes
Western Cape	1418	Negative	475.28	520.098	Urban	Never_tested	Male	Coloured	Married	Secondary	Employed	25-49	Yes		Within5+yrs	1 partner	no	High risk/harmful (16-19)	No	Yes
Western Cape	1418	Negative	272.18	450.435	Urban	Tested	Female	White	Married	No education/Primary	Unemployed	25-49	Yes		Within5+yrs	1 partner	no	Low risk (1-7)	No	No
Western Cape	1418	Negative	276.895	245.453	Urban	Tested	Female	Coloured	Married	No education/Primary	Unemployed	15-24	Yes	>=15	Within5+yrs	1 partner	no	Low risk (1-7)	No	No
Western Cape	1418	Negative	299.085	224.886	Urban	Never_tested	Female	Coloured	Not married	Secondary	Unemployed	25-49	Yes		Within5+yrs	1 partner	no	Low risk (1-7)	No	No
Western Cape	1418	Negative	695.782	863.975	Urban	Tested	Male	Coloured	Married	Secondary	Employed	25-49	Yes		Within5+yrs	1 partner	no	High risk (20+)	No	No
Western Cape	1418	Negative	475.28	520.098	Urban	Tested	Male	Coloured	Married	No education/Primary	Employed	25-49	Yes		5+yrsyounger	1 partner	no	High risk (20+)	No	No
Western Cape	1418	Negative	695.782	863.975	Urban	Never_tested	Male	Coloured	Not married	Secondary	Employed	25-49	Yes		Within5+yrs	1 partner	yes	Low risk (1-7)	Yes	Yes
Western Cape	1535	Negative	354.659	393.607	Urban	Tested	Female	Black African	Not married	Secondary	Unemployed	25-49	Yes		5+yrsolder	1 partner	no	Low risk (1-7)	No	No
Western Cape	1535	Negative	216.813	209.97	Urban	Never_tested	Female	Black African	Not married	No education/Primary	Unemployed	15-24	No	>=15				Abstainers	No	No
Western Cape	1535	Negative	354.659	393.607	Urban	Never_tested	Female	Black African	Married	Secondary	Unemployed	25-49	Yes		Within5+yrs	1 partner	no	Abstainers	No	No
Western Cape	1535	Negative	354.659	393.607	Urban	Tested	Female	Black African	Married	No education/Primary	Unemployed	25-49	Yes		Within5+yrs	1 partner	no	Abstainers	Yes	Yes
Western Cape	1535	Negative	229.416	198.289	Urban	Tested	Female	Black African	Married	No education/Primary	Unemployed	25-49	Yes		5+yrsolder			Abstainers	Yes	Yes
Western Cape	1535	Negative	316.889	377.647	Urban	Never_tested	Male	Black African	Not married	Secondary	Unemployed	15-24	No	>=15				Abstainers	Yes	No
Western Cape	1535	Negative	229.416	198.289	Urban	Never_tested	Female	Black African	Married	Tertiary	Employed	25-49	Yes		Within5+yrs	1 partner	yes	Abstainers	Yes	Yes
Western Cape	1535		354.659		Urban		Female	Black African		Secondary		25-49
Western Cape	1535	Negative	229.416	198.289	Urban	Never_tested	Female	Black African	Not married	Secondary	Unemployed	50+	Yes		5+yrsolder			Abstainers	Yes	No
Western Cape	1535	Negative	216.813	209.97	Urban	Tested	Female	Black African	Not married	Secondary	Employed	15-24	Yes	<15	5+yrsolder	1 partner	yes	Abstainers	Yes	No
Western Cape	1535	Negative	229.416	198.289	Urban	Never_tested	Female	Black African	Not married	No education/Primary	Unemployed	50+	Yes		5+yrsolder			Abstainers	Yes	Yes
Western Cape	1535	Negative	229.416	198.289	Urban	Never_tested	Female	Black African	Not married	Secondary	Employed	25-49	Yes		5+yrsolder	1 partner		Abstainers	No	No
Western Cape	1535	Negative	229.416	198.289	Urban	Never_tested	Female	Black African	Married	Secondary	Employed	25-49	Yes		5+yrsolder	1 partner	no	Abstainers	Yes	Yes
Western Cape	1535	Negative	216.813	209.97	Urban	Never_tested	Female	Black African	Not married	Secondary	Unemployed	15-24	Yes	>=15	Within5+yrs	1 partner	yes	Abstainers	Yes	No
Western Cape	1535	Negative	216.813	209.97	Urban	Tested	Female	Black African	Not married	Secondary	Employed	15-24	Yes	>=15	5+yrsolder	1 partner	no	Abstainers	Yes	Yes
Western Cape	1535	Positive	229.416	198.289	Urban	Tested	Female	Black African	Not married	Secondary	Unemployed	25-49	Yes		5+yrsolder			Abstainers	Yes	Yes
Western Cape	1535	Positive	216.813	209.97	Urban	Tested	Female	Black African	Not married	No education/Primary	Unemployed	15-24	Yes	>=15	Within5+yrs	1 partner	yes	Abstainers	No	No
Western Cape	1535	Negative	229.416	198.289	Urban	Never_tested	Female	Black African	Married	Secondary	Unemployed	50+	Yes		Within5+yrs	1 partner	no	Low risk (1-7)	No	No
Western Cape	1535	Negative	216.813	209.97	Urban	Never_tested	Female	Black African	Not married	Secondary	Unemployed	15-24	Yes	>=15	Within5+yrs	1 partner	yes	Abstainers	Yes	Yes
Western Cape	1594		736.209		Urban	Never_tested	Female	Coloured	Not married	No education/Primary	Unemployed	50+	Yes		5+yrsolder			High risk (20+)	No	No
Western Cape	1594	Negative	736.209	553.566	Urban	Never_tested	Female	Coloured	Not married	Secondary	Unemployed	50+	Yes		5+yrsolder			Abstainers	No	No
Western Cape	1594	Negative	681.587	604.192	Urban	Tested	Female	Coloured	Not married	Secondary	Employed	15-24	Yes	>=15	5+yrsolder	1 partner	no	Low risk (1-7)	Yes	No
Western Cape	1594	Negative	681.587	604.192	Urban	Tested	Female	Coloured	Not married	Secondary	Employed	15-24	Yes	>=15	5+yrsolder			Low risk (1-7)	Yes	No
Western Cape	1594	Negative	736.209	553.566	Urban	Never_tested	Female	Coloured	Not married	Secondary	Employed	25-49	Yes		5+yrsolder	1 partner	no	Low risk (1-7)	Yes	No
Western Cape	1594	Negative	368.104	276.783	Urban	Never_tested	Female	Coloured	Married	Secondary	Employed	25-49	Yes		Within5+yrs	1 partner	yes	High risk (20+)	Yes	No
Western Cape	1594	Negative	1115.3	1330.87	Urban	Never_tested	Male	Coloured	Not married	Secondary	Unemployed	15-24	Yes	<15	Within5+yrs	1 partner	yes	Abstainers	Yes	No
Western Cape	1594	Negative	1169.92	1280.24	Urban	Never_tested	Male	Coloured	Married	Secondary	Unemployed	50+	Yes		Within5+yrs	1 partner	no	High risk (20+)	No	No
Western Cape	1594		681.587		Urban	Never_tested	Female	Coloured	Not married	Secondary	Unemployed	15-24	No	>=15				Risky/hazardous level (8-15)	No	No
Western Cape	1594		736.209		Urban	Never_tested	Female	Coloured	Married	No education/Primary	Employed	25-49	Yes		5+yrsolder	1 partner	no	Abstainers	Yes	No
Western Cape	1594	Negative	736.209	553.566	Urban	Never_tested	Female	Coloured	Married	Secondary	Unemployed	50+	Yes		Within5+yrs	1 partner	no	Abstainers	No	No
Western Cape	1594	Negative	681.587	604.192	Urban	Tested	Female	Coloured	Not married	No education/Primary	Unemployed	15-24	No	>=15				Abstainers	Yes	No
Western Cape	1594	Negative	1169.92	1280.24	Urban	Never_tested	Male	Coloured	Married	Secondary	Employed	25-49	Yes		Within5+yrs	1 partner	no	Abstainers	No	No
Western Cape	1594		1712.7		Urban	Tested	Male	Coloured	Married	Secondary	Employed	25-49	Yes		Within5+yrs	1 partner	no	Risky/hazardous level (8-15)	No	No
Western Cape	1594	Negative	1754.88	1920.36	Urban	Tested	Male	Coloured	Married	No education/Primary	Employed	25-49	Yes		Within5+yrs	1 partner	no	Abstainers	No	Yes
Western Cape	1594		681.587		Urban	Never_tested	Female	Coloured	Not married	Secondary	Employed	15-24	No	>=15				Low risk (1-7)	Yes	No
Western Cape	1594	Negative	1115.3	1330.87	Urban	Tested	Male	Coloured	Married	Secondary	Employed	15-24	Yes	>=15		1 partner	no	Abstainers	Yes	No
Western Cape	1594	Negative	736.209	553.566	Urban	Never_tested	Female	Coloured	Married	No education/Primary	Unemployed	50+	Yes			1 partner	no	Abstainers	No	No
Western Cape	1603	Negative	341.811	257.013	Urban	Never_tested	Female	Coloured	Not married	Secondary	Employed	25-49	Yes		5+yrsolder			Low risk (1-7)	Yes	Yes
Western Cape	1603	Negative	593.814	650.016	Urban	Tested	Female	Coloured	Married	Secondary	Unemployed	25-49	Yes		5+yrsolder			High risk (20+)	Yes	No
Western Cape	1603	Negative	316.451	280.518	Urban	Never_tested	Female	Coloured	Not married	Secondary	Unemployed	15-24	No	>=15				Low risk (1-7)	Yes	No
Western Cape	1603	Negative	316.451	280.518	Urban	Tested	Female	Coloured	Not married	Secondary	Unemployed	15-24	Yes	>=15	Within5+yrs	1 partner	yes	Abstainers	Yes	Yes
Western Cape	1603	Negative	593.814	650.016	Urban	Tested	Female	Coloured	Married	No education/Primary	Unemployed	25-49	Yes		Within5+yrs	1 partner	no	High risk (20+)	No	No
Western Cape	1603	Negative	543.177	594.397	Urban	Tested	Male	Coloured	Not married	Secondary	Employed	25-49	Yes		5+yrsyounger	1 partner	no	High risk (20+)	No	No
Western Cape	1603	Negative	795.18	987.4	Urban	Tested	Male	Coloured	Married	Secondary	Employed	25-49	Yes		5+yrsolder	1 partner	no	Low risk (1-7)	Yes	No
Western Cape	1603	Negative	632.902	561.035	Urban	Never_tested	Female	Coloured	Not married	Secondary	Unemployed	15-24	No	>=15				High risk (20+)	No	No
Western Cape	1603	Negative	517.817	617.902	Urban	Never_tested	Male	Coloured	Not married	Secondary	Unemployed	15-24	No	>=15				Risky/hazardous level (8-15)	No	No
Western Cape	1603	Negative	593.814	650.016	Urban	Never_tested	Female	Coloured	Not married	Secondary	Unemployed	25-49	Yes		5+yrsolder	1 partner	no	Risky/hazardous level (8-15)	Yes	No
Western Cape	1603		316.451		Urban	Tested	Female	Coloured	Not married	Secondary	Unemployed	15-24	No	>=15				Abstainers	No	No
Western Cape	1603		316.451		Urban	Never_tested	Female	Coloured	Not married	Secondary	Unemployed	15-24	No	>=15				Low risk (1-7)	No	No
Western Cape	1603	Negative	517.817	617.902	Urban	Tested	Male	Coloured	Not married	Secondary	Unemployed	15-24	No	>=15				Abstainers	Yes	Yes
Western Cape	1603	Negative	341.811	257.013	Urban	Never_tested	Female	Coloured	Not married	Secondary	Unemployed	25-49	Yes		5+yrsolder			Abstainers	No	Yes
Western Cape	1603	Negative	341.811	257.013	Urban	Never_tested	Female	Coloured	Not married	No education/Primary	Employed	50+	Yes		5+yrsolder			Low risk (1-7)	No	No
Western Cape	1603		593.814		Urban	Never_tested	Female	Coloured	Married	Secondary	Unemployed	25-49	Yes		Within5+yrs	1 partner	no	Abstainers	Yes	Yes
Western Cape	1603	Negative	316.451	280.518	Urban	Tested	Female	Coloured	Not married	Secondary	Employed	15-24	Yes	>=15	Within5+yrs	1 partner	no	High risk (20+)	Yes	No
Western Cape	1603	Negative	795.18	987.4	Urban	Never_tested	Male	Coloured	Married	Secondary	Unemployed	25-49	Yes		5+yrsyounger	1 partner	no	High risk (20+)	No	No
Western Cape	1603	Negative	593.814	650.016	Urban	Tested	Female	Coloured	Married	Secondary	Employed	25-49	Yes		Within5+yrs	1 partner	no	Abstainers	Yes	No
Western Cape	1603	Negative	632.902	561.035	Urban	Never_tested	Female	Coloured	Not married	Secondary	Unemployed	15-24	No	>=15				Abstainers	No	No
Western Cape	1603	Negative	683.623	514.025	Urban	Never_tested	Female	Coloured	Not married	Secondary	Employed	25-49	Yes		5+yrsolder			Low risk (1-7)	No	Yes
Western Cape	1603	Negative	543.177	594.397	Urban	Never_tested	Male	Coloured	Married	Secondary	Unemployed	25-49	Yes		Within5+yrs	1 partner	no	Low risk (1-7)	Yes	No
Western Cape	1603	Negative	341.811	257.013	Urban	Never_tested	Female	Coloured	Not married	No education/Primary	Employed	50+	Yes		Within5+yrs	1 partner	no	High risk (20+)	No	No
Western Cape	1603	Negative	1086.35	1188.79	Urban	Never_tested	Male	Coloured	Married	Secondary	Unemployed	25-49	Yes		Within5+yrs	1 partner	no	High risk (20+)	No	Yes
Western Cape	1834	Negative	1897.71	2077.32	Urban	Tested	Female	Coloured	Married	Secondary	Employed	25-49	Yes		Within5+yrs	1 partner	no	Low risk (1-7)	Yes	No
Western Cape	1834		2982.29		Urban	Never_tested	Female	White	Not married	Secondary	Unemployed	50+	Yes		5+yrsolder			Low risk (1-7)	No	No
Western Cape	1834	Negative	1988.19	3290.29	Urban	Never_tested	Female	White	Married	Secondary	Employed	50+	Yes		5+yrsolder			Low risk (1-7)	No	No
Western Cape	1834	Negative	1988.19	3290.29	Urban	Never_tested	Female	White	Married	Secondary	Unemployed	50+	Yes		Within5+yrs	1 partner	no	Low risk (1-7)	Yes	No
Western Cape	1834	Negative	1988.19	3290.29	Urban	Tested	Female	White	Married	Tertiary	Employed	50+	Yes		Within5+yrs	1 partner	no	Low risk (1-7)	Yes	No
Western Cape	1834	Negative	3113.15	5596.95	Urban	Never_tested	Male	White	Not married	Tertiary	Unemployed	15-24	Yes	>=15	Within5+yrs	2+ partn	yes	High risk (20+)	Yes	No
Western Cape	1834		1988.19		Urban	Never_tested	Female	White	Married	Tertiary	Employed	50+	Yes		5+yrsolder			Risky/hazardous level (8-15)	Yes	No
Western Cape	1834	Negative	4912.86	8170.07	Urban	Tested	Male	White	Married	Tertiary	Employed	25-49	Yes		Within5+yrs	1 partner	no	Low risk (1-7)	Yes	No
Western Cape	1834	Negative	1556.57	2798.47	Urban	Tested	Male	White	Not married	Tertiary	Employed	15-24	Yes	>=15	5+yrsolder			Low risk (1-7)	No	No
Western Cape	1834		1988.19		Urban	Never_tested	Female	White	Married	Tertiary	Unemployed	50+	Yes		5+yrsolder			Low risk (1-7)	No	No
Western Cape	1834	Negative	4561.15	5062.04	Urban	Tested	Female	Black African	Married	Tertiary	Employed	25-49	Yes		Within5+yrs	1 partner	no	Low risk (1-7)	Yes	No
Western Cape	1834	Negative	4885.94	7958.63	Urban	Tested	Male	White	Married	Tertiary	Employed	25-49	Yes		Within5+yrs	1 partner	no	Low risk (1-7)	Yes	No
Western Cape	1903	Negative	2783.13	3455.9	Urban		Male	Coloured	Not married	Tertiary	Employed	25-49	Yes		Within5+yrs	1 partner	no	Low risk (1-7)	Yes	No
Western Cape	1903	Negative	1901.12	2080.39	Urban	Never_tested	Male	Coloured	Married	Tertiary	Employed	25-49	Yes		Within5+yrs	1 partner	no	Abstainers	Yes	No
Western Cape	1903	Negative	1812.36	2162.66	Urban	Never_tested	Male	Coloured	Not married	Secondary	Employed	15-24	No	>=15				Abstainers	No	No
Western Cape	1903	Negative	1901.12	2080.39	Urban	Tested	Male	Coloured	Not married	Secondary	Unemployed	25-49	No					Low risk (1-7)	Yes	Yes
Western Cape	1903	Negative	1812.36	2162.66	Urban	Never_tested	Male	Coloured	Not married	Secondary	Employed	15-24	Yes	>=15	5+yrsolder			Risky/hazardous level (8-15)	Yes	No
Western Cape	1903	Negative	1196.34	899.544	Urban	Tested	Female	Coloured	Not married	Secondary	Employed	25-49	Yes		5+yrsyounger	1 partner	yes	Low risk (1-7)	Yes	No
Western Cape	1903	Negative	1107.58	981.812	Urban	Never_tested	Female	Coloured	Not married	Secondary	Unemployed	15-24	Yes	>=15	Within5+yrs	1 partner	no	Abstainers	Yes
Western Cape	1903	Negative	2078.35	2275.06	Urban	Tested	Female	Coloured	Married	No education/Primary	Unemployed	25-49	Yes		Within5+yrs	1 partner	no	Low risk (1-7)	No	No
Western Cape	1903	Negative	1901.12	2080.39	Urban	Never_tested	Male	Coloured	Not married	No education/Primary	Unemployed	50+	Yes					Abstainers	No	No
Western Cape	1903	Negative	398.78	299.848	Urban	Never_tested	Female	Coloured	Married	Secondary	Employed	50+	Yes		Within5+yrs	1 partner	no	High risk (20+)	No	No
Western Cape	1903	Negative	1812.36	2162.66	Urban	Never_tested	Male	Coloured	Not married	Secondary	Unemployed	15-24	Yes	>=15	Within5+yrs	2+ partn	yes	Risky/hazardous level (8-15)	Yes	No
Western Cape	1903	Negative	369.193	327.271	Urban	Tested	Female	Coloured	Not married	Secondary	Employed	15-24	Yes	>=15	Within5+yrs	1 partner	yes	Abstainers	Yes	No
Western Cape	1903	Negative	1267.41	1386.93	Urban	Tested	Male	Coloured	Married	Secondary	Employed	25-49	Yes		5+yrsyounger	2+ partn	no	Risky/hazardous level (8-15)	Yes	Yes
Western Cape	1903	Negative	692.783	758.352	Urban	Never_tested	Female	Coloured	Not married	Secondary	Employed	25-49	Yes		5+yrsolder			Low risk (1-7)	No	No
Western Cape	1903	Negative	1208.24	1441.77	Urban	Never_tested	Male	Coloured	Not married	Secondary	Unemployed	15-24	No	>=15				Low risk (1-7)	No	No
Western Cape	1903	Negative	1196.34	899.544	Urban	Never_tested	Female	Coloured	Married	Secondary	Unemployed	50+	Yes		5+yrsolder	1 partner	no	Abstainers	Yes	Yes
Western Cape	1903	Negative	398.78	299.848	Urban	Tested	Female	Coloured	Married	No education/Primary	Unemployed	50+	Yes		5+yrsyounger	1 partner	no	Abstainers	No	No
Western Cape	1903	Negative	1855.42	2303.93	Urban	Tested	Male	Coloured	Not married	Secondary	Unemployed	25-49	Yes		5+yrsyounger	1 partner	no	Low risk (1-7)	No	Yes
Western Cape	1903	Negative	1812.36	2162.66	Urban	Never_tested	Male	Coloured	Not married	Secondary	Unemployed	15-24	Yes	>=15	Within5+yrs	1 partner	yes	Low risk (1-7)	No	Yes
Western Cape	1909	Negative	12336.9	13702.5	Urban	Never_tested	Male	Black African	Married	No education/Primary	Unemployed	50+	Yes		5+yrsyounger	1 partner	no	Abstainers	Yes	Yes
Western Cape	1909	Negative	1431.64	1237.39	Urban	Never_tested	Female	Black African	Married	No education/Primary	Unemployed	25-49	Yes		5+yrsolder	1 partner	no	Abstainers	Yes	Yes
Western Cape	1909	Negative	11865	14139.9	Urban	Never_tested	Male	Black African	Not married	Secondary	Unemployed	15-24	Yes	>=15	Within5+yrs	2+ partn	yes	Abstainers	Yes	No
Western Cape	1909	Negative	8117.94	7861.75	Urban	Never_tested	Female	Black African	Not married	Secondary	Unemployed	15-24	No	>=15				Abstainers	Yes	No
Western Cape	1909	Negative	8589.85	7424.36	Urban	Never_tested	Female	Black African	Not married	No education/Primary	Employed	50+	Yes		5+yrsolder			Abstainers	Yes	No
Western Cape	1909	Negative	8589.85	7424.36	Urban	Never_tested	Female	Black African	Not married	No education/Primary	Employed	50+	Yes		5+yrsolder	1 partner	no	Abstainers	Yes	Yes
Western Cape	1909	Negative	2863.28	2474.79	Urban	Never_tested	Female	Black African	Not married	No education/Primary	Unemployed	50+	Yes		Within5+yrs	1 partner	no	Abstainers	Yes	No
Western Cape	1909	Negative	12336.9	13702.5	Urban	Never_tested	Male	Black African	Married	No education/Primary	Employed	50+	Yes		Within5+yrs	1 partner	no	Abstainers	Yes	No
Western Cape	1909	Negative	8117.94	7861.75	Urban	Tested	Female	Black African	Not married	Secondary	Employed	15-24	Yes	>=15	5+yrsolder			Abstainers	Yes	No
Western Cape	1909	Negative	8589.85	7424.36	Urban	Never_tested	Female	Black African	Not married	No education/Primary	Unemployed	50+	Yes		5+yrsolder			Abstainers	Yes	No
Western Cape	1909	Negative	2056.15	2283.75	Urban	Never_tested	Male	Black African	Not married	Secondary	Employed	50+	Yes		5+yrsolder	1 partner	yes	Low risk (1-7)	No	No
Western Cape	1909	Negative	1352.99	1310.29	Urban	Tested	Female	Black African	Not married	Secondary	Unemployed	15-24	Yes	>=15	5+yrsolder			Abstainers	Yes	No
Western Cape	1909	Negative	8589.85	7424.36	Urban	Never_tested	Female	Black African	Married	No education/Primary	Unemployed	25-49	Yes		5+yrsolder	1 partner	no	Abstainers	No	No
Western Cape	1909	Negative	8117.94	7861.75	Urban	Never_tested	Female	Black African	Not married	Secondary	Unemployed	15-24	Yes	>=15	Within5+yrs	1 partner	yes	Abstainers	Yes	No
Western Cape	1909	Positive	8589.85	7424.36	Urban	Tested	Female	Black African	Not married	Secondary	Unemployed	25-49	Yes		5+yrsolder	1 partner	yes	Abstainers	Yes	Yes
Western Cape	1909	Negative	4294.92	3712.18	Urban	Tested	Female	Black African	Not married	Secondary	Employed	25-49	Yes		5+yrsolder			Abstainers	Yes	No
Western Cape	1909	Negative	1431.64	1237.39	Urban	Tested	Female	Black African	Not married	Secondary	Employed	25-49	Yes		5+yrsolder	1 partner	no	Abstainers	Yes	Yes
Western Cape	1909	Positive	5411.96	5241.17	Urban	Never_tested	Female	Black African	Not married	Secondary	Employed	15-24	Yes	>=15	Within5+yrs	2+ partn	no	Abstainers	No	Yes
Western Cape	1909	Negative	1977.5	2356.65	Urban	Tested	Male	Black African	Not married	Secondary	Unemployed	15-24	Yes	>=15	Within5+yrs	2+ partn	yes	Abstainers	No	Yes
Western Cape	1909	Negative	11865	14139.9	Urban	Never_tested	Male	Black African	Not married	Secondary	Unemployed	15-24	No	>=15				Abstainers	Yes	No
Western Cape	1919	Negative	7850.77	8719.79	Urban	Never_tested	Male	Black African	Married	Secondary	Employed	50+	Yes		5+yrsyounger	1 partner	no	Abstainers	Yes	Yes
Western Cape	1919	Negative	5165.96	5002.93	Urban	Never_tested	Female	Black African	Not married	Secondary	Unemployed	15-24	No	>=15				Abstainers	Yes	No
Western Cape	1919	Negative	5466.27	4724.59	Urban	Never_tested	Female	Black African	Married	No education/Primary	Unemployed	50+	Yes		5+yrsolder	1 partner	no	Abstainers	Yes	Yes
Western Cape	1919	Negative	5466.27	4724.59	Urban	Never_tested	Female	Black African	Married	No education/Primary	Unemployed	50+	Yes		5+yrsolder	1 partner	no	Abstainers	Yes	Yes
Western Cape	1919	Negative	5165.96	5002.93	Urban	Never_tested	Female	Black African	Not married	Secondary	Unemployed	15-24	Yes	>=15	Within5+yrs	1 partner	yes	Abstainers	Yes	No
Western Cape	1919	Negative	7550.47	8998.12	Urban	Tested	Male	Black African	Not married	Secondary	Unemployed	15-24	Yes	>=15	Within5+yrs	2+ partn	yes	Abstainers	Yes	No
Western Cape	1919	Negative	5466.27	4724.59	Urban	Never_tested	Female	Black African	Not married	Secondary	Unemployed	50+	Yes		5+yrsolder			Abstainers	Yes	No
Western Cape	1919	Negative	2616.92	2906.6	Urban	Tested	Male	Black African	Married	No education/Primary	Employed	25-49	Yes		5+yrsyounger	1 partner	no	Abstainers	Yes	Yes
Western Cape	1919	Negative	7850.77	8719.79	Urban	Never_tested	Male	Black African	Married	No education/Primary	Unemployed	50+	Yes		5+yrsolder			Low risk (1-7)	Yes	No
Western Cape	1919	Negative	5466.27	4724.59	Urban	Never_tested	Female	Black African	Not married	No education/Primary	Unemployed	25-49	Yes		5+yrsolder	1 partner	yes	Abstainers	Yes	No
Western Cape	1919	Negative	2616.92	2906.6	Urban	Never_tested	Male	Black African	Not married	Secondary	Employed	25-49	Yes		Within5+yrs	1 partner	no	Abstainers	Yes	Yes
Western Cape	1919	Negative	2816.8	3126.13	Urban	Never_tested	Female	Black African	Not married	Secondary	Employed	25-49	Yes		5+yrsolder	1 partner	yes	Abstainers	No	No
Western Cape	1919	Negative	3443.97	3335.29	Urban	Never_tested	Female	Black African	Not married	Secondary	Employed	15-24	No	>=15				Abstainers	Yes	No
Western Cape	1919	Negative	1822.09	1574.86	Urban	Tested	Female	Black African	Married	No education/Primary	Employed	25-49	Yes		5+yrsolder	1 partner	no	Abstainers	Yes	Yes
Western Cape	1919		10834.9		Urban	Tested	Male	Black African	Not married	Secondary	Unemployed	25-49	Yes		5+yrsolder			Abstainers	Yes	Yes
Western Cape	1929	Negative	2863.28	2474.79	Urban	Never_tested	Female	Black African	Not married	No education/Primary	Employed	50+	Yes		5+yrsolder			Abstainers	No	No
Western Cape	1929	Negative	2837.71	3502.61	Urban	Never_tested	Male	Black African	Not married	Secondary	Unemployed	25-49	Yes		5+yrsolder			Abstainers	No	No
Western Cape	1929	Negative	2837.71	3502.61	Urban	Tested	Male	Black African	Not married	No education/Primary	Unemployed	25-49	Yes		5+yrsyounger	1 partner	no	Abstainers	No	No
Western Cape	1929		3955.01		Urban	Never_tested	Male	Black African	Not married	No education/Primary	Unemployed	15-24	Yes	>=15	Within5+yrs	1 partner	yes	Low risk (1-7)	No	No
Western Cape	1929		2213.2		Urban	Tested	Female	Black African	Married	No education/Primary	Unemployed	25-49	Yes		Within5+yrs	1 partner	yes	Abstainers	No	No
Western Cape	1929	Negative	4058.97	3930.87	Urban	Tested	Female	Black African	Not married	Secondary	Unemployed	15-24	Yes	>=15	Within5+yrs	1 partner	yes	Abstainers	Yes	No
Western Cape	1929		2837.71		Urban		Male	Black African		Secondary		25-49
Western Cape	1929	Negative	2213.2	2456.25	Urban	Never_tested	Female	Black African	Married	Secondary	Unemployed	25-49	Yes		5+yrsolder	1 partner	no	Abstainers	Yes	No
Western Cape	1929	Positive	1352.99	1310.29	Urban	Never_tested	Female	Black African	Not married	Secondary	Unemployed	15-24	No	>=15				Abstainers	Yes	Yes
Western Cape	1929		2213.2		Urban	Never_tested	Female	Black African	Married	No education/Primary	Unemployed	25-49	Yes		5+yrsolder	1 partner	no	Abstainers	Yes	Yes
Western Cape	1929	Negative	1431.64	1237.39	Urban	Never_tested	Female	Black African	Not married	No education/Primary	Unemployed	50+	Yes		5+yrsolder			Abstainers	No	No
Western Cape	1929	Negative	1352.99	1310.29	Urban	Never_tested	Female	Black African	Not married	Secondary	Employed	15-24	Yes	>=15	5+yrsolder	1 partner	no	High risk (20+)	No	Yes
Western Cape	1929	Negative	5932.51	7069.95	Urban	Never_tested	Male	Black African	Not married	Secondary	Employed	15-24	Yes	>=15	Within5+yrs	1 partner	no	Abstainers	No	No
Western Cape	1929	Negative	1431.64	1237.39	Urban	Never_tested	Female	Black African	Not married	No education/Primary	Unemployed	50+	Yes		5+yrsolder			Abstainers	No	No
Western Cape	1929		2213.2		Urban	Never_tested	Female	Black African	Not married	Secondary	Employed	25-49	Yes		5+yrsolder	1 partner	no	Abstainers	No	No
Western Cape	1929		3955.01		Urban	Never_tested	Male	Black African	Not married	Secondary	Employed	15-24	Yes	>=15	5+yrsolder			Abstainers	Yes	No
Western Cape	1929		4112.31		Urban	Never_tested	Male	Black African	Married	No education/Primary	Employed	50+	Yes		5+yrsyounger	2+ partn	yes	High risk (20+)	No	No
Western Cape	1929	Negative	1431.64	1237.39	Urban	Never_tested	Female	Black African	Not married	No education/Primary	Unemployed	50+	Yes					Abstainers	No	Yes
Western Cape	1929	Negative	2213.2	2456.25	Urban	Never_tested	Female	Black African	Married	Secondary	Unemployed	25-49	Yes					Low risk (1-7)	No	Yes
Western Cape	1929		1977.5		Urban	Never_tested	Male	Black African	Not married	Secondary	Employed	15-24	Yes	<15	Within5+yrs	2+ partn	no	Risky/hazardous level (8-15)	No	Yes
Western Cape	2009	Negative	2705.98	2620.58	Urban	Tested	Female	Black African	Not married	Tertiary	Employed	15-24	Yes	>=15	Within5+yrs	2+ partn	yes	Risky/hazardous level (8-15)	No	No
Western Cape	2009	Negative	4112.31	4567.51	Urban	Never_tested	Male	Black African	Married	Secondary	Unemployed	50+	Yes		5+yrsyounger	1 partner	no	Abstainers	No	No
Western Cape	2009	Negative	4112.31	4567.51	Urban	Never_tested	Male	Black African	Married	Tertiary	Unemployed	50+	Yes		Within5+yrs	1 partner	no	Abstainers	Yes	No
Western Cape	2009	Negative	3955.01	4713.3	Urban	Never_tested	Male	Black African	Not married	Tertiary	Unemployed	15-24	Yes	>=15	Within5+yrs	2+ partn	yes	Abstainers	No	No
Western Cape	2009	Negative	5726.57	4949.57	Urban	Tested	Female	Black African	Married	No education/Primary	Unemployed	50+	Yes		5+yrsolder	1 partner	yes	Abstainers	Yes	No
Western Cape	2009		2705.98		Urban	Tested	Female	Black African	Married	Secondary	Unemployed	15-24	Yes	>=15	5+yrsolder	1 partner	yes	Abstainers	Yes	No
Western Cape	2009	Negative	2863.28	2474.79	Urban	Tested	Female	Black African	Not married	Tertiary	Employed	25-49	Yes			2+ partn	yes	Low risk (1-7)	Yes	No
Western Cape	2009	Negative	2705.98	2620.58	Urban	Tested	Female	Black African	Not married	Secondary	Employed	15-24	Yes	>=15	Within5+yrs	1 partner	yes	Abstainers	Yes	No
Western Cape	2009	Negative	2863.28	2474.79	Urban	Tested	Female	Black African	Not married	Tertiary	Employed	50+	Yes		5+yrsolder			Abstainers	Yes	No
Western Cape	2009		4426.4		Urban	Tested	Female	Black African	Not married	Tertiary	Unemployed	25-49	Yes		5+yrsolder	1 partner	yes	Low risk (1-7)	Yes	No
Western Cape	2009	Negative	5726.57	4949.57	Urban	Never_tested	Female	Black African	Not married	Secondary	Employed	50+	Yes		5+yrsolder			Abstainers	No	No
Western Cape	2009	Negative	3955.01	4713.3	Urban	Tested	Male	Black African	Not married	Secondary	Unemployed	15-24	Yes	>=15	Within5+yrs	1 partner	yes	Risky/hazardous level (8-15)	No	No
Western Cape	2009	Negative	5726.57	4949.57	Urban	Never_tested	Female	Black African	Not married	Secondary	Employed	50+	Yes		5+yrsolder			Abstainers	No	No
Western Cape	2009		2705.98		Urban	Never_tested	Female	Black African	Not married	No education/Primary	Unemployed	15-24	No	>=15				Abstainers	No	No
Western Cape	2009		2705.98		Urban	Never_tested	Female	Black African	Not married	Secondary	Unemployed	15-24	Yes	>=15	5+yrsolder			Low risk (1-7)	No	No
Western Cape	2009		2863.28		Urban	Never_tested	Female	Black African	Not married	Secondary	Unemployed	50+	Yes		5+yrsolder			Abstainers	No	No
Western Cape	2009	Negative	2705.98	2620.58	Urban	Tested	Female	Black African	Not married	Tertiary	Unemployed	15-24	Yes	>=15	5+yrsolder			Abstainers	No	No
Western Cape	2012	Negative	701.683	836.218	Urban	Never_tested	Male	Black African	Not married	No education/Primary	Unemployed	15-24	Yes	>=15	5+yrsolder			Risky/hazardous level (8-15)	Yes	No
Western Cape	2012	Negative	507.994	439.068	Urban	Never_tested	Female	Black African	Not married	Secondary	Employed	25-49	Yes		5+yrsyounger	1 partner	no	Abstainers	Yes	Yes
Western Cape	2012	Negative	480.085	464.935	Urban	Tested	Female	Black African	Not married	Secondary	Employed	15-24	Yes	>=15	5+yrsolder			Abstainers	Yes	No
Western Cape	2012		729.592		Urban	Never_tested	Male	Black African	Not married	Secondary	Unemployed	25-49	Yes		5+yrsolder			Low risk (1-7)	No	No
Western Cape	2012	Negative	507.994	439.068	Urban	Never_tested	Female	Black African	Married	No education/Primary	Employed	25-49	Yes		5+yrsolder	2+ partn	no	Abstainers	Yes	Yes
Western Cape	2012	Negative	785.316	871.558	Urban	Never_tested	Female	Black African	Not married	Secondary	Unemployed	25-49	Yes		5+yrsolder	1 partner	no	Abstainers	Yes	Yes
Western Cape	2012	Negative	785.316	871.558	Urban	Tested	Female	Black African	Married	Secondary	Unemployed	25-49	Yes		Within5+yrs	1 partner	no	Abstainers	Yes	Yes
Western Cape	2012		785.316		Urban	Never_tested	Female	Black African	Not married	Secondary	Employed	25-49	Yes		Within5+yrs	1 partner	yes	Abstainers	Yes	No
Western Cape	2012		480.085		Urban	Never_tested	Female	Black African	Not married	Secondary	Unemployed	15-24	Yes	>=15	Within5+yrs	1 partner	yes	Low risk (1-7)	No	No
Western Cape	2012	Negative	1006.91	1242.84	Urban	Tested	Male	Black African	Not married	Secondary	Employed	25-49	Yes		5+yrsyounger	1 partner	yes	High risk (20+)	Yes	No
Western Cape	2012	Negative	480.085	464.935	Urban	Never_tested	Female	Black African	Not married	Secondary	Unemployed	15-24	No	>=15				Abstainers	Yes	No
Western Cape	2012	Positive	785.316	871.558	Urban	Never_tested	Female	Black African	Not married	No education/Primary	Unemployed	25-49	Yes		Within5+yrs	1 partner	yes	Risky/hazardous level (8-15)	No	No
Western Cape	2012	Negative	701.683	836.218	Urban	Never_tested	Male	Black African	Not married	Secondary	Unemployed	15-24	Yes	>=15	Within5+yrs	1 partner	yes	Abstainers	Yes	No
Western Cape	2012	Positive	1006.91	1242.84	Urban	Never_tested	Male	Black African	Married	Secondary	Employed	25-49	Yes		5+yrsyounger	1 partner	no	Abstainers	Yes	Yes
Western Cape	2012		1920.34		Urban	Never_tested	Female	Black African	Not married	Secondary	Unemployed	15-24	Yes	<15	5+yrsolder	1 partner	yes	Abstainers	Yes	Yes
Western Cape	2012	Negative	1006.91	1242.84	Urban	Never_tested	Male	Black African	Married	Secondary	Unemployed	25-49	Yes		5+yrsyounger	1 partner	no	Low risk (1-7)	Yes	Yes
Western Cape	2012	Positive	1006.91	1242.84	Urban	Never_tested	Male	Black African	Married	No education/Primary	Unemployed	25-49	Yes		5+yrsyounger	1 partner	no	Risky/hazardous level (8-15)	Yes	Yes
Western Cape	2012	Negative	785.316	871.558	Urban	Never_tested	Female	Black African	Married	Secondary	Employed	25-49	Yes		5+yrsolder	1 partner	no	Abstainers	Yes	Yes
Western Cape	2012	Positive	2013.83	2485.68	Urban	Tested	Male	Black African	Not married	No education/Primary	Unemployed	25-49	Yes		5+yrsyounger	1 partner	no	High risk (20+)	Yes	Yes
Western Cape	2012	Positive	1570.63	1743.12	Urban	Never_tested	Female	Black African	Not married	Secondary	Employed	25-49	Yes		Within5+yrs	1 partner	yes	Abstainers	Yes	Yes
Western Cape	2104		2525.58		Urban	Tested	Female	Black African	Not married	Secondary	Unemployed	15-24	Yes	<15	Within5+yrs	1 partner	yes	Abstainers	No	Yes
Western Cape	2104	Negative	2065.65	2292.5	Urban	Never_tested	Female	Black African	Married	Secondary	Employed	25-49	Yes		Within5+yrs	1 partner	no	Abstainers	Yes	Yes
Western Cape	2104	Negative	1262.79	1222.94	Urban	Never_tested	Female	Black African	Not married	Secondary	Unemployed	15-24	No	>=15				Abstainers	Yes	No
Western Cape	2104	Negative	5297.06	6538.2	Urban	Tested	Male	Black African	Not married	No education/Primary	Employed	25-49	Yes		5+yrsyounger	2+ partn	yes	Abstainers	No	No
Western Cape	2104	Positive	2065.65	2292.5	Urban	Tested	Female	Black African	Married	Secondary	Employed	25-49	Yes		5+yrsolder	1 partner	no	High risk (20+)	Yes
Western Cape	2104	Positive	2065.65	2292.5	Urban	Tested	Female	Black African	Not married	Secondary	Employed	25-49	Yes		5+yrsolder			Low risk (1-7)	No
Western Cape	2104	Positive	1336.2	1154.9	Urban	Never_tested	Female	Black African	Not married	Secondary	Employed	25-49	Yes		Within5+yrs	1 partner	yes	Abstainers	Yes	No
Western Cape	2104		1336.2		Urban	Never_tested	Female	Black African	Not married	Secondary	Employed	50+	Yes		5+yrsolder			Abstainers	Yes	No
Western Cape	2104	Negative	4131.31	4585	Urban	Tested	Female	Black African	Not married	Tertiary	Unemployed	25-49	Yes		Within5+yrs	1 partner	no	Abstainers	Yes	Yes
Western Cape	2104	Negative	1845.67	2199.54	Urban	Never_tested	Male	Black African	Not married	Secondary	Unemployed	15-24	No	>=15				Abstainers	Yes	No
Western Cape	2104	Negative	2648.53	3269.1	Urban	Tested	Male	Black African	Married	Secondary	Employed	25-49	Yes		Within5+yrs	1 partner	no	Abstainers	Yes	No
Western Cape	2104	Negative	1262.79	1222.94	Urban	Tested	Female	Black African	Not married	Secondary	Unemployed	15-24	Yes	>=15	Within5+yrs	1 partner	yes	Abstainers	Yes	No
Western Cape	2104	Negative	2648.53	3269.1	Urban	Tested	Male	Black African	Not married	Secondary	Employed	25-49	Yes		5+yrsyounger	1 partner	yes	Risky/hazardous level (8-15)	Yes	Yes
Western Cape	2104	Negative	1336.2	1154.9	Urban	Never_tested	Female	Black African	Married	No education/Primary	Unemployed	50+	Yes		5+yrsolder			Abstainers	No	No
Western Cape	2104	Negative	1336.2	1154.9	Urban	Never_tested	Female	Black African	Not married	Secondary	Unemployed	50+	Yes		5+yrsolder			Abstainers	No	No
Western Cape	2104		2065.65		Urban	Tested	Female	Black African	Not married	Secondary	Unemployed	25-49	Yes		5+yrsolder			Abstainers	Yes	No
Western Cape	2104	Negative	1845.67	2199.54	Urban	Tested	Male	Black African	Not married	Secondary	Unemployed	15-24	Yes	>=15	Within5+yrs	1 partner	yes	Low risk (1-7)	Yes	No
Western Cape	2127		295.354		Urban	Never_tested	Female	Coloured	Not married	Secondary	Unemployed	15-24	No	>=15				Abstainers	Yes	No
Western Cape	2127	Negative	590.709	523.633	Urban	Tested	Female	Coloured	Not married	Secondary	Unemployed	15-24	Yes	>=15	5+yrsolder			Abstainers	No	No
Western Cape	2127	Negative	638.048	479.757	Urban	Tested	Female	Coloured	Married	Secondary	Employed	25-49	Yes		Within5+yrs	1 partner	no	Abstainers	Yes	No
Western Cape	2127	Negative	966.592	1153.42	Urban	Never_tested	Male	Coloured	Not married	No education/Primary	Unemployed	15-24	No	>=15				Abstainers	No	No
Western Cape	2127	Negative	638.048	479.757	Urban	Never_tested	Female	Coloured	Married	Secondary	Unemployed	50+	Yes		5+yrsolder	1 partner	no	Abstainers	No	No
Western Cape	2127	Negative	1013.93	1109.54	Urban	Tested	Male	Coloured	Not married	No education/Primary	Unemployed	25-49	Yes		5+yrsyounger	1 partner	yes	Abstainers	Yes	No
Western Cape	2127	Positive	638.048	479.757	Urban	Tested	Female	Coloured	Not married	Secondary	Employed	25-49	Yes		5+yrsolder	1 partner	no	Abstainers	Yes	No
Western Cape	2127	Negative	590.709	523.633	Urban	Never_tested	Female	Coloured	Not married	Secondary	Unemployed	15-24	No	>=15				Abstainers	Yes	No
Western Cape	2127		1484.34		Urban		Male	Coloured		Secondary		25-49
Western Cape	2127	Negative	1013.93	1109.54	Urban	Never_tested	Male	Coloured	Not married	Secondary	Unemployed	25-49	Yes		5+yrsolder			Abstainers	No	No
Western Cape	2127	Negative	1181.42	1047.27	Urban	Never_tested	Female	Coloured	Not married	Secondary	Employed	15-24	Yes	>=15	Within5+yrs	1 partner	yes	Low risk (1-7)	No	No
Western Cape	2127	Negative	319.024	239.879	Urban	Never_tested	Female	Coloured	Married	No education/Primary	Unemployed	50+	Yes		5+yrsolder			Abstainers	Yes	No
Western Cape	2127	Negative	1108.45	1213.36	Urban	Tested	Female	Coloured	Married	Secondary	Employed	25-49	Yes		Within5+yrs	1 partner	no	Abstainers	No	No
Western Cape	2127	Negative	590.709	523.633	Urban	Never_tested	Female	Coloured	Not married	Secondary	Unemployed	15-24	No	>=15				Abstainers	Yes	No
Western Cape	2127	Negative	1075.55	1484.41	Urban	Tested	Male	Indian	Married	No education/Primary	Employed	25-49	Yes		5+yrsyounger	1 partner	no	Abstainers	Yes	No
Western Cape	2127	Negative	652.329	898.497	Urban	Never_tested	Female	Indian	Not married	Secondary	Unemployed	15-24	No	>=15				Abstainers	Yes	No
Western Cape	2127	Negative	319.024	239.879	Urban	Tested	Female	Coloured	Married	No education/Primary	Unemployed	25-49	Yes		5+yrsyounger	1 partner	no	Low risk (1-7)	No	No
Western Cape	2127	Negative	590.709	523.633	Urban	Tested	Female	Coloured	Not married	Secondary	Unemployed	15-24	Yes	>=15	5+yrsolder	1 partner	no	Abstainers	Yes	No
Western Cape	2127	Negative	1013.93	1109.54	Urban	Tested	Male	Coloured	Married	Tertiary	Employed	25-49	Yes		5+yrsyounger	1 partner	no	Low risk (1-7)	No	No
Western Cape	2127	Negative	295.354	261.816	Urban	Never_tested	Female	Coloured	Not married	Secondary	Unemployed	15-24	Yes	>=15	5+yrsolder	1 partner	no	Abstainers	No	No
Western Cape	2127	Negative	2027.86	2219.08	Urban	Never_tested	Male	Coloured	Not married	Secondary	Unemployed	25-49	Yes		Within5+yrs	1 partner	no	Abstainers	No	No
Western Cape	2127	Negative	966.592	1153.42	Urban	Never_tested	Male	Coloured	Not married	Secondary	Employed	15-24	Yes	>=15	Within5+yrs	1 partner	yes	Risky/hazardous level (8-15)	No	No
Western Cape	2127	Negative	1108.45	1213.36	Urban	Tested	Female	Coloured	Married	Secondary	Employed	25-49	Yes		Within5+yrs	1 partner	no	High risk (20+)	Yes	No
Western Cape	2171	Negative	2276.42	3163.74	Urban	Never_tested	Male		Not married	Secondary	Employed	25-49	Yes		5+yrsolder			Abstainers	No	No
Western Cape	2171	Negative	683.623	514.025	Urban	Never_tested	Female	Coloured	Married	Secondary	Unemployed	50+	Yes		5+yrsolder			Abstainers	No	No
Western Cape	2171	Negative	1367.25	1028.05	Urban	Never_tested	Female	Coloured	Not married	Secondary	Unemployed	50+	Yes		5+yrsolder			Abstainers	Yes	Yes
Western Cape	2171	Negative	1035.63	1235.8	Urban	Never_tested	Male	Coloured	Not married	Secondary	Unemployed	15-24	Yes	>=15	5+yrsolder			Abstainers	No	Yes
Western Cape	2171	Negative	3259.06	3566.38	Urban	Tested	Male	Coloured	Not married	Secondary	Employed	25-49	Yes		Within5+yrs	1 partner	no	Risky/hazardous level (8-15)	No	No
Western Cape	2171		2172.71		Urban	Never_tested	Male	Coloured	Married	Secondary	Unemployed	50+	Yes		5+yrsyounger	1 partner	no	Abstainers	No	No
Western Cape	2171	Negative	683.623	514.025	Urban	Never_tested	Female	Coloured	Not married	Secondary	Unemployed	50+	Yes		5+yrsolder			Low risk (1-7)	Yes	No
Western Cape	2171	Negative	2172.71	2377.59	Urban	Tested	Male	Coloured	Married	Secondary	Employed	25-49	Yes		5+yrsyounger	1 partner	no	Low risk (1-7)	No	No
Western Cape	2171	Negative	1265.8	1122.07	Urban	Never_tested	Female	Coloured	Not married	Secondary	Employed	15-24	Yes	>=15	5+yrsolder			Low risk (1-7)	No	No
Western Cape	2211	Negative	2863.28	2474.79	Urban	Never_tested	Female	Black African	Not married	No education/Primary	Unemployed	50+	Yes		5+yrsolder			High risk (20+)	Yes	Yes
Western Cape	2211	Negative	2863.28	2474.79	Urban	Never_tested	Female	Black African	Married	No education/Primary	Unemployed	50+	Yes		5+yrsolder	1 partner	no	Abstainers	No	No
Western Cape	2211	Negative	2705.98	2620.58	Urban	Tested	Female	Black African	Not married	Secondary		15-24	Yes	>=15	5+yrsolder	2+ partn	yes	Abstainers	No	Yes
Western Cape	2211	Negative	2863.28	2474.79	Urban	Tested	Female	Black African	Married	Secondary	Unemployed	25-49	Yes		Within5+yrs	1 partner	no	Abstainers	No	Yes
Western Cape	2211		3955.01		Urban	Never_tested	Male	Black African	Not married	Tertiary	Unemployed	15-24	Yes	>=15	Within5+yrs	2+ partn	yes	Risky/hazardous level (8-15)	No	No
Western Cape	2211		4426.4		Urban	Never_tested	Female	Black African	Not married	Secondary	Unemployed	25-49	Yes		5+yrsolder			Low risk (1-7)	Yes	Yes
Western Cape	2211	Negative	7910.01	9426.6	Urban	Never_tested	Male	Black African	Not married	Secondary	Unemployed	15-24	Yes	>=15	5+yrsyounger	2+ partn	yes	Risky/hazardous level (8-15)	Yes	No
Western Cape	2211	Negative	2863.28	2474.79	Urban	Tested	Female	Black African	Not married	Secondary	Unemployed	25-49	Yes		Within5+yrs	1 partner	yes	High risk (20+)	Yes	No
Western Cape	2211	Negative	5726.57	4949.57	Urban	Tested	Female	Black African	Married	Tertiary	Employed	25-49	Yes		Within5+yrs	1 partner	yes	Abstainers	No	No
Western Cape	2211	Negative	2705.98	2620.58	Urban	Never_tested	Female	Black African	Not married	Secondary	Unemployed	15-24	No	>=15				Abstainers	No	No
Western Cape	2211	Negative	1352.99	1310.29	Urban	Never_tested	Female	Black African	Not married	Secondary	Unemployed	15-24	Yes	>=15	5+yrsolder			Abstainers	No	No
Western Cape	2211	Negative	2705.98	2620.58	Urban	Never_tested	Female	Black African	Not married	Secondary	Unemployed	15-24	No	>=15				Abstainers	Yes	No
Western Cape	2211	Negative	2863.28	2474.79	Urban	Never_tested	Female	Black African	Married	Secondary	Employed	25-49	Yes		5+yrsolder	1 partner	no	Abstainers	Yes	Yes
Western Cape	2211	Negative	3955.01	4713.3	Urban	Never_tested	Male	Black African	Not married	Secondary	Unemployed	15-24	Yes	<15	5+yrsyounger	1 partner	yes	Abstainers	Yes	No
Western Cape	2211		4112.31		Urban	Never_tested	Male	Black African	Married	No education/Primary	Employed	50+	Yes		5+yrsyounger	1 partner	no	Low risk (1-7)	No	No
Western Cape	2211	Negative	4058.97	3930.87	Urban	Tested	Female	Black African	Not married	Secondary	Unemployed	15-24	Yes	>=15	5+yrsolder			Abstainers	Yes	No
Western Cape	2211		2213.2		Urban	Tested	Female	Black African	Not married	Secondary	Unemployed	25-49	Yes		5+yrsolder	1 partner	yes	Abstainers	Yes	No
Western Cape	2211	Negative	5675.43	7005.22	Urban	Never_tested	Male	Black African	Not married	Secondary	Unemployed	25-49	Yes		5+yrsyounger	1 partner	no	Abstainers	Yes	No
Western Cape	2211	Negative	2705.98	2620.58	Urban	Tested	Female	Black African	Not married	Secondary	Employed	15-24	Yes	>=15	5+yrsolder	1 partner	no	Low risk (1-7)	Yes	Yes
Western Cape	2211	Negative	3955.01	4713.3	Urban	Never_tested	Male	Black African	Not married	Secondary	Unemployed	15-24	Yes	>=15	5+yrsyounger	1 partner	yes	High risk (20+)	No	No
Western Cape	2211	Negative	3955.01	4713.3	Urban	Never_tested	Male	Black African	Not married	Secondary	Unemployed	15-24	Yes	>=15	5+yrsolder			Risky/hazardous level (8-15)	Yes	No
Western Cape	2440	Negative	1108.45	1213.36	Urban	Never_tested	Female	Coloured	Married	Secondary	Unemployed	25-49	Yes		5+yrsyounger	1 partner	no	Abstainers	No	No
Western Cape	2440	Negative	1484.34	1843.15	Urban	Tested	Male	Coloured	Not married	Secondary	Employed	25-49	No					Abstainers	No	Yes
Western Cape	2440	Negative	1108.45	1213.36	Urban	Tested	Female	Coloured	Married	Secondary	Employed	25-49	Yes		Within5+yrs	1 partner	no	Low risk (1-7)	Yes	No
Western Cape	2440	Negative	1108.45	1213.36	Urban	Never_tested	Female	Coloured	Married	Secondary	Employed	25-49	Yes		Within5+yrs	1 partner	yes	Abstainers	No	No
Western Cape	2440	Negative	590.709	523.633	Urban	Tested	Female	Coloured	Not married	Secondary	Employed	15-24	Yes	>=15	Within5+yrs	1 partner	yes	Low risk (1-7)	Yes	No
Western Cape	2440	Negative	638.048	479.757	Urban	Never_tested	Female	Coloured	Not married	Secondary	Unemployed	50+	Yes		5+yrsolder			Abstainers	Yes	No
Western Cape	2440	Negative	483.296	576.709	Urban	Never_tested	Male	Coloured	Not married	Secondary	Employed	15-24	Yes	>=15	5+yrsolder			Risky/hazardous level (8-15)	No	No
Western Cape	2440	Negative	1662.68	1820.04	Urban	Never_tested	Female	Coloured	Not married	Secondary	Unemployed	25-49	Yes		5+yrsolder			Risky/hazardous level (8-15)	Yes	No
Western Cape	2440	Negative	590.709	523.633	Urban	Never_tested	Female	Coloured	Married	Secondary	Employed	15-24	Yes	>=15	Within5+yrs	1 partner	no		No	Yes
Western Cape	2440	Negative	506.965	554.771	Urban	Never_tested	Male	Coloured	Not married	No education/Primary	Unemployed	50+	Yes		5+yrsolder			Low risk (1-7)	Yes	No
Western Cape	2440	Negative	483.296	576.709	Urban	Never_tested	Male	Coloured	Not married	Secondary	Employed	15-24	Yes	>=15	Within5+yrs	2+ partn	yes	High risk (20+)	Yes	No
Western Cape	2440	Negative	638.048	479.757	Urban	Never_tested	Female	Coloured	Not married	No education/Primary	Unemployed	50+	Yes		5+yrsolder			Abstainers	No	No
Western Cape	2440	Negative	638.048	479.757	Urban	Never_tested	Female	Coloured	Not married	No education/Primary	Unemployed	50+	Yes		5+yrsolder			Abstainers	No	No
Western Cape	2440	Negative	909.195	1634.59	Urban	Tested	Male	White	Not married	Secondary	Employed	15-24	No	>=15				Low risk (1-7)	Yes	No
Western Cape	2440	Negative	590.709	523.633	Urban	Never_tested	Female	Coloured	Not married	Secondary	Employed	15-24	Yes	>=15	5+yrsolder			High risk (20+)	No	No
Western Cape	2440	Negative	1595.12	1199.39	Urban	Never_tested	Female	Coloured	Not married	No education/Primary	Unemployed	50+	Yes		5+yrsolder			Abstainers	No	No
Western Cape	2440	Negative	590.709	523.633	Urban	Never_tested	Female	Coloured	Not married	Secondary	Unemployed	15-24	No	>=15				High risk (20+)	No	No
Western Cape	2440	Negative	590.709	523.633	Urban	Tested	Female	Coloured	Married	Secondary	Employed	15-24	Yes	>=15	Within5+yrs	1 partner	yes	Abstainers	Yes	No
Western Cape	2440	Negative	1108.45	1213.36	Urban	Tested	Female	Coloured	Married	Secondary	Unemployed	25-49	Yes		Within5+yrs	1 partner	no	High risk (20+)	Yes	No
Western Cape	2440	Negative	1484.34	1843.15	Urban	Tested	Male	Coloured	Not married	Secondary	Employed	25-49	Yes		Within5+yrs	1 partner	no	Risky/hazardous level (8-15)	No	Yes
Western Cape	2440	Negative	966.592	1153.42	Urban		Male	Coloured				15-24		>=15
Western Cape	2440	Negative	638.048	479.757	Urban	Never_tested	Female	Coloured	Married	Secondary	Employed	50+	Yes		Within5+yrs	1 partner	no	High risk (20+)	No	No
Western Cape	2440	Negative	1484.34	1843.15	Urban	Tested	Male	Coloured	Married	Secondary	Employed	25-49	Yes		5+yrsyounger	1 partner	no	Risky/hazardous level (8-15)	No	Yes
Western Cape	2440	Negative	966.592	1153.42	Urban	Never_tested	Male	Coloured	Not married	Secondary	Employed	15-24	No	>=15				High risk (20+)	Yes	No
Western Cape	2440	Negative	966.592	1153.42	Urban	Tested	Male	Coloured	Married	Secondary	Unemployed	15-24	Yes	>=15	Within5+yrs	2+ partn	no	Risky/hazardous level (8-15)	No	No
Western Cape	2489	Negative	2619.62	3121.88	Urban	Never_tested	Male	Black African	Not married	Secondary	Employed	15-24	Yes	>=15	Within5+yrs	1 partner	yes	Low risk (1-7)	Yes	No
Western Cape	2489	Negative	3759.15	4639.94	Urban	Tested	Male	Black African	Not married	Secondary	Unemployed	25-49	Yes		Within5+yrs	2+ partn	yes	Low risk (1-7)	No	Yes
Western Cape	2489	Negative	1465.92	1626.91	Urban	Tested	Female	Black African	Not married	No education/Primary	Employed	25-49	Yes		5+yrsolder	1 partner	no	Abstainers	Yes	Yes
Western Cape	2489	Negative	1361.9	1512.66	Urban	Tested	Male	Black African	Married	No education/Primary	Employed	25-49	Yes		Within5+yrs	1 partner	no	High risk (20+)	Yes	No
Western Cape	2489	Negative	1465.92	1626.91	Urban	Tested	Female	Black African	Not married	Secondary	Unemployed	25-49	Yes		Within5+yrs	1 partner	yes	Abstainers	No	Yes
Western Cape	2489	Negative	896.159	867.878	Urban	Never_tested	Female	Black African	Not married	Secondary	Unemployed	15-24	Yes	>=15	Within5+yrs	1 partner	yes	Abstainers	No	Yes
Western Cape	2489		2931.85		Urban	Tested	Female	Black African	Not married	Secondary	Employed	25-49	Yes		Within5+yrs	1 partner	yes	Abstainers	Yes	No
Western Cape	2489	Negative	2619.62	3121.88	Urban	Never_tested	Male	Black African	Not married	Secondary	Unemployed	15-24	Yes	>=15	Within5+yrs	1 partner	yes	Abstainers	Yes	No
Western Cape	2489	Negative	1792.32	1735.76	Urban	Never_tested	Female	Black African	Not married	Secondary	Unemployed	15-24	No	>=15				Abstainers	No	No
Western Cape	2489	Negative	1896.51	1639.19	Urban	Tested	Female	Black African	Not married	No education/Primary	Unemployed	50+	Yes		5+yrsolder			Low risk (1-7)	No	No
Western Cape	2489		3759.15		Urban		Male	Black African	Not married	No education/Primary	Unemployed	25-49	Yes		Within5+yrs	1 partner			Yes
Western Cape	2489		1465.92		Urban	Never_tested	Female	Black African	Not married	Secondary	Unemployed	25-49	Yes		Within5+yrs		yes	Abstainers	Yes	No
Western Cape	2489	Negative	1309.81	1560.94	Urban	Never_tested	Male	Black African	Not married	Secondary	Unemployed	15-24	Yes	>=15	Within5+yrs	1 partner	yes	Low risk (1-7)	Yes	No
Western Cape	2489		1896.51		Urban	Never_tested	Female	Black African	Not married	Secondary	Employed	50+	Yes		5+yrsolder			Abstainers	No	No
Western Cape	2489	Negative	2931.85	3253.82	Urban	Never_tested	Female	Black African	Not married	Secondary	Employed	25-49	Yes		5+yrsolder	1 partner	yes	Abstainers	No	No
Western Cape	2489	Negative	2619.62	3121.88	Urban	Never_tested	Male	Black African	Not married	Secondary	Unemployed	15-24	No	>=15				Abstainers	No	No
Western Cape	2489	Negative	1792.32	1735.76	Urban	Never_tested	Female	Black African	Not married	Secondary	Unemployed	15-24	Yes	>=15	5+yrsolder	1 partner	no	Abstainers	No	Yes
Western Cape	2675	Negative	1730.32	2062.07	Urban	Never_tested	Male	Black African	Not married	Secondary	Employed	15-24	Yes	>=15	Within5+yrs	1 partner	yes	Risky/hazardous level (8-15)	Yes	Yes
Western Cape	2675	Negative	2483	3064.78	Urban	Tested	Male	Black African	Married	Secondary	Employed	25-49	Yes		Within5+yrs	1 partner	no	Abstainers	Yes	No
Western Cape	2675	Negative	1730.32	2062.07	Urban	Never_tested	Male	Black African	Not married	Secondary	Unemployed	15-24	Yes	>=15	Within5+yrs	1 partner	yes	Abstainers	Yes	No
Western Cape	2675	Negative	2483	3064.78	Urban	Tested	Male	Black African	Not married	Secondary	Employed	25-49	Yes		5+yrsyounger	1 partner	yes	Risky/hazardous level (8-15)	Yes	Yes
Western Cape	2675	Positive	1936.55	2149.22	Urban	Tested	Female	Black African	Not married	Secondary	Unemployed	25-49	Yes		5+yrsolder	1 partner	no	Abstainers		Yes
Western Cape	2675	Negative	1730.32	2062.07	Urban	Never_tested	Male	Black African	Not married	Secondary	Unemployed	15-24	No	>=15				Abstainers	No	No
Western Cape	2675	Positive	3758.06	3248.16	Urban	Never_tested	Female	Black African	Not married	No education/Primary	Unemployed	50+	Yes		5+yrsolder			Risky/hazardous level (8-15)	No	No
Western Cape	2675	Negative	3873.1	4298.43	Urban	Tested	Female	Black African	Married	Secondary	Unemployed	25-49	Yes		Within5+yrs	1 partner	no	Abstainers	Yes	Yes
Western Cape	2675	Negative	5919.33	5732.52	Urban	Never_tested	Female	Black African	Not married	Secondary	Unemployed	15-24	No	>=15				Abstainers	Yes	No
Western Cape	2675	Negative	1936.55	2149.22	Urban	Tested	Female	Black African	Married	Tertiary	Unemployed	25-49	Yes		Within5+yrs	1 partner	no	Abstainers	Yes	No
Western Cape	2675	Negative	1730.32	2062.07	Urban	Never_tested	Male	Black African	Not married	No education/Primary	Unemployed	15-24	No	>=15				Abstainers	No	Yes
Western Cape	2675	Negative	1252.69	1082.72	Urban	Never_tested	Female	Black African	Not married	No education/Primary	Unemployed	50+	Yes		5+yrsolder			Abstainers	Yes	Yes
Western Cape	2675	Negative	1183.87	1146.5	Urban	Tested	Female	Black African	Not married	Secondary		15-24	Yes	>=15	Within5+yrs	2+ partn	yes	Low risk (1-7)	Yes	Yes
Western Cape	2675	Negative	1730.32	2062.07	Urban	Never_tested	Male	Black African	Not married	No education/Primary	Unemployed	15-24	No	>=15				Abstainers	No	No
Western Cape	2675	Negative	1936.55	2149.22	Urban	Tested	Female	Black African	Married	Secondary	Unemployed	25-49	Yes		5+yrsolder	1 partner	no	Abstainers	Yes	Yes
Western Cape	2675	Negative	1183.87	1146.5	Urban	Never_tested	Female	Black African	Not married	Secondary	Unemployed	15-24	Yes	>=15	Within5+yrs	1 partner	yes	Abstainers	Yes	Yes
Western Cape	2675	Negative	1183.87	1146.5	Urban	Tested	Female	Black African	Not married	Secondary	Employed	15-24	Yes	>=15	5+yrsolder	1 partner	yes	Abstainers	Yes	No
Western Cape	2675	Negative	1252.69	1082.72	Urban	Tested	Female	Black African	Not married	Secondary	Employed	25-49	Yes		5+yrsolder	1 partner	yes	Abstainers	Yes	No
Western Cape	2675	Negative	1730.32	2062.07	Urban	Tested	Male	Black African	Not married	Secondary	Unemployed	15-24	Yes	>=15	Within5+yrs	1 partner	yes	Low risk (1-7)	No	No
Western Cape	2675	Negative	1252.69	1082.72	Urban	Tested	Female	Black African	Not married	Secondary	Employed	25-49	Yes		5+yrsolder	1 partner	yes	Abstainers	Yes	No
Western Cape	2675	Negative	1252.69	1082.72	Urban	Tested	Female	Black African	Not married	Secondary	Employed	25-49	Yes		5+yrsolder	1 partner	no	Abstainers	No	Yes
Western Cape	2675	Positive	4735.46	4586.02	Urban	Never_tested	Female	Black African	Not married	Tertiary	Unemployed	15-24	Yes	>=15	Within5+yrs	1 partner	yes	Abstainers	Yes	No
Western Cape	2762		3976.38		Urban	Never_tested	Female	White	Married	Secondary	Unemployed	50+	Yes		Within5+yrs	1 partner	no	Abstainers	No	No
Western Cape	2762	Negative	3976.38	6580.57	Urban	Never_tested	Female	White	Not married	Secondary	Unemployed	50+	Yes		5+yrsolder			Abstainers	No	No
Western Cape	2762	Negative	1988.19	3290.29	Urban	Never_tested	Female	White	Not married	Secondary	Unemployed	50+	Yes		5+yrsolder			Abstainers	No	No
Western Cape	2762	Negative	4369.44	3285.44	Urban	Tested	Female	Coloured	Married	Secondary	Employed	25-49	Yes		Within5+yrs	1 partner	no	Abstainers	Yes	No
Western Cape	2762	Negative	8150.81	9713.57	Urban		Male	Black African	Not married	Secondary	Unemployed	15-24	No	>=15				Risky/hazardous level (8-15)	Yes	No
Western Cape	2762	Negative	14374.3	17557.7	Urban	Tested	Female	Indian	Married		Unemployed	25-49	Yes		Within5+yrs	1 partner	no	Abstainers	No	No
Western Cape	2773	Negative	295.354	261.816	Urban	Tested	Female	Coloured	Not married	Secondary	Employed	15-24	Yes	>=15	Within5+yrs	1 partner	yes	Abstainers	Yes	No
Western Cape	2773		1108.45		Urban	Tested	Female	Coloured	Married	Secondary	Employed	25-49	Yes		5+yrsolder			Abstainers	No	No
Western Cape	2773	Negative	483.296	576.709	Urban	Never_tested	Male	Coloured	Not married	No education/Primary	Unemployed	15-24	Yes	>=15	Within5+yrs	1 partner	yes	Abstainers	No	No
Western Cape	2773	Negative	506.965	554.771	Urban	Never_tested	Male	Coloured	Married	No education/Primary	Unemployed	25-49	Yes		Within5+yrs	1 partner	yes	Low risk (1-7)	No	No
Western Cape	2773	Negative	742.168	921.574	Urban	Tested	Male	Coloured	Not married	Secondary	Employed	25-49	Yes		Within5+yrs	1 partner	yes	Low risk (1-7)	Yes	No
Western Cape	2773	Negative	742.168	921.574	Urban	Never_tested	Male	Coloured	Married	Secondary	Employed	25-49	Yes		Within5+yrs	1 partner	no	Abstainers	Yes	No
Western Cape	2773	Negative	966.592	1153.42	Urban	Never_tested	Male	Coloured	Not married	No education/Primary	Unemployed	15-24	No	>=15				Abstainers	No	No
Western Cape	2773	Negative	554.226	606.681	Urban	Never_tested	Female	Coloured	Married	No education/Primary	Employed	25-49	Yes		Within5+yrs	1 partner	no	Low risk (1-7)	No	No
Western Cape	2773	Negative	319.024	239.879	Urban	Never_tested	Female	Coloured	Not married	No education/Primary	Employed	25-49	Yes		Within5+yrs	1 partner	no	Abstainers	No	No
Western Cape	2773	Negative	295.354	261.816	Urban	Never_tested	Female	Coloured	Not married	Secondary	Unemployed	15-24	No	>=15				Abstainers	Yes	No
Western Cape	2773		295.354		Urban	Tested	Female	Coloured	Married	Secondary	Unemployed	15-24	Yes	>=15	Within5+yrs	1 partner	no	Low risk (1-7)	No	No
Western Cape	2773	Negative	1914.14	1439.27	Urban	Never_tested	Female	Coloured	Not married	No education/Primary	Employed	50+	Yes		5+yrsyounger	1 partner	no	Low risk (1-7)	No	No
Western Cape	2773	Negative	295.354	261.816	Urban	Never_tested	Female	Coloured	Not married	Secondary	Employed	15-24	Yes	>=15	5+yrsolder			Abstainers	No	No
Western Cape	2773	Negative	1520.9	1664.31	Urban	Never_tested	Male	Coloured	Not married	No education/Primary	Unemployed	50+	Yes		Within5+yrs	1 partner	no	Risky/hazardous level (8-15)	No	No
Western Cape	2773	Negative	554.226	606.681	Urban	Tested	Female	Coloured	Married	Secondary	Employed	25-49	Yes		Within5+yrs	1 partner	no	Abstainers	No	No
Western Cape	2773	Negative	742.168	921.574	Urban	Tested	Male	Coloured	Married	No education/Primary	Unemployed	25-49	Yes		Within5+yrs	1 partner	no	High risk (20+)	No	No
Western Cape	2773	Negative	319.024	239.879	Urban	Tested	Female	Coloured	Not married	No education/Primary	Unemployed	25-49	Yes		5+yrsolder			Abstainers	No	No
Western Cape	2773	Negative	483.296	576.709	Urban	Never_tested	Male	Coloured	Not married	Secondary	Unemployed	15-24	Yes	>=15	Within5+yrs	2+ partn	no	Abstainers	Yes	No
Western Cape	2773	Negative	742.168	921.574	Urban	Never_tested	Male	Coloured	Married	Secondary	Employed	25-49	Yes		5+yrsolder	1 partner	no	Risky/hazardous level (8-15)	No	No
Western Cape	2773	Negative	319.024	239.879	Urban	Tested	Female	Coloured	Not married	Secondary	Unemployed	25-49	Yes		5+yrsyounger	1 partner	no	Abstainers	No	No
Western Cape	2773	Negative	407.17	394.32	Urban	Never_tested	Female	Black African	Not married	Secondary	Employed	15-24	No	>=15				Abstainers	Yes	No
Western Cape	2867	Negative	1629.53	1783.19	Urban	Never_tested	Male	Coloured	Married	No education/Primary	Employed	50+	Yes		Within5+yrs	1 partner	no	Risky/hazardous level (8-15)	No	No
Western Cape	2867	Negative	593.814	650.016	Urban	Tested	Female	Coloured	Married	Secondary	Unemployed	25-49	Yes		Within5+yrs	1 partner	no	Abstainers	Yes	No
Western Cape	2867	Negative	683.623	514.025	Urban	Never_tested	Female	Coloured	Not married	No education/Primary	Unemployed	50+	Yes		5+yrsolder			Abstainers	No	No
Western Cape	2867	Negative	632.902	561.035	Urban	Never_tested	Female	Coloured	Not married	Secondary	Employed	15-24	No	>=15				Abstainers	Yes	No
Western Cape	2867	Negative	2050.87	1542.08	Urban	Never_tested	Female	Coloured	Married	No education/Primary	Employed	50+	Yes		5+yrsolder	1 partner	no	Abstainers	No	No
Western Cape	2867		316.451		Urban	Never_tested	Female	Coloured	Not married	Secondary	Employed	15-24	No	>=15				Low risk (1-7)	Yes	No
Western Cape	2867	Negative	543.177	594.397	Urban	Tested	Male	Coloured	Married	No education/Primary	Employed	50+	Yes		Within5+yrs	1 partner	no	Abstainers	No	Yes
Western Cape	2867	Negative	341.811	257.013	Urban	Never_tested	Female	Coloured	Married	Secondary	Unemployed	50+	Yes		5+yrsolder			Abstainers	No	Yes
Western Cape	2867	Negative	341.811	257.013	Urban	Never_tested	Female	Coloured	Not married	Secondary	Unemployed	50+	Yes		5+yrsolder			Abstainers	No	No
Western Cape	2867	Negative	341.811	257.013	Urban	Never_tested	Female	Coloured	Married	Secondary	Employed	25-49	Yes		Within5+yrs	1 partner	no	Abstainers	Yes	No
Western Cape	2867		341.811		Urban	Never_tested	Female	Coloured	Married	Secondary	Employed	25-49	Yes		5+yrsolder	1 partner	no	Abstainers	Yes	No
Western Cape	2867	Negative	316.451	280.518	Urban	Never_tested	Female	Coloured	Not married	Secondary	Unemployed	15-24	No	>=15					No	No
Western Cape	2867		795.18		Urban	Tested	Male	Coloured	Married	Secondary	Employed	25-49	Yes		Within5+yrs	1 partner	no	Abstainers	Yes	Yes
Western Cape	2867	Negative	1035.63	1235.8	Urban	Never_tested	Male	Coloured	Not married	No education/Primary	Unemployed	15-24	No	>=15				Abstainers	No	Yes
Western Cape	2867	Negative	517.817	617.902	Urban	Never_tested	Male	Coloured	Not married	Secondary	Unemployed	15-24	No	>=15				Abstainers	No	Yes
Western Cape	2867	Negative	341.811	257.013	Urban	Never_tested	Female	Coloured	Married	No education/Primary	Unemployed	50+	Yes		Within5+yrs	1 partner	no	Abstainers	Yes	No
Western Cape	2867	Negative	543.177	594.397	Urban	Tested	Male	Coloured	Married	Secondary	Employed	25-49	Yes		5+yrsyounger	1 partner	no	Risky/hazardous level (8-15)	No	Yes
Western Cape	2867		949.353		Urban	Never_tested	Female	Coloured	Not married	Secondary	Employed	15-24	Yes	>=15	5+yrsolder			Abstainers	No	No
Western Cape	2893	Negative	1187.63	1300.03	Urban	Tested	Female	Coloured	Married	Secondary	Unemployed	25-49	Yes		Within5+yrs	1 partner	no	Risky/hazardous level (8-15)	Yes	No
Western Cape	2893	Negative	1086.35	1188.79	Urban	Never_tested	Male	Coloured	Married	Secondary	Unemployed	25-49	Yes		Within5+yrs	1 partner	no	Abstainers	Yes	Yes
Western Cape	2893	Negative	593.814	650.016	Urban	Tested	Female	Coloured	Not married	No education/Primary	Employed	25-49	Yes		5+yrsolder	1 partner	no	Risky/hazardous level (8-15)	No	Yes
Western Cape	2893		543.177		Urban	Never_tested	Male	Coloured	Married	No education/Primary	Unemployed	50+						High risk (20+)	No	No
Western Cape	2893	Negative	2385.54	2962.2	Urban	Never_tested	Male	Coloured	Married	Secondary	Employed	25-49	Yes		Within5+yrs	1 partner	no	Abstainers	Yes	No
Western Cape	2893	Negative	2071.27	2471.61	Urban	Never_tested	Male	Coloured	Not married	Secondary	Employed	15-24	No	>=15				Abstainers	No	No
Western Cape	2893		713.616		Urban	Tested	Female	Black African	Not married	Secondary	Unemployed	25-49	Yes		Within5+yrs	1 partner	no	Abstainers	Yes	No
Western Cape	2893		1035.63		Urban	Never_tested	Male	Coloured	Not married	No education/Primary	Unemployed	15-24	No	>=15				Abstainers	Yes	No
Western Cape	2893		1086.35		Urban	Never_tested	Male	Coloured	Married	No education/Primary	Unemployed	25-49	Yes		Within5+yrs	1 partner	no	Low risk (1-7)	No	No
Western Cape	2893	Negative	795.18	987.4	Urban	Tested	Male	Coloured	Married	Secondary	Employed	25-49	Yes		5+yrsyounger	1 partner	no	Abstainers	Yes	No
Western Cape	2893	Negative	316.451	280.518	Urban	Tested	Female	Coloured	Married	Secondary	Unemployed	15-24	Yes	>=15	5+yrsolder	1 partner	no	Abstainers	No	No
Western Cape	2893		517.817		Urban	Never_tested	Male	Coloured	Not married	Secondary	Unemployed	15-24		>=15				Low risk (1-7)	No	No
Western Cape	2893	Negative	341.811	257.013	Urban	Never_tested	Female	Coloured	Not married	Secondary	Employed	25-49	Yes		5+yrsolder			Low risk (1-7)	Yes	No
Western Cape	2893	Negative	543.177	594.397	Urban	Never_tested	Male	Coloured	Married	No education/Primary	Employed	25-49	Yes		Within5+yrs	1 partner	no	Abstainers	Yes	No
Western Cape	2893		517.817		Urban	Never_tested	Male	Coloured	Not married	Secondary	Unemployed	15-24	Yes	>=15	5+yrsolder			Abstainers	No	No
Western Cape	2893	Negative	795.18	987.4	Urban	Never_tested	Male	Coloured	Married	Secondary	Employed	25-49	Yes		Within5+yrs	1 partner	no	Abstainers	No	No
Western Cape	2893	Negative	683.623	514.025	Urban	Never_tested	Female	Coloured	Not married	Secondary	Employed	25-49						Abstainers	Yes	No
Western Cape	2893		632.902		Urban	Never_tested	Female	Coloured	Not married	Secondary	Unemployed	15-24		>=15				Abstainers	No	No
Western Cape	2893		795.18		Urban	Never_tested	Male	Coloured	Married	Secondary	Unemployed	25-49	Yes		Within5+yrs	1 partner	yes	High risk/harmful (16-19)	Yes	No
Western Cape	2896		186.908		Urban		Male	Indian				25-49
Western Cape	2896	Negative	260.071	358.933	Urban	Tested	Male	Indian	Not married	Secondary	Employed	50+	Yes		5+yrsolder			Low risk (1-7)	Yes	No
Western Cape	2896		282.926		Urban	Tested	Female	Indian	Married	Secondary	Unemployed	25-49	Yes		5+yrsolder	1 partner	no	Abstainers	No	Yes
Western Cape	2896		282.926		Urban	Tested	Female	Indian	Married	Secondary	Employed	25-49	Yes		5+yrsolder	1 partner	no	Abstainers	No	No
Western Cape	2896		154.281		Urban	Tested	Female	Coloured	Not married	Secondary	Unemployed	50+	Yes		5+yrsolder			Abstainers	No	No
Western Cape	2896		89.7289		Urban	Tested	Male	Coloured	Not married	Secondary	Employed	25-49	Yes		5+yrsolder			Abstainers	Yes	Yes
Western Cape	2896		42.2954		Urban	Tested	Female	Indian	Married	Tertiary	Employed	25-49	Yes		5+yrsolder	1 partner	no	Abstainers	No	No
Western Cape	2896		186.908		Urban	Never_tested	Male	Indian	Married	Secondary	Employed	25-49	Yes		Within5+yrs	1 partner	no	Abstainers	No	No
Western Cape	2896		78.8674		Urban	Never_tested	Female	Indian	Married	Secondary	Unemployed	15-24	Yes	>=15	Within5+yrs	1 partner	no	Abstainers	No	No
Western Cape	2896	Negative	154.281	116.006	Urban		Female	Coloured				50+
Western Cape	2915		45.0671		Urban	Never_tested	Female	Indian	Not married	Secondary	Employed	15-24	No	>=15				Abstainers	No	Yes
Western Cape	2915		48.3376		Urban	Never_tested	Female	Indian	Married	No education/Primary	Employed	25-49	Yes		Within5+yrs	1 partner	no	Abstainers	No	No
Western Cape	2915		48.3376		Urban	Never_tested	Female	Indian	Married	Secondary	Unemployed	50+	Yes		5+yrsolder			Abstainers	Yes	No
Western Cape	2915		71.0354		Urban	Never_tested	Male	Indian	Not married	Secondary	Employed	15-24	No	>=15				Abstainers	No	No
Western Cape	2915		48.3376		Urban	Tested	Female	Indian	Married	Secondary	Unemployed	25-49	Yes		Within5+yrs	1 partner	yes	Abstainers	Yes	No
Western Cape	2915		45.0671		Urban	Never_tested	Female	Indian	Not married	Secondary	Unemployed	15-24	No	>=15				Abstainers	Yes	No
Western Cape	2915		242.508		Urban	Never_tested	Female	Indian	Married	Secondary	Employed	25-49	Yes		5+yrsolder	1 partner	no	Abstainers	Yes	No
Western Cape	2915		293.57		Urban
Western Cape	2915		45.0671		Urban	Never_tested	Female	Indian	Not married	Secondary	Unemployed	15-24	No	>=15				Abstainers	Yes	No
Western Cape	2915	Negative	74.3059	102.552	Urban	Tested	Male	Indian	Married	Secondary	Employed	25-49	Yes		5+yrsyounger	1 partner	no	Abstainers	Yes	No
Western Cape	2915		106.805		Urban	Never_tested	Male	Indian	Married	Secondary	Employed	25-49	Yes		Within5+yrs	1 partner	no	Abstainers	No	No
Western Cape	2915		66.7783		Urban	Never_tested	Male	Coloured	Not married	Secondary	Employed	15-24	No	>=15				Abstainers	No	No
Western Cape	2915		70.0488		Urban		Male	Coloured				25-49
Western Cape	2915		45.0671		Urban	Never_tested	Female	Indian	Not married	Secondary	Unemployed	15-24	No	>=15				Abstainers	No	No
Western Cape	2915		148.612		Urban	Never_tested	Male	Indian	Married	Secondary	Employed	25-49	Yes		Within5+yrs	1 partner	yes	Abstainers	Yes	No
Western Cape	2915		320.414		Urban	Never_tested	Male	Indian	Not married	Tertiary	Employed	25-49	No					Abstainers	Yes	No
Western Cape	2915		106.805		Urban	Tested	Male	Indian	Married	Tertiary	Employed	25-49	Yes		Within5+yrs	1 partner	no	Abstainers	No	No
Western Cape	2984		1918.48		Urban	Tested	Female	Coloured	Not married	Secondary	Employed	25-49	Yes		5+yrsolder			Abstainers	No	No
Western Cape	2984	Negative	469.811	454.985	Urban	Never_tested	Female	Black African	Not married	Secondary	Unemployed	15-24	Yes	>=15	Within5+yrs	1 partner	yes	Abstainers	No	No
Western Cape	2984		1840.52		Urban	Never_tested	Female	Coloured	Not married	Secondary	Unemployed	50+	Yes		5+yrsolder			Abstainers	No	No
Western Cape	2984		557.649		Urban	Never_tested	Male	Coloured	Not married	Secondary	Employed	15-24	No	>=15				Abstainers	Yes	No
Western Cape	2984	Negative	639.492	700.017	Urban	Tested	Female	Coloured	Married	Secondary	Employed	25-49	Yes		Within5+yrs	1 partner	no	Low risk (1-7)	Yes	No
Western Cape	2984	Negative	1104.31	830.349	Urban	Tested	Female	Coloured	Not married	Secondary	Employed	25-49	Yes		Within5+yrs	1 partner	no	Abstainers	Yes	No
Western Cape	2984	Negative	639.492	700.017	Urban	Never_tested	Female	Coloured	Not married	Secondary	Employed	25-49	Yes		5+yrsolder	1 partner	yes	Low risk (1-7)	Yes	No
Western Cape	2984	Negative	368.104	276.783	Urban	Never_tested	Female	Coloured	Not married	Secondary	Unemployed	50+	Yes		Within5+yrs	1 partner	no	Abstainers	No	No
Western Cape	2984	Negative	1672.95	1996.3	Urban	Never_tested	Male	Coloured	Not married	Secondary	Unemployed	15-24	No	>=15				Low risk (1-7)	No	Yes
Western Cape	2984		856.348		Urban	Tested	Male	Coloured	Married	Secondary	Employed	25-49	Yes		Within5+yrs	1 partner	no	Low risk (1-7)	No	No
Western Cape	2984		2569.04		Urban	Never_tested	Male	Coloured	Married	Tertiary	Employed	25-49	Yes		5+yrsyounger	1 partner	no	Abstainers	Yes	No
Western Cape	2984		368.104		Urban	Never_tested	Female	Coloured	Married	No education/Primary	Employed	50+	Yes		Within5+yrs	1 partner	no	Abstainers	No	No
Western Cape	2984		1672.95		Urban	Never_tested	Male	Coloured	Not married	Secondary	Unemployed	15-24	Yes	>=15	Within5+yrs	1 partner	yes	Abstainers	Yes	No
Western Cape	2984		1022.38		Urban	Never_tested	Female	Coloured	Not married	No education/Primary	Unemployed	15-24	No	>=15				Abstainers	No	No
Western Cape	2984	Negative	1104.31	830.349	Urban	Never_tested	Female	Coloured	Married	Secondary	Employed	25-49						Abstainers	No	No
Western Cape	2984	Negative	1104.31	830.349	Urban	Tested	Female	Coloured	Married	Secondary	Employed	25-49	Yes		Within5+yrs	1 partner	no	Low risk (1-7)	No	No
Western Cape	3077		316.451		Urban	Never_tested	Female	Coloured	Not married	Secondary	Unemployed	15-24	No	>=15				Abstainers	No	Yes
Western Cape	3077	Negative	1187.63	1300.03	Urban	Tested	Female	Coloured	Not married	Secondary	Unemployed	25-49	Yes		5+yrsolder			Low risk (1-7)	No	Yes
Western Cape	3077	Negative	593.814	650.016	Urban	Tested	Female	Coloured	Married	Secondary	Employed	25-49	Yes		Within5+yrs	1 partner	no	Abstainers	Yes	No
Western Cape	3077	Negative	576.188	795.217	Urban	Tested	Male	Indian	Married	Secondary	Unemployed	25-49	Yes		Within5+yrs	1 partner	no	Abstainers	Yes	No
Western Cape	3077	Negative	1590.36	1974.8	Urban	Never_tested	Male	Coloured	Not married	Secondary	Unemployed	25-49	Yes		5+yrsolder			Low risk (1-7)	No	No
Western Cape	3077	Negative	949.353	841.553	Urban	Never_tested	Female	Coloured	Not married	Secondary	Unemployed	15-24	No	>=15				Abstainers	No	No
Western Cape	3077		316.451		Urban	Never_tested	Female	Coloured	Not married	Secondary	Unemployed	15-24	No	>=15				Abstainers	Yes	Yes
Western Cape	3077		543.177		Urban	Tested	Male	Coloured	Married	Secondary	Employed	25-49	Yes		5+yrsolder			Abstainers	Yes	Yes
Western Cape	3077	Negative	517.817	617.902	Urban	Never_tested	Male	Coloured	Not married	Secondary	Unemployed	15-24	No	>=15				High risk (20+)	No	Yes
Western Cape	3077	Negative	543.177	594.397	Urban	Tested	Male	Coloured	Married		Employed	25-49	Yes		5+yrsyounger	1 partner	no	Low risk (1-7)	No	Yes
Western Cape	3077	Negative	517.817	617.902	Urban	Never_tested	Male	Coloured	Not married	Secondary	Employed	15-24	Yes	>=15	Within5+yrs	1 partner	no	Risky/hazardous level (8-15)	No	No
Western Cape	3077	Negative	1781.44	1950.05	Urban	Tested	Female	Coloured	Not married	Tertiary	Employed	25-49	Yes		Within5+yrs	1 partner	no	Low risk (1-7)	No	Yes
Western Cape	3077	Negative	543.177	594.397	Urban	Tested	Male	Coloured	Married	Secondary	Employed	50+	Yes		Within5+yrs	1 partner	no	Low risk (1-7)	Yes	No
Western Cape	3077	Negative	316.451	280.518	Urban	Never_tested	Female	Coloured	Not married	Secondary	Employed	15-24	Yes	>=15	Within5+yrs	1 partner	yes	Low risk (1-7)	Yes	No
Western Cape	3077	Negative	517.817	617.902	Urban	Never_tested	Male	Coloured	Not married	No education/Primary	Unemployed	15-24	No	>=15				High risk (20+)	No	Yes
Western Cape	3077	Negative	1086.35	1188.79	Urban	Tested	Male	Coloured	Married	Secondary	Employed	25-49	Yes		5+yrsyounger	1 partner	no	High risk (20+)	No	No
Western Cape	3077	Negative	341.811	257.013	Urban	Tested	Female	Coloured	Married	Secondary	Employed	25-49	Yes		Within5+yrs	1 partner	no	High risk (20+)	No	No
Western Cape	3077	Negative	517.817	617.902	Urban	Never_tested	Male	Coloured	Not married	Secondary	Unemployed	15-24	Yes	>=15	Within5+yrs	1 partner	yes	Abstainers	No	Yes
Western Cape	3077	Negative	593.814	650.016	Urban	Never_tested	Female	Coloured	Not married	Tertiary	Employed	25-49	No					Low risk (1-7)	No	No
Western Cape	3077	Negative	316.451	280.518	Urban	Never_tested	Female	Coloured	Not married	Tertiary	Unemployed	15-24	No	>=15				Low risk (1-7)	Yes	No
Western Cape	3085	Negative	368.104	276.783	Urban	Never_tested	Female	Coloured	Married	Tertiary	Unemployed	25-49	Yes		Within5+yrs	1 partner	no	Abstainers	Yes	No
Western Cape	3085		340.793		Urban		Female	Coloured		Secondary		15-24		>=15
Western Cape	3085	Negative	340.793	302.096	Urban	Never_tested	Female	Coloured	Married	Secondary	Employed	15-24	Yes	>=15	Within5+yrs	1 partner	no	Abstainers	No	No
Western Cape	3085	Negative	856.348	1063.35	Urban	Never_tested	Male	Coloured	Married	Secondary	Employed	25-49	Yes		Within5+yrs	1 partner	no	Abstainers	No	No
Western Cape	3085	Negative	368.104	276.783	Urban	Never_tested	Female	Coloured	Married	Secondary	Employed	25-49	Yes		5+yrsolder			Abstainers	No	No
Western Cape	3085	Negative	584.96	640.12	Urban	Never_tested	Male	Coloured	Married	No education/Primary	Employed	25-49	Yes		Within5+yrs	1 partner	no	Low risk (1-7)	Yes	No
Western Cape	3085	Negative	1754.88	1920.36	Urban	Never_tested	Male	Coloured	Married	Secondary	Employed	50+	Yes		5+yrsyounger	1 partner	no	Risky/hazardous level (8-15)	No	No
Western Cape	3085	Negative	1115.3	1330.87	Urban	Tested	Male	Coloured	Not married	Secondary	Employed	15-24	Yes	>=15	Within5+yrs	1 partner	yes	Risky/hazardous level (8-15)	No	No
Western Cape	3085	Negative	368.104	276.783	Urban	Never_tested	Female	Coloured	Married	Secondary	Unemployed	25-49	Yes		Within5+yrs	1 partner	no	Abstainers	No	No
Western Cape	3085	Negative	340.793	302.096	Urban	Never_tested	Female	Coloured	Not married	Secondary	Unemployed	15-24	Yes	>=15	5+yrsolder			Abstainers	Yes	No
Western Cape	3085	Negative	639.492	700.017	Urban	Tested	Female	Coloured	Not married	Tertiary	Employed	25-49	Yes		Within5+yrs	1 partner	no	Low risk (1-7)	Yes	No
Western Cape	3085	Negative	340.793	302.096	Urban	Never_tested	Female	Coloured	Not married	Secondary	Unemployed	15-24	No	>=15				Abstainers	No	No
Western Cape	3085	Negative	340.793	302.096	Urban	Tested	Female	Coloured	Not married	Secondary	Employed	15-24	No	>=15				Low risk (1-7)	No	No
Western Cape	3085	Negative	1169.92	1280.24	Urban	Never_tested	Male	Coloured	Married	No education/Primary	Unemployed	50+	Yes		Within5+yrs	1 partner	no	Abstainers	No	No
Western Cape	3085	Negative	639.492	700.017	Urban	Never_tested	Female	Coloured	Married	Secondary	Unemployed	25-49	Yes		Within5+yrs	1 partner	no	Abstainers	No	No
Western Cape	3085	Negative	1278.98	1400.03	Urban	Tested	Female	Coloured	Married	Secondary	Employed	25-49	Yes		Within5+yrs	1 partner	no	Abstainers	No	No
Western Cape	3085	Negative	584.96	640.12	Urban	Never_tested	Male	Coloured	Not married	No education/Primary	Employed	25-49	Yes		5+yrsyounger	1 partner	no	Abstainers	Yes	Yes
Western Cape	3085	Negative	340.793	302.096	Urban	Never_tested	Female	Coloured	Not married	Secondary	Employed	15-24	No	>=15				Low risk (1-7)	No	No
Western Cape	3085	Negative	340.793	302.096	Urban	Never_tested	Female	Coloured	Not married	Secondary	Employed	15-24	Yes	>=15	5+yrsolder	1 partner	no	Abstainers	Yes	No
Western Cape	3085	Negative	368.104	276.783	Urban	Never_tested	Female	Coloured	Married	Secondary	Employed	50+	Yes		5+yrsolder			Abstainers	Yes	No
Western Cape	3085		584.96		Urban	Tested	Male	Coloured	Married	Secondary	Employed	25-49	Yes		Within5+yrs	1 partner	no	Risky/hazardous level (8-15)	Yes	No
Western Cape	3085	Negative	557.649	665.433	Urban	Never_tested	Male	Coloured	Not married	Tertiary	Employed	15-24	No	>=15				Low risk (1-7)	No	No
Western Cape	3172		2209.1		Urban	Never_tested	Female	White	Married	Secondary	Unemployed	50+	Yes		Within5+yrs	1 partner	no	Low risk (1-7)	Yes	No
Western Cape	3172	Negative	3639.16	6051.9	Urban	Tested	Male	White	Married	Secondary	Employed	50+	Yes		Within5+yrs	1 partner	no	Low risk (1-7)	No	No
Western Cape	3172	Negative	5188.58	9328.25	Urban	Tested	Male	White	Not married	Secondary	Unemployed	15-24	No	>=15				Low risk (1-7)	No	No
Western Cape	3172	Negative	1104.55	1827.94	Urban		Female	White		Secondary		25-49
Western Cape	3191		1484.34		Urban	Never_tested	Male	Coloured	Married	Secondary	Employed	25-49	Yes		5+yrsyounger	2+ partn	yes	Low risk (1-7)	No	Yes
Western Cape	3191	Negative	638.048	479.757	Urban	Never_tested	Female	Coloured	Not married	No education/Primary	Unemployed	50+	Yes		5+yrsolder			Low risk (1-7)	No	No
Western Cape	3191	Negative	590.709	523.633	Urban	Never_tested	Female	Coloured	Not married	Secondary	Unemployed	15-24	No	>=15				Low risk (1-7)	No	No
Western Cape	3191	Negative	966.592	1153.42	Urban	Never_tested	Male	Coloured	Not married	No education/Primary	Employed	15-24	Yes	>=15	Within5+yrs	1 partner	no	Risky/hazardous level (8-15)	No	No
Western Cape	3191		742.168		Urban	Never_tested	Male	Coloured	Not married	Secondary	Unemployed	25-49	Yes		5+yrsyounger	1 partner	no	High risk (20+)	No	No
Western Cape	3191	Negative	483.296	576.709	Urban	Never_tested	Male	Coloured	Not married	Secondary	Unemployed	15-24	No	>=15				Abstainers	No	Yes
Western Cape	3191		1914.14		Urban	Never_tested	Female	Coloured	Not married	Secondary	Employed	25-49	Yes		5+yrsolder			Abstainers	No	Yes
Western Cape	3191	Negative	2027.86	2219.08	Urban	Tested	Male	Coloured	Married	Secondary	Employed	25-49	Yes		5+yrsyounger		no	Abstainers	Yes	No
Western Cape	3191		1237.56		Urban	Tested	Male	Black African	Married	Secondary	Employed	25-49	Yes		5+yrsyounger	1 partner	yes	Abstainers	No	Yes
Western Cape	3191		966.592		Urban	Never_tested	Male	Coloured	Not married	Secondary	Employed	15-24	Yes	>=15	Within5+yrs	1 partner	yes	High risk/harmful (16-19)	Yes	Yes
Western Cape	3191		2216.91		Urban	Tested	Female	Coloured	Married	No education/Primary	Employed	25-49	Yes		5+yrsolder	1 partner	no	Low risk (1-7)	No	No
Western Cape	3191	Negative	1741.95	2882.79	Urban	Tested	Female	White	Married	Secondary	Employed	25-49	Yes		Within5+yrs	1 partner	no	High risk (20+)	No	Yes
Western Cape	3191	Negative	590.709	523.633	Urban	Tested	Female	Coloured	Not married	Secondary	Unemployed	15-24	Yes	>=15	Within5+yrs	1 partner	no	Risky/hazardous level (8-15)	No	No
Western Cape	3191		1108.45		Urban	Never_tested	Female	Coloured	Not married	Secondary	Employed	25-49	Yes		5+yrsolder			Low risk (1-7)	No	No
Western Cape	3191		1484.34		Urban	Tested	Male	Coloured	Married	Secondary	Employed	25-49	No					Risky/hazardous level (8-15)	Yes	Yes
Western Cape	3191	Negative	1108.45	1213.36	Urban	Tested	Female	Coloured	Married	Secondary	Unemployed	25-49	Yes		5+yrsolder	1 partner	no	High risk (20+)	No	No
Western Cape	3191	Negative	638.048	479.757	Urban	Never_tested	Female	Coloured	Married	Secondary	Employed	50+	Yes		Within5+yrs	1 partner	no	Low risk (1-7)	No	No
Western Cape	3191	Negative	1108.45	1213.36	Urban	Never_tested	Female	Coloured	Married	Secondary	Unemployed	25-49	Yes		Within5+yrs	1 partner	no	Risky/hazardous level (8-15)	No	Yes
Western Cape	3359		483.296		Urban	Never_tested	Male	Coloured	Not married	Secondary	Employed	15-24	Yes	>=15	Within5+yrs	1 partner	yes	Abstainers	No	No
Western Cape	3359		319.024		Urban	Never_tested	Female	Coloured	Married	No education/Primary	Employed	25-49	Yes		5+yrsolder	1 partner	no	Abstainers	Yes	No
Western Cape	3359		319.024		Urban	Never_tested	Female	Coloured	Not married	No education/Primary	Employed	25-49	Yes		5+yrsolder			Abstainers	No	No
Western Cape	3359	Negative	319.024	239.879	Urban	Never_tested	Female	Coloured	Married	No education/Primary	Unemployed	50+	Yes		5+yrsolder			Abstainers	No	No
Western Cape	3359		638.048		Urban	Tested	Female	Coloured	Married	Secondary	Employed	25-49	Yes		5+yrsyounger	1 partner	no	Abstainers	No	No
Western Cape	3359	Negative	1449.89	1730.13	Urban	Never_tested	Male	Coloured	Not married	Secondary	Employed	15-24	No	>=15				Low risk (1-7)	No	No
Western Cape	3359	Negative	1484.34	1843.15	Urban	Never_tested	Male	Coloured	Married	Secondary	Employed	25-49	Yes		Within5+yrs	1 partner	no	Abstainers	Yes	No
Western Cape	3359	Negative	1013.93	1109.54	Urban	Tested	Male	Coloured	Married	Secondary	Unemployed	25-49	Yes		Within5+yrs	1 partner	no	Abstainers	Yes	No
Western Cape	3359		554.226		Urban	Tested	Female	Coloured	Not married	Secondary	Employed	25-49	Yes		5+yrsyounger	1 partner	no	Low risk (1-7)	No	No
Western Cape	3359	Negative	966.592	1153.42	Urban	Never_tested	Male	Coloured	Not married	Secondary	Unemployed	15-24	No	>=15				Risky/hazardous level (8-15)	No	Yes
Western Cape	3359	Negative	957.072	719.636	Urban	Tested	Female	Coloured	Not married	Secondary	Employed	25-49	Yes		5+yrsolder	1 partner	no	Abstainers	Yes	No
Western Cape	3359	Negative	319.024	239.879	Urban	Never_tested	Female	Coloured	Not married	No education/Primary	Employed	25-49	Yes		5+yrsyounger	1 partner	no	Abstainers	No	No
Western Cape	3359	Negative	483.296	576.709	Urban	Tested	Male	Coloured	Not married	Secondary	Unemployed	15-24	Yes	>=15	5+yrsolder			Low risk (1-7)	No	No
Western Cape	3359	Negative	742.168	921.574	Urban	Never_tested	Male	Coloured	Not married	Secondary	Employed	25-49	Yes		5+yrsyounger	1 partner	yes	Low risk (1-7)	No	No
Western Cape	3359	Negative	554.226	606.681	Urban	Never_tested	Female	Coloured	Married	Secondary	Employed	25-49	Yes		Within5+yrs	1 partner	no	Abstainers	No	No
Western Cape	3359		319.024		Urban	Tested	Female	Coloured	Not married	No education/Primary	Unemployed	25-49	Yes		5+yrsolder			Abstainers	No	No
Western Cape	3359	Negative	506.965	554.771	Urban	Never_tested	Male	Coloured	Not married	Secondary	Employed	25-49	Yes		5+yrsyounger	1 partner	yes	Abstainers	Yes	No
Western Cape	3359	Negative	295.354	261.816	Urban	Never_tested	Female	Coloured	Not married	Tertiary	Unemployed	15-24	No	>=15				Low risk (1-7)	No	No
Western Cape	3428		1529.38		Urban	Never_tested	Female	White	Married	Secondary	Unemployed	50+	Yes		Within5+yrs	1 partner	yes	Abstainers	No	No
Western Cape	3428		5536.76		Urban	Never_tested	Female	White	Not married	Secondary	Employed	25-49	Yes		Within5+yrs	1 partner	yes	Low risk (1-7)	No	No
Western Cape	3428	Negative	3758.42	6122.02	Urban	Tested	Male	White	Married	Tertiary	Employed	25-49	Yes		Within5+yrs	1 partner	no	Low risk (1-7)	Yes	No
Western Cape	3428	Negative	1384.19	2231.62	Urban	Tested	Female	White	Married	Tertiary	Employed	25-49	Yes		Within5+yrs	1 partner	no	Low risk (1-7)	Yes	No
Western Cape	3428	Negative	1529.38	2530.99	Urban	Tested	Female	White	Not married	Tertiary	Employed	50+	Yes		5+yrsolder			Low risk (1-7)	Yes	No
Western Cape	3428	Negative	1259.71	2094.89	Urban	Never_tested	Male	White	Married	Secondary	Unemployed	50+	Yes		5+yrsolder			Low risk (1-7)	No	No
Western Cape	3428		2519.42		Urban	Tested	Male	White	Married	Tertiary	Employed	50+	Yes		5+yrsyounger	2+ partn	no	Abstainers	No	No
Western Cape	3428	Negative	1259.71	2094.89	Urban		Male	White	Married	Tertiary	Employed	50+	Yes		Within5+yrs	1 partner	yes	Low risk (1-7)	Yes	No
Western Cape	3428	Negative	764.689	1265.5	Urban	Never_tested	Female	White	Not married	No education/Primary	Unemployed	50+	Yes		5+yrsolder			Abstainers	No	No
Western Cape	3428		764.689		Urban	Never_tested	Female	White	Not married	Secondary	Unemployed	50+	Yes		5+yrsolder			Low risk (1-7)	Yes	No
Western Cape	3428	Negative	1384.19	2231.62	Urban	Tested	Female	White	Married	Tertiary	Employed	25-49	Yes		Within5+yrs	1 partner	no	Low risk (1-7)	Yes	No
Western Cape	3428	Negative	2519.42	4189.78	Urban	Never_tested	Male	White	Married	Tertiary	Unemployed	50+	Yes		5+yrsolder			Low risk (1-7)	No	No
Western Cape	3436	Negative	1208.27	1071.07	Urban	Never_tested	Female	Coloured	Not married	Secondary	Unemployed	15-24	Yes	<15	5+yrsolder			Risky/hazardous level (8-15)	No	Yes
Western Cape	3436	Negative	1305.1	981.321	Urban	Never_tested	Female	Coloured	Not married	No education/Primary	Unemployed	50+	Yes		5+yrsolder			Abstainers	No	Yes
Western Cape	3436	Negative	1305.1	981.321	Urban	Never_tested	Female	Coloured	Not married	Secondary	Unemployed	50+	Yes		5+yrsolder			High risk (20+)	No	No
Western Cape	3436	Negative	2267.29	2481.88	Urban	Tested	Female	Coloured	Not married	Secondary	Employed	25-49	Yes		5+yrsolder			Low risk (1-7)	No	Yes
Western Cape	3436	Negative	691.316	756.506	Urban	Tested	Male	Coloured	Married	Secondary	Employed	25-49	Yes		Within5+yrs	1 partner	no	Risky/hazardous level (8-15)	Yes	No
Western Cape	3436	Negative	402.756	357.022	Urban	Never_tested	Female	Coloured	Not married	Secondary	Unemployed	15-24	No	>=15				Low risk (1-7)	Yes	No
Western Cape	3436	Negative	1305.1	981.321	Urban	Never_tested	Female	Coloured	Not married	Secondary	Unemployed	50+	Yes		5+yrsolder			Abstainers	No	No
Western Cape	3436	Negative	870.065	654.214	Urban	Never_tested	Female	Coloured	Married	Secondary	Employed	25-49	Yes		Within5+yrs	1 partner	no	Low risk (1-7)	No	No
Western Cape	3436		755.763		Urban	Tested	Female	Coloured	Not married	Secondary	Employed	25-49						Abstainers	No	Yes
Western Cape	3436	Negative	1977.12	2359.26	Urban	Never_tested	Male	Coloured	Not married	Secondary	Unemployed	15-24	No	>=15				Risky/hazardous level (8-15)	Yes	No
Western Cape	3436	Negative	2267.29	2481.88	Urban	Never_tested	Female	Coloured	Married	Secondary	Employed	25-49	Yes		Within5+yrs	1 partner	no	Risky/hazardous level (8-15)	No	No
Western Cape	3436	Negative	1305.1	981.321	Urban	Never_tested	Female	Coloured	Married	Secondary	Unemployed	50+	Yes		5+yrsolder			Abstainers	Yes	Yes
Western Cape	3436	Negative	1305.1	981.321	Urban	Never_tested	Female	Coloured	Married	Secondary	Unemployed	50+	Yes		5+yrsolder	1 partner	no	Abstainers	Yes	No
Western Cape	3436	Negative	1977.12	2359.26	Urban	Never_tested	Male	Coloured	Not married	Secondary	Employed	15-24	Yes	>=15	Within5+yrs	1 partner	yes	Risky/hazardous level (8-15)	No	No
Western Cape	3436	Negative	402.756	357.022	Urban	Tested	Female	Coloured	Not married	Secondary	Unemployed	15-24	No	>=15				Low risk (1-7)	Yes	No
Western Cape	3453	Negative	683.623	514.025	Urban	Tested	Female	Coloured	Married	Secondary	Employed	25-49	Yes		Within5+yrs	1 partner	no	Low risk (1-7)	Yes	No
Western Cape	3453	Negative	517.817	617.902	Urban	Never_tested	Male	Coloured	Not married	Secondary	Unemployed	15-24	No	>=15				Abstainers	No	No
Western Cape	3453		517.817		Urban	Never_tested	Male	Coloured	Not married	Secondary	Unemployed	15-24	No	>=15				Abstainers	No	No
Western Cape	3453	Negative	795.18	987.4	Urban	Tested	Male	Coloured	Married	Secondary	Employed	25-49	Yes		Within5+yrs	2+ partn	no	Low risk (1-7)	Yes	No
Western Cape	3453		632.902		Urban	Never_tested	Female	Coloured	Not married	Secondary	Unemployed	15-24	No	>=15				Abstainers	No	No
Western Cape	3453		341.811		Urban	Never_tested	Female	Coloured	Married	Secondary	Unemployed	25-49	Yes		5+yrsolder	1 partner	no	Low risk (1-7)	Yes	No
Western Cape	3453		436.253		Urban	Never_tested	Female	Black African	Not married	Secondary	Unemployed	15-24	Yes	>=15	Within5+yrs	1 partner	yes	Abstainers	No	No
Western Cape	3453		713.616		Urban	Tested	Female	Black African	Not married	Secondary	Employed	25-49	Yes		5+yrsyounger	1 partner	no	Low risk (1-7)	No	No
Western Cape	3453	Negative	795.18	987.4	Urban	Tested	Male	Coloured	Not married	Secondary	Employed	25-49	Yes		Within5+yrs	2+ partn	no	Risky/hazardous level (8-15)	No	Yes
Western Cape	3453		795.18		Urban	Tested	Male	Coloured	Married	Tertiary	Unemployed	25-49	Yes		5+yrsyounger	1 partner	no	High risk (20+)	No	Yes
Western Cape	3453		543.177		Urban	Tested	Male	Coloured	Married	Secondary	Employed	50+	Yes		Within5+yrs	1 partner	no	Abstainers	Yes	Yes
Western Cape	3453		1781.44		Urban	Tested	Female	Coloured	Married	Secondary	Employed	25-49	Yes		Within5+yrs	1 partner	no	Abstainers	No	No
Western Cape	3453		543.177		Urban	Tested	Male	Coloured	Married	Secondary		25-49	Yes		Within5+yrs	1 partner	no	Low risk (1-7)	No	No
Western Cape	3453		316.451		Urban	Never_tested	Female	Coloured	Not married	Secondary	Unemployed	15-24	Yes	>=15	Within5+yrs	1 partner	no	Risky/hazardous level (8-15)	No	No
Western Cape	3453	Positive	517.817	617.902	Urban		Male	Coloured		Secondary		15-24		>=15
Western Cape	3453	Negative	1086.35	1188.79	Urban	Tested	Male	Coloured	Married	Secondary	Employed	50+	Yes		Within5+yrs	1 partner	no	Low risk (1-7)	Yes	No
Western Cape	3453		517.817		Urban	Never_tested	Male	Coloured	Not married	Secondary	Unemployed	15-24	No	>=15				Abstainers	Yes	Yes
Western Cape	3453		593.814		Urban	Tested	Female	Coloured	Married	Secondary	Employed	25-49	Yes		5+yrsolder	1 partner	no	Low risk (1-7)	No	Yes
Western Cape	3453		1035.63		Urban		Male	Coloured		Secondary	Unemployed	15-24		>=15					Yes
Western Cape	3487	Negative	9294.52	9001.2	Urban	Tested	Female	Black African	Not married	Secondary	Unemployed	15-24	Yes	>=15	5+yrsolder			Low risk (1-7)	No	No
Western Cape	3487	Negative	3313.65	5483.81	Urban	Tested	Female	White	Married	Secondary	Employed	25-49	Yes		5+yrsolder	1 partner	no	High risk (20+)	No	No
Western Cape	3487		10917.5		Urban	Tested	Male	White	Married	Secondary	Employed	25-49	Yes		Within5+yrs	1 partner	no	Low risk (1-7)	Yes	No
Western Cape	3725	Negative	3257.29	5305.75	Urban	Tested	Male	White	Not married	Secondary	Employed	25-49	Yes		5+yrsolder			Low risk (1-7)	Yes	No
Western Cape	3725	Negative	1037.72	1865.65	Urban	Tested	Male	White	Married	Secondary	Employed	15-24	Yes	<15	Within5+yrs	1 partner	no	Low risk (1-7)	No	No
Western Cape	3725	Negative	2183.49	3631.14	Urban	Tested	Male	White	Married	Secondary	Employed	25-49	Yes		5+yrsyounger	1 partner	no	Risky/hazardous level (8-15)	No	No
Western Cape	3725	Negative	1325.46	2193.52	Urban	Tested	Female	White	Married	Secondary	Unemployed	50+	Yes		Within5+yrs	1 partner	no	Low risk (1-7)	Yes	Yes
Western Cape	3725	Negative	1325.46	2193.52	Urban	Tested	Female	White	Married	Tertiary	Unemployed	50+	Yes					Low risk (1-7)	No	Yes
Western Cape	3725	Negative	1325.46	2193.52	Urban	Never_tested	Female	White	Married	Secondary	Unemployed	50+	Yes		5+yrsolder	1 partner	no	Low risk (1-7)	No	No
Western Cape	3725		2399.26		Urban	Never_tested	Female	White	Not married	Secondary	Unemployed	25-49	No					Abstainers	Yes	No
Western Cape	3725	Negative	2075.43	3731.3	Urban		Male	White				15-24		>=15
Western Cape	3725	Negative	2183.49	3631.14	Urban	Tested	Male	White	Married	Tertiary	Employed	50+	Yes		Within5+yrs	1 partner	no	High risk (20+)	Yes	No
Western Cape	3725		1325.46		Urban	Tested	Female	White	Not married	Secondary	Employed	50+	Yes		5+yrsolder			Low risk (1-7)	No	No
Western Cape	3725	Negative	3257.29	5305.75	Urban	Tested	Male	White	Married	Secondary	Employed	25-49	Yes		Within5+yrs	1 partner	no	Low risk (1-7)	Yes	No
Western Cape	3725	Negative	1966.97	1700.08	Urban	Tested	Female	Black African	Married	Secondary	Employed	50+	Yes		Within5+yrs	1 partner	no	Abstainers	No	No
Western Cape	3725		3388.31		Urban	Tested	Male	Coloured	Married	Secondary	Employed	25-49	Yes		Within5+yrs	1 partner	no	Risky/hazardous level (8-15)	No	No
Western Cape	3725		3113.15		Urban	Never_tested	Male	White	Not married	Secondary	Unemployed	15-24	No	>=15				High risk (20+)	No	No
Western Cape	3725		662.73		Urban	Never_tested	Female	White	Married	Secondary	Unemployed	25-49	Yes		Within5+yrs	1 partner	no	High risk (20+)	No	No
Western Cape	3735	Negative	764.689	1265.5	Urban	Never_tested	Female	White	Married	Tertiary	Unemployed	50+				1 partner	no	Low risk (1-7)	Yes	No
Western Cape	3735	Negative	1529.38	2530.99	Urban	Never_tested	Female	White	Married	Tertiary	Unemployed	50+	Yes		Within5+yrs	1 partner	no	Low risk (1-7)	Yes	No
Western Cape	3735	Negative	764.689	1265.5	Urban	Never_tested	Female	White	Not married	Secondary	Unemployed	50+	Yes		5+yrsolder			Low risk (1-7)	Yes	No
Western Cape	3735	Negative	764.689	1265.5	Urban	Never_tested	Female	White	Not married	Tertiary	Employed	50+	Yes		5+yrsolder			High risk (20+)	No	No
Western Cape	3735	Negative	3758.42	6122.02	Urban	Tested	Male	White	Married	Tertiary	Employed	25-49	Yes		Within5+yrs	1 partner	no	Risky/hazardous level (8-15)	Yes	Yes
Western Cape	3735		2519.42		Urban	Never_tested	Male	White	Married	Tertiary	Unemployed	50+	Yes		Within5+yrs	1 partner	yes	Low risk (1-7)	Yes	No
Western Cape	3735	Negative	2768.38	4463.24	Urban	Tested	Female	White	Married	Secondary	Employed	25-49	Yes		Within5+yrs	1 partner	yes	High risk (20+)	No	No
Western Cape	3735	Negative	764.689	1265.5	Urban	Never_tested	Female	White	Not married	Tertiary	Unemployed	50+	Yes		5+yrsolder			High risk (20+)	Yes	No
Western Cape	3735	Negative	1384.19	2231.62	Urban	Tested	Female	White	Married	Tertiary	Unemployed	25-49	Yes		5+yrsolder	1 partner	no	Low risk (1-7)	Yes	No
Western Cape	3735	Negative	2768.38	4463.24	Urban	Tested	Female	White	Married	Tertiary	Employed	25-49	No					High risk (20+)	Yes	No
Western Cape	3735	Negative	2768.38	4463.24	Urban	Tested	Female	White	Not married	Tertiary	Employed	25-49	No					Low risk (1-7)	No	No
Western Cape	3735	Negative	5839.11	6391.75	Urban	Tested	Female	Coloured	Married	Secondary	Employed	25-49	Yes		Within5+yrs	1 partner	no	High risk (20+)	Yes	No
Western Cape	3735	Negative	702.345	1323.28	Urban	Never_tested	Female	White	Not married	Secondary	Unemployed	15-24	No	>=15				Low risk (1-7)	Yes	No
Western Cape	3735	Negative	1529.38	2530.99	Urban	Tested	Female	White	Married	Tertiary	Employed	25-49	Yes		Within5+yrs	1 partner	no	Low risk (1-7)	Yes	No
Western Cape	3735	Negative	1529.38	2530.99	Urban	Never_tested	Female	White	Not married	Secondary	Unemployed	50+	Yes		5+yrsolder			Low risk (1-7)	No	Yes
Western Cape	3784		632.902		Urban	Never_tested	Female	Coloured	Not married	Secondary	Employed	15-24		>=15				Abstainers	No	Yes
Western Cape	3784	Negative	1187.63	1300.03	Urban	Tested	Female	Coloured	Married	Secondary	Employed	25-49	Yes		Within5+yrs	1 partner	no	Abstainers	Yes	No
Western Cape	3784		1187.63		Urban	Tested	Female	Coloured	Married	Secondary	Unemployed	25-49	Yes		Within5+yrs	1 partner	no	High risk (20+)	Yes	No
Western Cape	3784	Negative	341.811	257.013	Urban	Never_tested	Female	Coloured	Married	Secondary	Unemployed	50+	Yes		5+yrsyounger	1 partner	no	Abstainers	No	No
Western Cape	3784		1035.63		Urban	Never_tested	Male	Coloured	Not married	Secondary	Unemployed	15-24	No	>=15				Low risk (1-7)	Yes	No
Western Cape	3784		1035.63		Urban	Never_tested	Male	Coloured	Not married	Secondary	Employed	15-24		>=15				Low risk (1-7)	Yes	Yes
Western Cape	3784		683.623		Urban	Never_tested	Female	Coloured	Not married	Secondary	Employed	50+	Yes		5+yrsolder			Abstainers	Yes	No
Western Cape	3784		543.177		Urban	Tested	Male	Coloured	Not married	No education/Primary	Unemployed	50+	Yes		5+yrsolder			Risky/hazardous level (8-15)	No	No
Western Cape	3784		683.623		Urban	Tested	Female	Coloured	Not married	Secondary	Employed	50+	Yes		5+yrsolder			Abstainers	No	No
Western Cape	3784	Negative	795.18	987.4	Urban	Tested	Male	Coloured	Married	Secondary	Employed	25-49	Yes		Within5+yrs	1 partner	no	Low risk (1-7)	Yes	No
Western Cape	3784	Negative	632.902	561.035	Urban	Tested	Female	Coloured	Married	Secondary	Employed	15-24	Yes	>=15	Within5+yrs	1 partner	no	Risky/hazardous level (8-15)	Yes	No
Western Cape	3784	Negative	1187.63	1300.03	Urban	Tested	Female	Coloured	Not married	Secondary	Unemployed	25-49	Yes		Within5+yrs	1 partner	no	Abstainers	Yes	Yes
Western Cape	3784	Negative	1035.63	1235.8	Urban	Tested	Male	Coloured	Not married	Secondary	Employed	15-24	Yes	>=15	Within5+yrs	2+ partn	yes	Low risk (1-7)	No	No
Western Cape	3784		517.817		Urban	Never_tested	Male	Coloured	Not married	Secondary	Unemployed	15-24		>=15				Abstainers	No	No
Western Cape	3784		795.18		Urban	Never_tested	Male	Coloured	Married	Secondary	Employed	25-49	Yes		5+yrsolder			Abstainers	No	No
Western Cape	3784		1187.63		Urban	Never_tested	Female	Coloured	Married	Secondary	Unemployed	25-49	Yes		Within5+yrs	1 partner	no	Abstainers	No	No
Western Cape	3784		632.902		Urban	Tested	Female	Coloured	Not married	Secondary	Unemployed	15-24	Yes	>=15	5+yrsolder	1 partner	no	Abstainers	No	No
Western Cape	3784		632.902		Urban	Tested	Female	Coloured	Not married	Secondary	Employed	15-24	Yes	>=15	5+yrsolder			Abstainers	No	No
Western Cape	3784		683.623		Urban	Tested	Female	Coloured	Married	No education/Primary	Unemployed	50+	Yes		Within5+yrs		no	Abstainers	No	No
Western Cape	3784	Negative	543.177	594.397	Urban	Never_tested	Male	Coloured	Not married	Secondary	Unemployed	50+	Yes		5+yrsolder			Abstainers	No	Yes
Western Cape	3784	Negative	632.902	561.035	Urban	Never_tested	Female	Coloured	Not married	Secondary	Employed	15-24	No	>=15				Abstainers	No	Yes
Western Cape	3784		1187.63		Urban	Tested	Female	Coloured	Married	Secondary	Employed	25-49	Yes		Within5+yrs	1 partner	no	Abstainers	No	No
Western Cape	3861		764.689		Urban	Never_tested	Female	White	Married	Secondary	Employed	50+	Yes		5+yrsolder			Low risk (1-7)	No	No
Western Cape	3861	Negative	3058.75	5061.98	Urban	Tested	Female	White	Married	Tertiary	Unemployed	25-49	Yes		Within5+yrs	1 partner	no	Low risk (1-7)	Yes	No
Western Cape	3861		1404.69		Urban	Never_tested	Female	White	Not married	Secondary	Unemployed	15-24	No	>=15				Abstainers	Yes	No
Western Cape	3861	Negative	4789.46	8610.69	Urban	Never_tested	Male	White	Not married	Secondary	Unemployed	15-24	Yes	>=15	5+yrsolder			Risky/hazardous level (8-15)	Yes	No
Western Cape	3861		5536.76		Urban	Tested	Female	White	Not married	Secondary	Employed	25-49	Yes		Within5+yrs	1 partner	yes	Low risk (1-7)	No	No
Western Cape	3861	Negative	7558.25	12569.3	Urban	Never_tested	Male	White	Married	Tertiary	Unemployed	50+	Yes		5+yrsolder			Abstainers	No	No
Western Cape	3861	Negative	3361.11	2527.26	Urban	Never_tested	Female	Coloured	Married	Secondary	Unemployed	25-49	Yes		5+yrsolder	1 partner	no	Low risk (1-7)	No	No
Western Cape	3861	Negative	2519.42	4189.78	Urban	Tested	Male	White	Not married	Secondary	Employed	50+	Yes		5+yrsyounger	2+ partn	yes	Risky/hazardous level (8-15)	No	No
Western Cape	3861		3758.42		Urban	Tested	Male	White	Married	Secondary		25-49	Yes		Within5+yrs	1 partner	no	Low risk (1-7)	No	No
Western Cape	3861	Negative	2519.42	4189.78	Urban	Tested	Male	White	Married	Tertiary	Employed	25-49	Yes		5+yrsyounger	1 partner	no	Low risk (1-7)	No	No
Western Cape	3861	Negative	5341.19	5844.84	Urban	Never_tested	Male	Coloured	Married	Secondary	Unemployed	50+	Yes		Within5+yrs	1 partner	no	Low risk (1-7)	Yes	No
Western Cape	3861	Negative	3758.42	6122.02	Urban	Never_tested	Male	White	Married	Secondary	Employed	25-49	Yes		Within5+yrs	1 partner	no	Low risk (1-7)	No	No
Western Cape	3861	Negative	1529.38	2530.99	Urban	Never_tested	Female	White	Married	Secondary	Unemployed	50+	Yes		Within5+yrs	1 partner	no	Low risk (1-7)	Yes	No
Western Cape	3866	Positive	732.962	813.454	Urban	Never_tested	Female	Black African	Not married	Secondary	Unemployed	25-49	Yes		5+yrsolder	1 partner	no	Risky/hazardous level (8-15)	Yes	Yes
Western Cape	3866	Negative	732.962	813.454	Urban	Never_tested	Female	Black African	Not married	Secondary	Unemployed	25-49	Yes		5+yrsolder			Abstainers	No	Yes
Western Cape	3866	Positive	2198.89	2440.36	Urban	Tested	Female	Black African	Not married	Secondary	Unemployed	25-49	Yes		Within5+yrs	1 partner	yes	Abstainers	No	No
Western Cape	3866		654.904		Urban	Never_tested	Male	Black African	Not married	No education/Primary	Unemployed	15-24	Yes	>=15	5+yrsolder			Abstainers	No	Yes
Western Cape	3866	Positive	1219.82	1335.27	Urban	Never_tested	Female	Coloured	Not married	No education/Primary	Unemployed	25-49	Yes		Within5+yrs	1 partner	no	High risk (20+)	No	Yes
Western Cape	3866		939.786		Urban	Tested	Male	Black African	Not married	Secondary	Employed	25-49	Yes		Within5+yrs	2+ partn	yes	Abstainers	No	Yes
Western Cape	3866	Positive	609.912	667.637	Urban	Never_tested	Female	Coloured	Not married	No education/Primary	Unemployed	25-49	Yes		5+yrsolder			Risky/hazardous level (8-15)	No	Yes
Western Cape	3866	Positive	896.159	867.878	Urban	Tested	Female	Black African	Not married	Secondary	Unemployed	15-24	Yes	>=15	Within5+yrs	2+ partn	no	Abstainers	Yes	Yes
Western Cape	3866	Negative	1361.9	1512.66	Urban	Never_tested	Male	Black African	Married	No education/Primary	Employed	50+	Yes		5+yrsyounger	1 partner	no	Risky/hazardous level (8-15)	No	Yes
Western Cape	3866		448.08		Urban	Tested	Female	Black African	Married	Secondary	Unemployed	15-24	Yes	<15	5+yrsolder			Abstainers	No	Yes
Western Cape	3866		939.786		Urban	Never_tested	Male	Black African	Married	Secondary	Employed	25-49	Yes		Within5+yrs	1 partner	no	Abstainers	No	No
Western Cape	3866	Negative	948.255	819.594	Urban	Never_tested	Female	Black African	Not married	No education/Primary	Unemployed	50+	Yes		5+yrsyounger	1 partner	no	Low risk (1-7)	No	No
Western Cape	3866	Negative	896.159	867.878	Urban	Never_tested	Female	Black African	Not married	Secondary	Unemployed	15-24	No	>=15				Abstainers	No	Yes
Western Cape	3866	Positive	896.159	867.878	Urban	Tested	Female	Black African	Not married	No education/Primary	Unemployed	15-24	Yes	>=15	Within5+yrs	1 partner	no	Abstainers	No	Yes
Western Cape	3866	Negative	939.786	1159.98	Urban	Never_tested	Male	Black African	Not married	Secondary	Employed	25-49	Yes		5+yrsyounger	1 partner	yes	Low risk (1-7)	Yes	No
Western Cape	3866		939.786		Urban	Tested	Male	Black African	Married	Secondary	Employed	25-49	Yes		5+yrsolder			High risk/harmful (16-19)	No	Yes
Western Cape	3866	Negative	1879.57	2319.97	Urban	Never_tested	Male	Black African	Not married	Secondary	Employed	25-49	Yes		Within5+yrs	1 partner	yes	Risky/hazardous level (8-15)	No	Yes
Western Cape	3981		2768.38		Urban	Tested	Female	White	Married	Tertiary	Employed	25-49	Yes		Within5+yrs	1 partner	no	Low risk (1-7)	No	No
Western Cape	3981		2670.59		Urban	Tested	Male	Coloured	Married	Tertiary	Employed	25-49	Yes		5+yrsolder	1 partner	no	Low risk (1-7)	No	No
Western Cape	3981	Negative	1529.38	2530.99	Urban	Never_tested	Female	White	Married	Tertiary	Employed	25-49	Yes		Within5+yrs	1 partner	no	Low risk (1-7)	No	No
Western Cape	3981		2294.07		Urban	Tested	Female	White	Married	Tertiary	Employed	25-49	Yes		Within5+yrs	1 partner	no	Low risk (1-7)	No	No
Western Cape	3981	Negative	2768.38	4463.24	Urban	Tested	Female	White	Married	Tertiary	Employed	25-49	Yes		Within5+yrs	1 partner	no	Low risk (1-7)	Yes	No
Western Cape	3981	Negative	2768.38	4463.24	Urban	Tested	Female	White	Married	Tertiary	Employed	25-49	Yes		5+yrsolder	1 partner	no	Low risk (1-7)	No	No
Western Cape	3981	Negative	1529.38	2530.99	Urban	Never_tested	Female	White	Married	Secondary	Unemployed	50+	Yes		Within5+yrs	1 partner	no	High risk (20+)	Yes	No
Western Cape	3981	Negative	2394.73	4305.34	Urban	Never_tested	Male	White	Not married	Tertiary	Unemployed	15-24	No	>=15				Low risk (1-7)	No	No
Western Cape	3981		1529.38		Urban	Never_tested	Female	White	Married	Secondary	Unemployed	50+	Yes		5+yrsolder			Low risk (1-7)	Yes	No
Western Cape	3981	Negative	1529.38	2530.99	Urban	Tested	Female	White	Married	Tertiary	Unemployed	25-49	Yes		5+yrsolder	1 partner	no	Abstainers	No	No
Western Cape	3981		1529.38		Urban	Tested	Female	White	Married	Secondary	Unemployed	50+	Yes		Within5+yrs	1 partner	no	Abstainers	No	No
Western Cape	3981	Negative	2394.73	4305.34	Urban		Male	White		Secondary		15-24		>=15
Western Cape	3981		1335.3		Urban	Tested	Male	Coloured	Married	Secondary	Employed	50+	Yes		5+yrsyounger	1 partner	no	Abstainers	No	No
Western Cape	3981	Negative	1555.87	1379.2	Urban	Never_tested	Female	Coloured	Not married	Secondary	Unemployed	15-24	Yes	>=15	Within5+yrs	1 partner	yes	Low risk (1-7)	Yes	No
Western Cape	3983	Negative	1484.29	1624.25	Rural formal	Never_tested	Male	Coloured	Married	No education/Primary	Employed	25-49	Yes		Within5+yrs	1 partner	no	High risk (20+)	Yes	No
Western Cape	3983	Negative	864.735	766.544	Rural formal	Never_tested	Female	Coloured	Not married	Secondary	Unemployed	15-24	No	>=15				Abstainers	No	No
Western Cape	3983	Negative	2968.58	3248.5	Rural formal	Never_tested	Male	Coloured	Married	No education/Primary	Employed	25-49	Yes		5+yrsyounger	1 partner	no	High risk (20+)	No	Yes
Western Cape	3983	Negative	934.035	702.314	Rural formal	Never_tested	Female	Coloured	Married	No education/Primary	Unemployed	50+	Yes		Within5+yrs	1 partner	no	Abstainers	No	No
Western Cape	3983	Negative	1484.29	1624.25	Rural formal	Never_tested	Male	Coloured	Not married	No education/Primary	Employed	25-49	Yes		5+yrsyounger	1 partner	no	Risky/hazardous level (8-15)	No	No
Western Cape	3983	Negative	2829.98	3376.96	Rural formal	Never_tested	Male	Coloured	Not married	Secondary	Employed	15-24	Yes	>=15	5+yrsyounger	2+ partn	yes	Risky/hazardous level (8-15)	No	Yes
Western Cape	3983	Negative	4452.86	4872.76	Rural formal	Tested	Male	Coloured	Married	No education/Primary	Employed	25-49	Yes		Within5+yrs	1 partner	no	High risk/harmful (16-19)	No	Yes
Western Cape	3983	Negative	1414.99	1688.48	Rural formal	Tested	Male	Coloured	Not married	Secondary	Employed	15-24	Yes	>=15	Within5+yrs	1 partner	no	Risky/hazardous level (8-15)	No	Yes
Western Cape	3983	Negative	1622.66	1776.24	Rural formal	Never_tested	Female	Coloured	Not married	No education/Primary	Employed	25-49	Yes		Within5+yrs	1 partner	no	Abstainers	No	Yes
Western Cape	3983	Negative	1414.99	1688.48	Rural formal	Never_tested	Male	Coloured	Not married	Secondary	Employed	15-24	Yes	>=15	Within5+yrs	1 partner	no	Abstainers	No	Yes
Western Cape	3983	Negative	1484.29	1624.25	Rural formal	Never_tested	Male	Coloured	Not married	No education/Primary	Employed	25-49	Yes		Within5+yrs	1 partner	no	Risky/hazardous level (8-15)	No	Yes
Western Cape	3983	Negative	1484.29	1624.25	Rural formal	Never_tested	Male	Coloured	Not married	No education/Primary	Employed	25-49	Yes		Within5+yrs	1 partner	no	High risk (20+)	No	Yes
Western Cape	3983	Negative	1414.99	1688.48	Rural formal	Never_tested	Male	Coloured	Not married	No education/Primary	Employed	15-24	Yes	>=15	5+yrsyounger	2+ partn	no	Risky/hazardous level (8-15)	No	Yes
Western Cape	3983	Negative	2968.58	3248.5	Rural formal	Never_tested	Male	Coloured	Not married	No education/Primary	Employed	50+	Yes		5+yrsolder			Abstainers	No	No
Western Cape	3983	Negative	4244.97	5065.45	Rural formal	Never_tested	Male	Coloured	Not married	Secondary	Employed	15-24	Yes	>=15	5+yrsolder			High risk (20+)	No	No
Western Cape	3983	Negative	3245.32	3552.47	Rural formal	Never_tested	Female	Coloured	Not married	Secondary	Employed	25-49	Yes		Within5+yrs	1 partner	no	Low risk (1-7)	Yes	Yes
Western Cape	3983	Positive	1622.66	1776.24	Rural formal	Tested	Female	Coloured	Not married	Secondary	Employed	25-49	Yes		5+yrsolder	1 partner	no	Low risk (1-7)	No	Yes
Western Cape	3983	Negative	2172.91	2698.17	Rural formal	Never_tested	Male	Coloured	Not married	Secondary	Employed	25-49	Yes		5+yrsolder			High risk/harmful (16-19)	No	Yes
Western Cape	3983	Negative	1484.29	1624.25	Rural formal	Never_tested	Male	Coloured	Married	No education/Primary	Employed	50+	Yes		5+yrsyounger	1 partner	no	High risk (20+)	No	Yes
Western Cape	3983	Negative	1484.29	1624.25	Rural formal	Never_tested	Male	Coloured	Not married	No education/Primary	Employed	25-49	Yes		5+yrsyounger	1 partner	no	Abstainers	No	No
Western Cape	3983	Negative	864.735	766.544	Rural formal	Tested	Female	Coloured	Not married	No education/Primary	Unemployed	15-24	Yes	<15	5+yrsolder	1 partner	no	Low risk (1-7)	No	Yes
Western Cape	4095	Negative	1446.57	1582.98	Urban	Tested	Male	Coloured	Married	Tertiary	Employed	50+	Yes		Within5+yrs	1 partner	no	Low risk (1-7)	Yes	No
Western Cape	4095	Negative	1364.68	2269.46	Urban	Tested	Male	White	Not married	Tertiary	Employed	50+	Yes		5+yrsolder			Low risk (1-7)	Yes	No
Western Cape	4095		760.874		Urban	Never_tested	Female	White	Not married	Secondary	Employed	15-24	Yes	>=15	Within5+yrs	1 partner	yes	Low risk (1-7)	No	No
Western Cape	4095	Negative	2035.81	3316.1	Urban	Tested	Male	White	Not married	Tertiary	Employed	25-49	Yes		Within5+yrs	2+ partn	yes	Low risk (1-7)	Yes	No
Western Cape	4095	Negative	760.874	1433.55	Urban	Never_tested	Female	White	Not married	Secondary	Unemployed	15-24	No	>=15				Low risk (1-7)	No	No
Western Cape	4095	Negative	842.762	747.065	Urban	Tested	Female	Coloured	Not married	Secondary	Unemployed	15-24	Yes	>=15	Within5+yrs	1 partner	no	Low risk (1-7)	No	No
Western Cape	4095	Negative	1446.57	1582.98	Urban	Never_tested	Male	Coloured	Married	No education/Primary	Employed	50+	Yes		5+yrsolder			Low risk (1-7)	No	No
Western Cape	4095	Negative	1379.03	1645.58	Urban	Never_tested	Male	Coloured	Not married	Secondary	Employed	15-24	Yes	>=15	Within5+yrs	2+ partn	yes	Low risk (1-7)	No	No
Western Cape	4095	Positive	2117.7	2629.61	Urban	Tested	Male	Coloured	Married	Secondary	Employed	25-49	Yes		5+yrsyounger	1 partner	no	Risky/hazardous level (8-15)	No	No
Western Cape	4095	Negative	1820.6	1368.93	Urban	Never_tested	Female	Coloured	Not married	Secondary	Employed	25-49	Yes		5+yrsolder			Low risk (1-7)	No	Yes
Western Cape	4095	Negative	1685.52	1494.13	Urban	Never_tested	Female	Coloured	Not married	Secondary	Unemployed	15-24	No	>=15				Low risk (1-7)	No	Yes
Western Cape	4095	Negative	2893.14	3165.96	Urban	Never_tested	Male	Coloured	Married	No education/Primary	Unemployed	50+	Yes		5+yrsyounger	1 partner	no	High risk (20+)	No	Yes
Western Cape	4095	Negative	2893.14	3165.96	Urban	Never_tested	Male	Coloured	Married	No education/Primary	Unemployed	50+	Yes		5+yrsolder			Abstainers	Yes	No
Western Cape	4095	Negative	2758.06	3291.15	Urban	Never_tested	Male	Coloured	Not married	Secondary	Unemployed	15-24	No	>=15				Low risk (1-7)	Yes	No
Western Cape	4095	Negative	842.762	747.065	Urban	Never_tested	Female	Coloured	Not married	Secondary	Unemployed	15-24	No	>=15				Abstainers	Yes	No
Western Cape	4116	Negative	1341.97	1468.51	Urban	Never_tested	Male	Coloured	Married	Secondary	Unemployed	50+	Yes		Within5+yrs	1 partner	no	High risk (20+)	Yes	No
Western Cape	4116	Negative	1341.97	1468.51	Urban	Tested	Male	Coloured	Married	Tertiary	Employed	25-49	Yes		Within5+yrs	1 partner	no	Low risk (1-7)	Yes	No
Western Cape	4116	Negative	781.82	693.043	Urban	Never_tested	Female	Coloured	Not married	Secondary	Unemployed	15-24	No	>=15				Abstainers	No	No
Western Cape	4116	Negative	844.475	634.973	Urban	Never_tested	Female	Coloured	Not married	Secondary	Unemployed	25-49	Yes		5+yrsolder			Abstainers	Yes	No
Western Cape	4116	Negative	1279.31	1526.58	Urban	Never_tested	Male	Coloured	Not married	Secondary	Unemployed	15-24	No	>=15				Low risk (1-7)	No	No
Western Cape	4116		1279.31		Urban	Never_tested	Male	Coloured	Not married	Secondary	Unemployed	15-24	No	>=15				Low risk (1-7)	No	No
Western Cape	4116	Negative	654.854	813.153	Urban	Never_tested	Male	Coloured	Not married	Secondary	Employed	25-49	Yes		5+yrsolder	1 partner	no	Risky/hazardous level (8-15)	Yes	Yes
Western Cape	4116		260.607		Urban	Tested	Female	Coloured	Not married	Tertiary	Employed	15-24	No	>=15				Low risk (1-7)	Yes	No
Western Cape	4116	Negative	447.322	489.504	Urban	Never_tested	Male	Coloured	Married	No education/Primary	Unemployed	50+	Yes		5+yrsolder			High risk (20+)	No	Yes
Western Cape	4116		447.322		Urban	Tested	Male	Coloured	Married	Secondary	Employed	25-49	Yes		5+yrsyounger	1 partner	no	Abstainers	No	No
Western Cape	4116	Negative	562.983	423.315	Urban	Never_tested	Female	Coloured	Married	Secondary	Unemployed	50+	Yes		5+yrsolder			Abstainers	No	No
Western Cape	4116	Negative	426.437	508.861	Urban	Never_tested	Male	Coloured	Not married	Secondary	Unemployed	15-24	Yes	<15	5+yrsolder			Low risk (1-7)	No	No
Western Cape	4116		927.403		Urban	Tested	Female	White	Married	Secondary	Employed	25-49	Yes		Within5+yrs	1 partner	no	Low risk (1-7)	No	No
Western Cape	4116	Negative	844.475	634.973	Urban	Tested	Female	Coloured	Married	Secondary	Employed	25-49	Yes		5+yrsyounger	1 partner	no	Low risk (1-7)	No	No
Western Cape	4116	Negative	781.82	693.043	Urban	Tested	Female	Coloured	Not married	Secondary	Employed	15-24	Yes	>=15	5+yrsolder			Low risk (1-7)	No	No
Western Cape	4116	Negative	844.475	634.973	Urban	Never_tested	Female	Coloured	Married	Secondary	Employed	25-49	Yes		Within5+yrs	1 partner	no	Abstainers	No	No
Western Cape	4116	Negative	1964.56	2439.46	Urban	Tested	Male	Coloured	Not married	Tertiary	Employed	25-49	Yes		Within5+yrs	1 partner	yes	Low risk (1-7)	No	No
Western Cape	4116	Negative	1279.31	1526.58	Urban	Never_tested	Male	Coloured	Not married	Secondary	Employed	15-24	Yes	<15	Within5+yrs	1 partner	yes	Risky/hazardous level (8-15)	No	Yes
Western Cape	4116	Negative	489.023	535.307	Urban	Tested	Female	Coloured	Married	Secondary	Employed	25-49	Yes		Within5+yrs	1 partner	no	Abstainers	No	No
Western Cape	4116	Negative	281.492	211.658	Urban	Tested	Female	Coloured	Married	Secondary	Unemployed	25-49	Yes		Within5+yrs	1 partner	yes	High risk (20+)	Yes	No
Western Cape	4116	Negative	1467.07	1605.92	Urban	Never_tested	Female	Coloured	Not married	Secondary	Employed	25-49	Yes		5+yrsyounger	1 partner	no	High risk/harmful (16-19)	Yes	No
Western Cape	4116	Negative	1279.31	1526.58	Urban	Never_tested	Male	Coloured	Not married	Secondary	Unemployed	15-24	No	>=15				Low risk (1-7)	Yes	No
Western Cape	4117	Negative	2982.29	4935.43	Urban	Never_tested	Female	White	Married	Secondary	Unemployed	25-49	Yes		5+yrsolder	1 partner	no	Low risk (1-7)	No	Yes
Western Cape	4117	Negative	2982.29	4935.43	Urban	Tested	Female	White	Married	Tertiary	Employed	50+	Yes		Within5+yrs	1 partner	no	Low risk (1-7)	Yes	No
Western Cape	4117	Negative	4669.72	8395.42	Urban	Never_tested	Male	White	Not married	Secondary	Unemployed	15-24	Yes	>=15	5+yrsolder			Risky/hazardous level (8-15)	Yes	No
Western Cape	4117		1988.19		Urban	Never_tested	Female	White	Married	Secondary	Unemployed	50+	Yes		5+yrsolder			Abstainers	Yes	No
Western Cape	4117		994.095		Urban	Never_tested	Female	White	Not married	Tertiary	Employed	50+	Yes		5+yrsolder			Risky/hazardous level (8-15)	Yes	No
Western Cape	4117		2982.29		Urban	Never_tested	Female	White	Married	Secondary	Unemployed	50+	Yes		5+yrsolder			High risk (20+)	No	No
Western Cape	4117	Negative	994.095	1645.14	Urban		Female	White				50+
Western Cape	4256	Positive	480.085	464.935	Urban	Tested	Female	Black African	Married	Secondary	Unemployed	15-24	Yes	>=15	5+yrsolder	1 partner	yes	Abstainers	Yes	Yes
Western Cape	4256	Negative	785.316	871.558	Urban	Never_tested	Female	Black African	Married	Secondary	Employed	25-49	Yes		5+yrsolder	1 partner	no	Low risk (1-7)	No	Yes
Western Cape	4256	Negative	507.994	439.068	Urban	Tested	Female	Black African	Married	Secondary	Employed	25-49	Yes		Within5+yrs	1 partner	no	Abstainers	No	Yes
Western Cape	4256	Positive	785.316	871.558	Urban	Tested	Female	Black African	Not married	Secondary	Unemployed	25-49	Yes		5+yrsolder			Abstainers	Yes	Yes
Western Cape	4256	Negative	480.085	464.935	Urban	Never_tested	Female	Black African	Not married	Secondary	Unemployed	15-24	Yes	>=15	Within5+yrs	1 partner	yes	Abstainers	Yes	Yes
Western Cape	4256	Negative	785.316	871.558	Urban	Tested	Female	Black African	Not married	Secondary	Unemployed	25-49	Yes		5+yrsolder	1 partner	yes	Abstainers	Yes	Yes
Western Cape	4256	Positive	480.085	464.935	Urban	Tested	Female	Black African	Not married	Secondary	Unemployed	15-24	Yes	>=15	5+yrsolder	1 partner	yes	High risk (20+)	No	Yes
Western Cape	4256	Negative	3020.74	3728.52	Urban	Tested	Male	Black African	Married	Secondary	Employed	25-49	Yes		5+yrsyounger	1 partner	no	Low risk (1-7)	No	Yes
Western Cape	4256	Negative	376.155	282.836	Urban	Never_tested	Female	Coloured	Married	No education/Primary	Unemployed	50+	Yes		5+yrsolder			Abstainers	No	No
Western Cape	4256	Negative	507.994	439.068	Urban	Never_tested	Female	Black African	Not married	No education/Primary	Unemployed	50+	Yes		5+yrsolder			Risky/hazardous level (8-15)		No
Western Cape	4256	Positive	785.316	871.558	Urban	Never_tested	Female	Black African	Not married	No education/Primary	Unemployed	25-49	No					Low risk (1-7)	No	No
Western Cape	4260	Negative	1819.58	3025.95	Urban	Tested	Male	White	Not married	Secondary	Employed	50+	Yes		5+yrsyounger	1 partner	no	Risky/hazardous level (8-15)	No	No
Western Cape	4260	Negative	2108.57	2308.13	Urban	Tested	Female	Coloured	Married	Tertiary	Employed	25-49	Yes		Within5+yrs	1 partner	no	Low risk (1-7)	Yes	No
Western Cape	4260	Negative	1999.38	3223.45	Urban	Tested	Female	White	Married	Secondary	Unemployed	25-49	Yes		Within5+yrs	1 partner	no	Low risk (1-7)	Yes	No
Western Cape	4260	Negative	2823.59	3506.15	Urban	Tested	Male	Coloured	Married	Tertiary	Employed	25-49	Yes		Within5+yrs	1 partner	no	Low risk (1-7)	Yes	No
Western Cape	4260	Negative	1104.55	1827.94	Urban	Never_tested	Female	White	Not married	Secondary	Unemployed	50+	Yes		5+yrsolder			Low risk (1-7)	No	No
Western Cape	4373	Negative	742.168	921.574	Urban	Tested	Male	Coloured	Married	Secondary	Employed	25-49	Yes		Within5+yrs	1 partner	no	High risk/harmful (16-19)	No	No
Western Cape	4373	Negative	1013.93	1109.54	Urban	Tested	Male	Coloured	Not married	Secondary	Employed	25-49	Yes		Within5+yrs	1 partner	yes	Abstainers	No	Yes
Western Cape	4373	Negative	1013.93	1109.54	Urban		Male	Coloured		Secondary		25-49
[truncated: 14,399 more rows]
