# Supplementary material for: Trends and determinants of ever having tested for HIV among youth and adults in South Africa from 2005–2017: Results from four repeated cross-sectional nationally representative household-based HIV prevalence, incidence, and behaviour surveys
Source: PLoS One. 2020 May 14;15(5):e0232883. doi: 10.1371/journal.pone.0232883 (PMC7224525; doi:10.1371/journal.pone.0232883)
Supplement: S1 Data — (ZIP) [file pone.0232883.s001.zip › Data files/Survey2008.xlsx]

## Sheet: Sheet1
enumaroator area	province	sex of respondent	Race of respondent	ea geotype	hiv status	benchmarked hiv testing weight	benchmarked interview weight	Ever had an HIV test	Age groups	Current marital status	Education level	Employment	Ever had sex	Sexual debut <15	Intergnerational sex	How many sexual partners did you have last 12 month?	Condom use last sex act	AUDIT	Correct Knowledge and Rejection of Myths	Self perceived risk
21400773	eastern cape	female	Black African	Urban			571.4
23600269	eastern cape	male	Black African	Rural informal			6105.9
30900032	northern cape	female	Black African	Urban			695.175
81700496	mpumalanga	female	Black African	Rural informal			1301.6
17101279	western cape	male	Coloured	Urban	negative	1694.95	639.874
77600046	gauteng	female	Indian	Urban	negative	1231.48	182.871
77600046	gauteng	male		Urban	negative	908.19	87.3726
17101279	western cape	female	Coloured	Urban	negative	1731.01	1558.49
17100737	western cape	male	Coloured	Urban	negative	4519.87	1173.1
77401439	gauteng	male	Black African	Urban	negative	14790	5830.67
77401439	gauteng	female	Black African	Urban	negative	8418.59	3080.25
77302985	gauteng	male	Black African	Urban	negative	1566.21	848.991
77302985	gauteng	male	Black African	Urban	negative	1566.21	848.991
77402136	gauteng	male	Coloured	Urban	positive	670.578	690.399
77601327	gauteng	male	Black African	Urban	negative	1566.21	1455.41
77601327	gauteng	male	Black African	Urban	negative	1566.21	1455.41
77402136	gauteng	male	Coloured	Urban	negative	670.578	690.399
77302397	gauteng	female	Black African	Urban	negative	4810.62	4928.4
60800116	north west	female	Black African	Rural informal	negative	2717.57	1087.43
60800116	north west	female	Black African	Rural informal	negative	2717.57	1087.43
60800116	north west	female	Black African	Rural informal	negative	2717.57	1087.43
60600101	north west	female	Black African	Rural informal	negative	2445.81	2174.86
60600101	north west	male	Black African	Rural informal	negative	2148.43	3087.63
60600101	north west	male	Black African	Rural informal	negative	2148.43	1029.21
60600101	north west	female	Black African	Rural informal	negative	2445.81	2174.86
32100051	northern cape	male	Black African	Urban	negative	516.458	526.365
17100331	western cape	female	Coloured	Urban	negative	1731.01	659.361
17101490	western cape	female	Coloured	Urban	negative	1154.01	1142.89
40500431	free state	female	Black African	Urban	negative	8205.85	5690.02
40500070	free state	male	Black African	Urban	negative	7030.95	3638.19
40500431	free state	female	Black African	Urban	negative	4102.93	5690.02
40500127	free state	female	Black African	Urban	negative	4558.81	1738.62
77300283	gauteng	male	Black African	Urban	negative	9859.99	2915.33
21400287	eastern cape	female	Black African	Urban	negative	3549.82	4935.27
60700066	north west	female	Black African	Rural informal	positive	2223.47	3558.87
60700066	north west	female	Black African	Rural informal	negative	2223.47	2372.58
60700066	north west	female	Black African	Rural informal	negative	2223.47	2372.58
77300201	gauteng	male	Black African	Urban	negative	4550.77	9329.07
77300201	gauteng	female	Black African	Urban	negative	5180.67	14785.2
51100309	kwazulu natal	female	Black African	Urban	negative	6183.62	1776.58
41500034	free state	female	Black African	Rural informal	negative	869.37	410.498
57201856	kwazulu natal	male	Black African	Urban	negative	5123.28	2596.07
27500965	eastern cape	male	Black African	Urban	negative	4287.53	6228.05
70400681	gauteng	female	Black African	Urban	negative	2179.22	978.564
70400622	gauteng	male	Black African	Urban	negative	1566.21	2716.77
40500760	free state	female	Black African	Urban	negative	2930.66	4470.73
21401087	eastern cape	male	Black African	Urban	negative	1728.56	1278.27
21400610	eastern cape	male	Black African	Urban	negative	1344.43	1004.36
77301601	gauteng	male	Black African	Urban	negative	3944	4664.53
70400994	gauteng	female	Black African	Urban	negative	1508.69	2152.84
70400563	gauteng	male	Black African	Urban	positive	25.8105	2691.08
70400563	gauteng	female	Black African	Urban	negative	6122.61	2843.31
70400994	gauteng	male	Black African	Urban	negative	1325.25	679.193
70400563	gauteng	female	Black African	Urban	negative	6122.61	2843.31
32100185	northern cape	female	Black African	Urban	negative	545.949	278.07
70400994	gauteng	male	Black African	Urban	positive	25.8105	1358.39
70400563	gauteng	female	Black African	Urban	negative	6122.61	2843.31
70400994	gauteng	female	Black African	Urban	negative	1508.69	1435.23
77301601	gauteng	male	Black African	Urban	negative	3944	4664.53
32100185	northern cape	female	Black African	Urban	negative	545.949	556.14
32100185	northern cape	male	Black African	Urban	negative	479.568	1052.73
51300032	kwazulu natal	male	Black African	Rural informal	negative	5881.94	2276.02
51300032	kwazulu natal	male	Black African	Rural informal	negative	5881.94	6828.05
81700038	mpumalanga	female	Black African	Rural informal	negative	2115.2	1001.23
60800349	north west	female	Black African	Rural informal	negative	1747.01	1739.89
57202079	kwazulu natal	female	Black African	Rural informal	negative	5208.08	2404.77
60800349	north west	female	Black African	Rural informal	negative	1747.01	1739.89
60800349	north west	male	Black African	Rural informal	negative	1534.6	823.369
21401229	eastern cape	male	Black African	Urban	negative	4033.3	585.875
81700137	mpumalanga	male	Black African	Rural informal	negative	2043.82	1759.87
81700471	mpumalanga	male	Black African	Rural informal	negative	2270.91	2842.87
81700471	mpumalanga	male	Black African	Rural informal	negative	2270.91	947.623
77304001	gauteng	male	Black African	Urban	negative	1566.21	1455.41
70400930	gauteng	male	Black African	Urban	negative	5378.18	6360.73
70400930	gauteng	male	Black African	Urban	negative	5378.18	3180.36
32100249	northern cape	male	Coloured	Urban	negative	668.902	289.709
32100249	northern cape	female	Black African	Urban	negative	605.057	279.39
32100179	northern cape	female	Black African	Urban	positive	40.2704	641.7
32100179	northern cape	male	Coloured	Urban	negative	704.15	665.399
32100179	northern cape	male	Black African	Urban	negative	1118.99	911.016
32100182	northern cape	female	Black African	Urban	negative	694.844	320.85
17101490	western cape	male	Coloured	Urban	negative	1129.97	938.481
17100516	western cape	male	Coloured	Urban	negative	1355.96	469.241
17100516	western cape	female	Coloured	Urban	negative	1384.81	1142.89
17102308	western cape	male	Coloured	Urban	negative	1043.05	2011.03
17101302	western cape	female	Coloured	Urban	negative	356.403	300.826
27501128	eastern cape	female	Black African	Urban	negative	4591.58	4456.92
90300457	limpopo	male	Black African	Rural informal	negative	3056.91	5216.42
90300457	limpopo	male	Black African	Rural informal	negative	3056.91	2608.21
40200076	free state	male	Coloured	Urban	negative	310.475	232.7
77303182	gauteng	male	Black African	Urban	negative	4930	4664.53
77302259	gauteng	male	Black African	Urban	negative	1148.55	679.193
77302259	gauteng	male	Black African	Urban	negative	1148.55	4075.16
77302259	gauteng	female	Black African	Urban	negative	1307.53	1435.23
77302259	gauteng	male	Black African	Urban	negative	1148.55	679.193
41100021	free state	male	Black African	Urban	negative	1399.38	1380.08
41500168	free state	female	Black African	Rural informal	negative	1027.44	410.498
61000024	north west	male	Black African	Rural informal	negative	1953.12	882.181
81500552	mpumalanga	male	Black African	Rural informal	positive	31.2326	1759.87
81500552	mpumalanga	female	Black African	Rural informal	negative	2585.25	929.712
81500424	mpumalanga	male	Black African	Rural informal	negative	2919.75	1119.92
57203887	kwazulu natal	male	Indian	Urban	negative	1092.2	532.045
23400835	eastern cape	male	Black African	Rural informal	negative	2732.24	1058.36
23400859	eastern cape	male	Black African	Rural informal	positive	27.7833	2645.89
77300035	gauteng	female	Black African	Urban	negative	1961.3	1794.03
77300109	gauteng	female	Black African	Urban	negative	3268.83	1345.52
52400269	kwazulu natal	female	Black African	Rural informal	negative	3348.05	1603.18
67600208	north west	female	Black African	Urban	negative	1696.43	775.799
67600142	north west	female	Black African	Urban	negative	2329.15	1822.59
67600208	north west	male	Black African	Urban	positive	1490.17	734.263
67600208	north west	male	Black African	Urban	negative	1490.17	734.263
67600249	north west	male	Black African	Urban	negative	1375.54	685.313
67600208	north west	male	Black African	Urban	negative	1490.17	734.263
67600081	north west	male	Black African	Urban	negative	1788.2	1713.28
67600051	north west	male	Black African	Urban	negative	1731.19	2772.33
21500264	eastern cape	female	Black African	Rural informal	negative	2827.66	1290.26
67600081	north west	female	Black African	Urban	negative	2035.72	905.099
67600081	north west	male	Black African	Urban	negative	1788.2	2569.92
67600111	north west	male	Black African	Urban	negative	1607.53	3450.01
67600249	north west	male	Black African	Urban	negative	2751.08	2741.25
32100294	northern cape	female	Coloured	Urban	negative	751.447	1146.63
32100133	northern cape	female	Black African	Urban	negative	244.857	200.433
41300066	free state	male	Black African	Urban	negative	5148.66	1645.53
52400182	kwazulu natal	female	Black African	Urban	negative	5346.4	2531.93
52400182	kwazulu natal	male	Black African	Urban	negative	4696.34	2396.38
52400182	kwazulu natal	male	Black African	Urban	negative	4696.34	2396.38
60300421	north west	male	Black African	Rural informal	negative	1953.12	1900.08
60300421	north west	male	Black African	Rural informal	negative	1953.12	1900.08
60300141	north west	female	Black African	Urban	negative	3202.58	2929.16
60300141	north west	male	Black African	Urban	negative	2813.18	924.11
77400433	gauteng	female	Indian	Urban	negative	923.612	237.732
52400199	kwazulu natal	male	Black African	Urban	negative	2715.88	1201.04
52400182	kwazulu natal	male	Black African	Urban	negative	9392.69	4792.75
80100320	mpumalanga	male	Black African	Rural informal	negative	2043.82	879.936
80100320	mpumalanga	male	Black African	Rural informal	negative	2043.82	5279.62
17102836	western cape	male	Coloured	Urban	negative	1232.69	2165.73
17103194	western cape	male	Coloured	Urban	negative	2259.93	3016.55
17101630	western cape	male	Coloured	Urban	negative	968.543	502.758
17100934	western cape	male	Coloured	Urban	negative	1232.69	1624.29
80100401	mpumalanga	male	Black African	Rural informal	negative	1858.02	947.623
32200041	northern cape	male	Coloured	Urban	negative	613.16	289.709
32200041	northern cape	male	Black African	Urban	negative	487.199	528.864
32200041	northern cape	male	Black African	Urban	negative	487.199	264.432
32200041	northern cape	male	Coloured	Urban	negative	1226.32	579.417
77401311	gauteng	male	Black African	Urban	negative	2297.11	2037.58
77302259	gauteng	male	Black African	Urban	positive	1148.55	1358.39
77401311	gauteng	female	Black African	Urban	negative	1307.53	717.613
70300133	gauteng	female	Black African	Urban	positive	1783	1656.03
78800092	gauteng	female	Black African	Urban	positive	1307.53	717.613
78800092	gauteng	female	Black African	Urban	negative	1307.53	717.613
78800092	gauteng	male	Black African	Urban	negative	2297.11	679.193
78800092	gauteng	female	Black African	Urban	negative	1307.53	717.613
77303097	gauteng	male	Black African	Urban	negative	1566.21	679.193
57200908	kwazulu natal	female	Indian	Urban	negative	1110.75	185.595
27500741	eastern cape	male	Black African	Urban	negative	1209.99	1171.75
27500741	eastern cape	male	Black African	Urban	positive	1209.99	585.875
57200760	kwazulu natal	male	Black African	Urban	negative	475.077	429.736
41700031	free state	male	Black African	Urban	negative	4505.08	1518.95
41000572	free state	male	Black African	Urban	negative	1799.2	985.768
77303828	gauteng	female	Black African	Urban	negative	5180.67	4928.4
77601383	gauteng	female	Black African	Urban	negative	11224.8	12321
17103339	western cape	male	Coloured	Urban	negative	1043.05	1407.72
17103339	western cape	female	Coloured	Urban	negative	1065.24	1142.89
17102605	western cape	male	Coloured	Urban	negative	1043.05	502.758
51700026	kwazulu natal	male	Black African	Rural informal	negative	8234.71	2528.91
67600321	north west	female	Black African	Rural informal	negative	2038.18	1003.78
67600321	north west	female	Black African	Rural informal	positive	30.1596	1003.78
67600321	north west	female	Black African	Rural informal	positive	2038.18	4015.13
60200136	north west	male	Black African	Rural informal	negative	1790.36	2850.12
60200123	north west	male	Black African	Rural informal	negative	1652.64	950.041
60200123	north west	male	Black African	Rural informal	negative	1652.64	1900.08
60200123	north west	male	Black African	Rural informal	negative	1652.64	950.041
60200123	north west	female	Black African	Rural informal	negative	1881.4	1003.78
60200123	north west	male	Black African	Rural informal	negative	1652.64	950.041
67600249	north west	male	Black African	Urban	negative	1375.54	685.313
81500666	mpumalanga	female	Black African	Rural informal	negative	4653.45	5423.32
67600249	north west	male	Black African	Urban	negative	1375.54	685.313
60200136	north west	male	Black African	Rural informal	negative	1790.36	950.041
67600490	north west	female	Black African	Rural informal	negative	1881.4	4015.13
67600490	north west	female	Black African	Rural informal	negative	1881.4	2007.57
67600490	north west	male	Black African	Rural informal	negative	1652.64	950.041
50300152	kwazulu natal	male	Black African	Rural informal	negative	4117.35	1896.68
77600703	gauteng	male	White	Urban	negative	7625.04	842.875
77600703	gauteng	male	White	Urban	negative	7625.04	842.875
61800089	north west	male	Black African	Urban	positive	2500.61	924.11
21401147	eastern cape	male	Black African	Urban			16608.1
60500509	north west	female	Black African	Rural informal	negative	3494.02	1087.43
60300635	north west	female	Black African	Urban	negative	2562.06	1051.49
60300635	north west	female	Black African	Urban	negative	2562.06	3154.48
80300071	mpumalanga	female	Black African	Urban	negative	4480.63	1349.66
30900032	northern cape	female	Black African	Urban	negative	694.844	347.588
30900040	northern cape	male	Coloured	Urban	negative	525.566	807.045
30900040	northern cape	male	Coloured	Urban	negative	525.566	538.03
17101470	western cape	female	Coloured	Urban	negative	923.206	571.446
17101470	western cape	male	Coloured	Urban	negative	903.973	938.481
17101630	western cape	female	Coloured	Urban	negative	989.149	612.263
17101470	western cape	female	Coloured	Urban	negative	923.206	571.446
17103308	western cape	female	Coloured	Urban	negative	1731.01	952.41
30900040	northern cape	male	Coloured	Urban	negative	525.566	269.015
17102835	western cape	male	Coloured	Urban	negative	2086.09	938.481
32100283	northern cape	male	Coloured	Urban	negative	525.566	269.015
32100283	northern cape	female	Coloured	Urban	negative	536.748	655.218
80200072	mpumalanga	male	Black African	Urban	negative	6887.72	3558.48
80300071	mpumalanga	male	Black African	Urban	negative	3935.84	1277.4
80300071	mpumalanga	male	Black African	Urban	negative	3935.84	1277.4
77600910	gauteng	female	Black African	Urban	negative	6734.87	5280.43
90700721	limpopo	male	Black African	Rural informal	negative	3930.31	1422.66
90701084	limpopo	female	Black African	Rural informal	negative	3480.04	1377.87
90700318	limpopo	male	Black African	Rural informal	negative	9170.72	1956.16
77303700	gauteng	male	Black African	Urban	negative	2153.54	1567.37
60200118	north west	male	Black African	Rural informal	negative	4296.87	2245.55
40900038	free state	female	Black African	Urban	negative	3729.93	1604.88
40900038	free state	male	Black African	Urban	negative	3276.42	1518.95
40500558	free state	female	Coloured	Urban	negative	290.657	566.768
77601726	gauteng	male	Black African	Urban	negative	11832	2691.08
70200072	gauteng	female	Black African	Urban	negative	5612.39	2640.21
70200072	gauteng	female	Black African	Urban	positive	29.3832	5280.43
60300001	north west	female	Black African	Rural informal	negative	3057.27	1186.29
60300001	north west	male	Black African	Rural informal	negative	2685.54	1122.78
17102760	western cape	male	Coloured	Urban	negative	1043.05	469.241
61900121	north west	male	Black African	Urban	negative	3462.38	2587.51
61900121	north west	female	Black African	Urban	negative	1970.82	1822.59
17102760	western cape	female	Coloured	Urban			571.446
81500152	mpumalanga	male	Black African	Rural informal	negative	2554.78	1759.87
21400292	eastern cape	female	Black African	Rural informal	negative	3110.43	3049.71
21400292	eastern cape	female	Black African	Rural informal	negative	3110.43	1524.85
21400292	eastern cape	female	Black African	Rural informal	negative	6220.85	1524.85
77302064	gauteng	male	Black African	Urban	negative	1435.69	679.193
77300567	gauteng	male	Black African	Urban	negative	4550.77	4997.71
77300567	gauteng	female	Black African	Urban	negative	5180.67	2640.21
77401070	gauteng	male	Black African	Urban	negative	4930	2332.27
77401070	gauteng	male	Black African	Urban	negative	4930	6996.8
77302064	gauteng	male	Black African	Urban	negative	1435.69	2037.58
77401805	gauteng	female	Black African	Urban	negative	6122.61	2640.21
77401805	gauteng	female	Black African	Urban	negative	6122.61	5280.43
17102760	western cape	male	Coloured	Urban	negative	1043.05	938.481
50900023	kwazulu natal	female	Black African	Urban	negative	4935.14	2531.93
17103308	western cape	female	Coloured	Urban	negative	1731.01	952.41
17104178	western cape	male	Coloured	Urban	negative	1043.05	1005.52
17104178	western cape	female	Coloured	Urban	negative	1065.24	612.263
57201172	kwazulu natal	female	Indian	Urban	negative	1904.14	685.273
32200057	northern cape	male	Black African	Urban	negative	610.359	358.885
32200057	northern cape	male	Black African	Urban	negative	610.359	717.77
17101121	western cape	female	Coloured	Urban	negative	1258.92	571.446
17101395	western cape	female	Coloured	Urban	negative	1154.01	714.307
17101395	western cape	male	Coloured	Urban	negative	1129.97	586.551
77404293	gauteng	male	Black African	Urban	negative	7394.99	6360.73
77403575	gauteng	female	Black African	Urban	negative	29.3832	5686.61
27501345	eastern cape	female	Black African	Urban	negative	1721.84	742.82
61400099	north west	male	Black African	Rural informal	positive	26.4925	882.181
61400316	north west	male	Black African	Rural informal	negative	1953.12	1029.21
32200023	northern cape	female	Coloured	Urban	negative	414.936	253.26
32200023	northern cape	female	Coloured	Urban	negative	414.936	253.26
60200528	north west	female	Black African	Urban	negative	2261.91	3620.4
60200528	north west	male	Black African	Urban	negative	1986.89	856.641
60100021	north west	male	Black African	Rural informal	negative	1953.12	2245.55
60100021	north west	male	Black African	Rural informal	negative	1953.12	2245.55
77601726	north west	male	Black African	Urban	negative	6072.31	2685.19
77601726	gauteng	female	Black African	Urban	negative	13469.7	5686.61
38700012	northern cape	male	Black African	Urban	negative	1220.72	328.978
52200065	kwazulu natal	female	Black African	Rural informal	negative	5208.08	2003.97
52300131	kwazulu natal	female	Black African	Rural formal	negative	5747.72	963.281
90100412	limpopo	female	Black African	Rural informal	negative	3915.04	1271.88
90700169	limpopo	female	Black African	Rural informal	negative	3480.04	1377.87
90700169	limpopo	male	Black African	Rural informal	negative	3056.91	1304.1
90700169	limpopo	female	Black African	Rural informal	negative	3480.04	5511.5
91200634	limpopo	male	Black African	Rural informal	negative	6878.04	1304.1
90700105	limpopo	male	Black African	Rural informal	negative	9170.72	6259.7
90700105	limpopo	male	Black African	Rural informal	negative	4585.36	1564.92
91200672	limpopo	female	Black African	Rural informal	negative	3915.04	3674.33
90100290	limpopo	male	Black African	Rural informal	negative	2751.22	1304.1
21900054	eastern cape	male	Black African	Rural informal	negative	2483.85	1322.95
21900054	eastern cape	male	Black African	Rural informal	positive	2483.85	2645.89
23200595	eastern cape	male	Black African	Urban	negative	2199.98	1757.63
23200595	eastern cape	female	Black African	Urban	negative	1252.25	1238.03
77601018	gauteng	male	Black African	Urban	negative	4550.77	6996.8
77601018	gauteng	male	Black African	Urban	negative	4550.77	2332.27
17103121	western cape	male	Coloured	Urban	negative	1355.96	469.241
17103121	western cape	male	Coloured	Urban	negative	1355.96	1407.72
17101885	western cape	male	Black African	Urban	negative	3269.55	1499.7
17101885	western cape	male	Black African	Urban	negative	3269.55	4499.1
60200440	north west	female	Black African	Urban	negative	4658.3	2929.16
60200334	north west	female	Black African	Rural informal	negative	1630.54	869.945
60500019	north west	female	Black African	Rural informal	negative	3057.27	1186.29
81400025	mpumalanga	male	Black African	Urban	negative	3443.86	1186.16
81000081	mpumalanga	male	Black African	Urban	negative	3935.84	1509.66
22700207	eastern cape	female	Black African	Urban	negative	4338.67	1410.08
17103411	western cape	female	Coloured	Urban	negative	1065.24	1224.53
17104178	western cape	female	Coloured	Urban	negative	1065.24	1224.53
17103411	western cape	female	Black African	Urban	negative	943.489	484.852
17101727	western cape	male	Black African	Urban	negative	947.269	527.194
17101885	western cape	female	Black African	Urban	positive	32.8625	1584.54
22700047	eastern cape	male	Black African	Rural informal	negative	3415.3	1587.53
17102652	western cape	male	Coloured	Urban	negative	903.973	938.481
77601909	gauteng	female	Black African	Urban	positive	29.3832	13201.1
60100185	north west	female	Black African	Rural informal	negative	2223.47	1003.78
22100349	eastern cape	female	Black African	Urban	negative	31.629	1238.03
77601282	gauteng	female	Black African	Urban	negative	1508.69	1537.74
98500111	limpopo	male	Black African	Rural informal	negative	3930.31	2086.57
98500331	limpopo	male	Black African	Rural informal	negative	1965.16	1043.28
77301616	gauteng	male	Black African	Urban	negative	1435.69	679.193
77301881	gauteng	female	Black African	Urban	negative	1858.77	675.408
77301881	gauteng	female	Black African	Urban	negative	1858.77	675.408
77301881	gauteng	female	Black African	Urban	negative	1858.77	675.408
98500111	limpopo	female	Black African	Rural informal	negative	4474.33	2204.6
92000259	limpopo	male	Black African	Rural informal	negative	2292.68	1203.79
92000259	limpopo	male	Black African	Rural informal	negative	2292.68	1203.79
52000141	kwazulu natal	male	Black African	Rural informal	negative	2940.97	1517.34
50900023	kwazulu natal	male	Black African	Urban	negative	4335.09	2396.38
27501277	eastern cape	female	Black African	Urban	negative	2789.14	1410.08
27500493	eastern cape	female	Black African	Urban	negative	1059.59	530.586
27501277	eastern cape	female	Black African	Urban	negative	2789.14	1410.08
31800012	northern cape	female	Coloured	Urban	negative	536.748	305.769
31300021	northern cape	female	Coloured	Urban	negative	578.036	327.609
27500493	eastern cape	female	Black African	Urban	negative	1059.59	530.586
27500493	eastern cape	male	Coloured	Urban	negative	1171.4	550.181
27500493	eastern cape	male	Black African	Urban	negative	930.761	502.179
61100203	north west	female	Black African	Rural informal	negative	2038.18	1864.17
61100203	north west	female	Black African	Rural informal	negative	2038.18	2796.25
62100205	north west	female	Black African	Rural informal	negative	2223.47	1087.43
31700028	northern cape	male	Coloured	Urban	negative	565.994	269.015
31700028	northern cape	female	Coloured	Urban	negative	578.036	655.218
31700028	northern cape	female	Coloured	Urban	negative	578.036	1638.05
32100112	northern cape	female	Black African	Urban	negative	472.515	257.859
31700048	northern cape	female	Black African	Urban	negative	636.94	1390.35
31700048	northern cape	female	Coloured	Urban	negative	719.131	438.929
17102652	western cape	male	Coloured	Urban	negative	903.973	1876.96
17101727	western cape	female	Black African	Urban	negative	1078.39	1114.03
17101286	western cape	female	Black African	Urban	negative	3722.11	1716.58
17101286	western cape	female	Black African	Urban	negative	3722.11	1716.58
17101727	western cape	female	Black African	Urban	negative	1078.39	1671.05
31700028	northern cape	male	Coloured	Urban	negative	565.994	269.015
88400122	mpumalanga	female	Black African	Rural formal	negative	1902.98	1064.55
53300032	kwazulu natal	female	Black African	Rural informal	negative	5208.08	2186.15
53300032	kwazulu natal	male	Black African	Rural informal	negative	4574.84	2069.11
53300032	kwazulu natal	male	Black African	Rural informal	negative	4574.84	2069.11
17104411	western cape	female	Coloured	Urban	negative	1065.24	659.361
17103867	western cape	male	Coloured	Urban	negative	968.543	502.758
17100733	western cape	male	Coloured	Urban	negative	1043.05	469.241
17104411	western cape	male	Coloured	Urban	negative	1043.05	541.432
17103867	western cape	female	Coloured	Urban	negative	1978.3	612.263
17103411	western cape	female	Coloured	Urban	negative	1065.24	612.263
17104411	western cape	male	Coloured	Urban	negative	1043.05	541.432
17100733	western cape	female	Coloured	Urban	negative	1065.24	571.446
17103867	western cape	female	Black African	Urban	negative	876.097	969.703
17103867	western cape	male	Coloured	Urban	negative	968.543	1508.27
53300032	kwazulu natal	male	Black African	Rural informal	positive	4574.84	4138.21
53300032	kwazulu natal	female	Black African	Rural informal	negative	5208.08	2186.15
53300097	kwazulu natal	female	Black African	Rural informal	negative	3906.06	2003.97
53300097	kwazulu natal	male	Black African	Rural informal	negative	3431.13	1896.68
53200016	kwazulu natal	male	Black African	Rural informal	negative	3743.05	1750.78
53200016	kwazulu natal	female	Black African	Rural informal	negative	4261.15	1849.82
53200016	kwazulu natal	male	Black African	Rural informal	negative	3743.05	1750.78
22300246	eastern cape	male	Black African	Rural informal	negative	3035.82	1763.93
22300246	eastern cape	female	Black African	Rural informal	negative	3456.03	1863.71
22300246	eastern cape	male	Black African	Rural informal	negative	3035.82	3527.85
22500131	eastern cape	male	Black African	Urban	negative	1209.99	585.875
22200181	eastern cape	male	Black African	Rural informal	negative	2276.86	1221.18
22200181	eastern cape	female	Black African	Rural informal	negative	2592.02	1290.26
90500038	limpopo	female	Black African	Urban	negative	1999.84	767.814
53000115	kwazulu natal	female	Black African	Rural informal	negative	3605.59	1717.69
53000115	kwazulu natal	female	Black African	Rural informal	negative	3605.59	1717.69
53000115	kwazulu natal	male	Black African	Rural informal	negative	3167.2	1625.73
53000115	kwazulu natal	female	Black African	Rural informal	negative	3605.59	1717.69
53000115	kwazulu natal	male	Black African	Rural informal	negative	3167.2	1625.73
90800491	limpopo	male	Black African	Rural informal	negative	4585.36	1203.79
90800351	limpopo	female	Black African	Rural informal	negative	4474.33	4509.41
90800052	limpopo	male	Black African	Rural informal	negative	5502.43	1956.16
80900247	mpumalanga	female	Black African	Urban	negative	1531.05	570.99
80900247	mpumalanga	male	Black African	Urban	negative	1344.89	1080.84
17101271	western cape	female	Black African	Urban	negative	1078.39	1114.03
17101271	western cape	female	Black African	Urban	positive	32.8625	557.016
80900309	mpumalanga	male	Black African	Urban	negative	3935.84	8303.13
80900309	mpumalanga	male	Black African	Urban	negative	3935.84	1186.16
17101271	western cape	female	Black African	Urban	negative	1078.39	557.016
77403565	gauteng	female	Black African	Urban	negative	4358.45	978.564
57203979	kwazulu natal	female	Indian	Urban	negative	1481	159.081
91400071	limpopo	male	Black African	Urban	negative	1163.03	378.026
77401005	gauteng	female	Coloured	Urban	negative	421.443	448.413
51500026	kwazulu natal	male	Black African	Rural informal	negative	3431.13	1750.78
77400393	gauteng	male	Indian	Urban	negative	389.224	75.7229
91900454	limpopo	female	Black African	Urban	negative	1142.76	563.064
91900454	limpopo	female	Black African	Urban	negative	1142.76	563.064
91900259	limpopo	female	Black African	Rural informal	negative	2237.17	2204.6
91900259	limpopo	female	Black African	Rural informal	negative	2237.17	1102.3
81200467	mpumalanga	male	Black African	Urban	negative	1967.92	1107.08
98500331	limpopo	male	Black African	Rural informal	negative	1965.16	1043.28
77400393	gauteng	male	Black African	Urban	negative	169.302	168.195
80700186	mpumalanga	female	Black African	Urban	positive	2851.31	2339.42
77400393	gauteng	male	Black African	Urban	negative	169.302	168.195
77400393	gauteng	female	Black African	Urban	negative	192.736	266.564
98500331	limpopo	male	Black African	Rural informal	negative	1965.16	1043.28
91900454	limpopo	female	Black African	Urban	negative	1142.76	563.064
98500111	limpopo	male	Black African	Rural informal	negative	1965.16	1043.28
91900259	limpopo	female	Black African	Rural informal	negative	2237.17	1102.3
91900454	limpopo	male	Black African	Urban	negative	1003.82	1065.84
53100196	kwazulu natal	male	Black African	Rural informal	negative	3743.05	1625.73
53100196	kwazulu natal	female	Black African	Rural informal	negative	4261.15	1717.69
53100196	kwazulu natal	female	Black African	Rural informal	negative	4261.15	1717.69
53100196	kwazulu natal	female	Black African	Rural informal	negative	4261.15	1717.69
52800054	kwazulu natal	male	Black African	Rural informal	negative	4574.84	1896.68
77400052	gauteng	female	Black African	Urban	negative	5180.67	2640.21
17101924	western cape	female	Black African	Urban	negative	1006.49	557.016
17101924	western cape	female	Black African	Urban	negative	1006.49	557.016
17104268	western cape	male	Coloured	Urban	negative	1740.33	1419.6
17100909	western cape	male	Coloured	Urban	negative	1043.05	469.241
17100909	western cape	male	Coloured	Urban	negative	1043.05	938.481
17101286	western cape	male	Black African	Urban	negative	3269.55	1624.68
17101271	western cape	female	Black African	Urban	negative	1078.39	557.016
81300025	mpumalanga	male	Black African	Rural informal	negative	2554.78	1026.59
81300025	mpumalanga	male	Black African	Rural informal	negative	5109.56	2053.18
81300025	mpumalanga	female	Black African	Rural informal	negative	2908.4	2169.33
88300027	mpumalanga	male	Black African	Rural informal	negative	2043.82	1119.92
81300255	mpumalanga	male	Black African	Rural informal	negative	2043.82	2053.18
88300027	mpumalanga	female	Black African	Rural informal	negative	2326.72	2366.54
88300027	mpumalanga	female	Black African	Rural informal	negative	2326.72	1183.27
77302151	gauteng	male	Black African	Urban	negative	1914.26	2351.05
77302151	gauteng	male	Black African	Urban	negative	1914.26	783.684
77403860	gauteng	male	Black African	Urban	negative	2871.38	1273.49
77403860	gauteng	female	Black African	Urban	negative	3268.83	1345.52
61200046	north west	male	Coloured	Urban	positive	322.989	587.757
61200046	north west	female	Coloured	Urban	negative	329.861	536.832
61200046	north west	male	Black African	Urban	negative	769.911	402.357
31600059	northern cape	female	Coloured	Urban	negative	751.447	1250.87
31600059	northern cape	female	Coloured	Urban	negative	751.447	1250.87
31600059	northern cape	female	Coloured	Urban	negative	751.447	416.957
98300044	limpopo	female	Black African	Rural informal	negative	4474.33	1377.87
17102237	western cape	female	Black African	Urban	negative	6203.51	4119.79
30100023	northern cape	female	Coloured	Urban	negative	751.447	2501.74
17102237	western cape	female	Black African	Urban	negative	3101.76	4119.79
17101924	western cape	female	Black African	Urban	negative	1006.49	557.016
17103424	western cape	female	Coloured	Urban	negative	1978.3	857.169
21100287	eastern cape	female	Black African	Rural informal	negative	2827.66	1397.78
20200037	eastern cape	female	Coloured	Urban	negative	545.132	306.873
20200037	eastern cape	female	Coloured	Urban	negative	545.132	306.873
20200037	eastern cape	male	Coloured	Urban	negative	533.775	755.963
21800050	eastern cape	male	Black African	Urban	positive	4287.53	2076.02
21800050	eastern cape	male	Black African	Urban	negative	4287.53	4152.03
22400008	eastern cape	female	Black African	Rural informal	negative	6220.85	3354.68
22200773	eastern cape	male	Black African	Rural informal	negative	2483.85	1443.21
22400008	eastern cape	female	Black African	Rural informal	negative	3110.43	1677.34
22400008	eastern cape	male	Black African	Rural informal	negative	5464.47	3175.07
22200773	eastern cape	male	Black African	Rural informal	negative	2483.85	1443.21
91900205	limpopo	female	Black African	Urban	negative	1599.87	649.689
77600671	gauteng	male	White	Urban	negative	3558.35	730.491
77600671	gauteng	male	White	Urban	negative	3558.35	730.491
40500013	free state	female	Black African	Rural formal	negative	2383.75	1010.11
40500013	free state	male	Black African	Rural formal	negative	2093.91	1912.06
40100074	free state	female	Coloured	Rural formal	negative	1223.34	695.758
40500013	free state	male	Black African	Rural formal	positive	2093.91	956.032
53800229	kwazulu natal	female	Black African	Rural informal	negative	3906.06	1603.18
40500560	free state	female	Coloured	Urban	negative	249.135	283.384
17102690	western cape	male	Black African	Urban	negative	2515.04	1499.7
17102690	western cape	female	Black African	Urban	negative	2863.16	4753.61
17102690	western cape	male	Black African	Urban	negative	2515.04	1499.7
17102237	western cape	male	Black African	Urban	negative	2724.62	1299.74
90400191	limpopo	male	Black African	Rural informal	negative	2751.22	1203.79
30200032	northern cape	female	Coloured	Urban	negative	536.748	305.769
31700014	northern cape	female	Coloured	Urban	negative	373.442	227.934
31600026	northern cape	male	Coloured	Urban	positive	613.16	289.709
31600026	northern cape	female	Coloured	Urban	negative	626.206	352.81
92200086	limpopo	male	Black African	Rural informal	negative	2751.22	1203.79
90400191	limpopo	male	Black African	Rural informal	negative	2751.22	1203.79
90400191	limpopo	female	Black African	Rural informal	positive	3132.03	2543.77
31500009	northern cape	male	Coloured	Urban	negative	1337.8	684.766
31500009	northern cape	female	Coloured	Urban	negative	683.134	416.957
31700014	northern cape	male	Coloured	Urban	negative	1096.99	187.167
31700014	northern cape	male	Coloured	Urban	negative	365.662	187.167
90400104	limpopo	female	Black African	Rural informal	negative	4474.33	2362.07
41700015	free state	male	Coloured	Urban	negative	310.475	116.35
41700015	north west	female	Coloured	Urban	negative	260.661	122.214
10100007	western cape	male	White	Rural formal			1242.95
10100023	western cape	female	Coloured	Urban			1071.46
10300061	western cape	female	Coloured	Urban			2637.44
10400067	western cape	male	Coloured	Urban			469.241
10400067	western cape	female		Urban			403.581
10700076	western cape	female	White	Urban			2351.12
10700136	western cape	male	Coloured	Urban			1082.86
10700157	western cape	female	Black African	Urban
10700157	western cape	female	Black African	Urban			3580.82
10700178	western cape	female	Black African	Urban			1373.26
10700250	western cape	male	Coloured	Rural formal			715.001
10700250	western cape	female	Coloured	Rural formal			870.735
10700250	western cape	female	Coloured	Rural formal			870.735
10700255	western cape	male	Coloured	Urban			541.432
10900032	western cape	female	Coloured	Urban			714.307
10900032	western cape	female	Coloured	Urban			714.307
10900051	western cape	female	Coloured	Urban			1613.55
10900051	western cape	male	White	Urban			690.991
10900154	western cape	male	Coloured	Urban			586.551
11000054	western cape	male	Coloured	Rural formal			1430
11500010	western cape	male	Coloured	Rural formal			893.751
11500010	western cape	male	Coloured	Rural formal			893.751
11700132	western cape	female	Coloured	Urban			659.361
11700132	western cape	male	Coloured	Urban			1082.86
11800004	western cape	female	Coloured	Rural formal			967.484
11800137	western cape	male	Coloured	Urban			1876.96
11900117	western cape	male	Coloured	Urban			1624.29
12400042	western cape	male	Black African	Urban			1499.7
17100331	western cape	male	Coloured	Urban
17100331	western cape	male	Coloured	Urban			1624.29
17100349	western cape	female	Coloured	Urban			952.41
17100469	western cape	male	Black African	Urban
17100516	western cape	male	Coloured	Urban
17100656	western cape	male	White	Urban			2591.22
17100733	western cape	female	Coloured	Urban			1142.89
17100733	western cape	male	Coloured	Urban			938.481
17100737	western cape	male	Coloured	Urban			4692.41
17100909	western cape	male	Coloured	Urban			469.241
17100909	western cape	male	Coloured	Urban			938.481
17101102	western cape	male	Coloured	Urban			37.7396
17101121	western cape	female	Coloured	Urban			571.446
17101166	western cape	male	Indian	Urban
17101286	western cape	male	Black African	Urban			3249.35
17101302	western cape	female	Indian	Urban
17101395	western cape	male	Coloured	Urban			1759.65
17101490	western cape	male	Coloured	Urban			938.481
17101630	western cape	female	Coloured	Urban
17101923	western cape	male	Black African	Urban			527.194
17101923	western cape	female	Black African	Urban			557.016
17101923	western cape	female	Black African	Urban			557.016
17102035	western cape	male	Coloured	Urban			541.432
17102035	western cape	female	Coloured	Urban			659.361
17102035	western cape	male	Coloured	Urban			1082.86
17102287	western cape	male	Coloured	Urban			879.826
17102308	western cape	female	Coloured	Urban
17102417	western cape	female	Black African	Urban			1471.35
17102417	western cape	male	Black African	Urban			1392.58
17102417	western cape	male	Black African	Urban			1392.58
17102508	western cape	male	Black African	Urban			527.194
17102605	western cape	male	Coloured	Urban
17102652	western cape	male	Coloured	Urban
17102690	western cape	female	Black African	Urban			1584.54
17102857	western cape	female	Indian	Urban			29.9619
17102870	western cape	female	Black African	Urban			642.711
17103061	western cape	male	Coloured	Urban			938.481
17103089	western cape	female	White	Urban
17103313	western cape	male	Coloured	Urban			2346.2
17103313	western cape	female	Black African	Urban			452.528
17103388	western cape	female	Coloured	Urban			1210.17
17103411	western cape	male	Coloured	Urban			1005.52
17103424	western cape	male	Coloured	Urban			703.861
17103424	western cape	female	Coloured	Urban			1714.34
17103542	western cape	female	White	Urban
17104170	western cape	female	White	Urban			2351.12
17104224	western cape	female	Black African	Urban			596.803
17104224	western cape	male	Black African	Urban			1129.7
17104224	western cape	female	Black African	Urban			2387.21
17104268	western cape	female	Black African	Urban			684.522
17104374	western cape	female	Coloured	Urban			1142.89
17104446	western cape	female	Black African	Urban			596.803
17104446	western cape	female	Black African	Urban			596.803
20200037	eastern cape	male	Coloured	Urban			251.988
20200037	eastern cape	female	Coloured	Urban			306.873
20500101	eastern cape	female	Coloured	Urban			1106.15
20800083	eastern cape	male	Coloured	Urban			581.51
20800083	eastern cape	female	White	Urban			412.751
20800098	eastern cape	female	Coloured	Urban			3126.74
20900002	eastern cape	female	Coloured	Urban			383.591
20900002	eastern cape	male	Coloured	Urban			629.969
21000614	eastern cape	female	Black African	Rural informal			1677.34
21001078	eastern cape	male	Black African	Rural informal			1322.95
21001078	eastern cape	male	Black African	Rural informal			1322.95
21100180	eastern cape	male	Black African	Rural informal			1763.93
21100287	eastern cape	female	Black African	Rural informal			1397.78
21100287	eastern cape	female	Black African	Rural informal			1397.78
21100548	eastern cape	male	Black African	Rural informal			1763.93
21400287	eastern cape	female	Black African	Urban			1645.09
21400335	eastern cape	male	Black African	Rural informal			1587.53
21400610	eastern cape	female	Black African	Urban			530.586
21400939	eastern cape	female	Black African	Urban
21400985	eastern cape	male	Coloured	Urban			290.755
21401087	eastern cape	male	Black African	Urban			639.136
21401147	eastern cape	male	Black African	Urban			2076.02
21401174	eastern cape	female	Black African	Urban			571.4
21401229	eastern cape	male	Black African	Urban			2929.38
21401386	eastern cape	female	Black African	Urban
21401450	eastern cape	female	Black African	Rural formal			295.791
21401454	eastern cape	female	White	Urban			393.99
21401512	eastern cape	male	White	Urban			631.6
21600391	eastern cape	male	Black African	Rural informal			1221.18
21800032	eastern cape	male	White	Urban			347.38
21900054	eastern cape	male	Black African	Rural informal			1322.95
22100182	eastern cape	male	White	Rural formal			3199.14
22500131	eastern cape	male	Black African	Urban			585.875
22700207	eastern cape	male	Black African	Urban			2669.16
22700306	eastern cape	male	Black African	Rural informal			3175.07
22800040	eastern cape	male	Black African	Urban			690.006
23000057	eastern cape	male	Black African	Rural informal			4762.6
23000057	eastern cape	male	Black African	Rural informal			1587.53
23000057	eastern cape	male	Black African	Rural informal			3175.07
23000057	eastern cape	male	Black African	Rural informal			1587.53
23000163	eastern cape	male	Black African	Rural informal			1587.53
23000163	eastern cape	male	Black African	Rural informal			1587.53
23100317	eastern cape	male	Black African	Rural informal			2442.36
23200021	eastern cape	male	Black African	Rural informal			1322.95
23200021	eastern cape	female	Black African	Rural informal
23200021	eastern cape	female	Black African	Rural informal
23200478	eastern cape	male	Black African	Rural informal			2442.36
23300141	eastern cape	male	Black African	Rural informal			1443.21
23400070	eastern cape	female	Black African	Rural informal			2795.56
23400070	eastern cape	male	Black African	Rural informal			1322.95
23400070	eastern cape	male	Black African	Rural informal			1322.95
23400835	eastern cape	male	Black African	Rural informal			1058.36
23400835	eastern cape	female	Black African	Rural informal			2236.45
23400835	eastern cape	male	Black African	Rural informal
23400835	eastern cape	female	Black African	Rural informal			3354.68
23400859	eastern cape	female	Black African	Rural informal			1397.78
23400859	eastern cape	male	Black African	Rural informal			1322.95
23600269	eastern cape	male	Black African	Rural informal			1221.18
23600418	eastern cape	male	Black African	Rural informal			1322.95
23600418	eastern cape	male	Black African	Rural informal			1322.95
23600418	eastern cape	female	Black African	Rural informal			2795.56
23600418	eastern cape	female	Black African	Rural informal			2795.56
23600607	eastern cape	male	Black African	Rural informal			7937.67
23600832	eastern cape	female	Black African	Urban
23600832	eastern cape	female	Black African	Urban			1410.08
23600832	eastern cape	male	Black African	Urban			1334.58
23700356	eastern cape	male	Black African	Rural informal			2267.91
23800401	eastern cape	female	Black African	Rural informal			1677.34
23800570	eastern cape	male	Black African	Rural informal			1984.42
23800570	eastern cape	male	Black African	Rural informal			1984.42
23801244	eastern cape	female	Black African	Urban			1974.11
27500068	eastern cape	male	Black African	Urban			1334.58
27500068	eastern cape	female	Black African	Urban			5640.31
27500068	eastern cape	female	Black African	Urban			1410.08
27500107	eastern cape	male	Black African	Urban			276.354
27500107	eastern cape	female	Black African	Urban			583.974
27500140	eastern cape	male	White	Urban			434.225
27500174	eastern cape	male	White	Urban			578.967
27500174	eastern cape	male	Black African	Urban			253.325
27500199	eastern cape	female	White	Urban			525.321
27500393	eastern cape	male	Indian	Urban			88.1244
27500393	eastern cape	female	Coloured	Urban			391.742
27500402	eastern cape	female	Coloured	Urban			306.873
27500432	eastern cape	male	Coloured	Urban			370.053
27500627	eastern cape	female		Urban			500.141
27500627	eastern cape	male	Indian	Urban			477.919
27500706	eastern cape	male	Coloured	Urban
27500741	eastern cape	female	Coloured	Urban			781.686
27500741	eastern cape	male	Coloured	Urban			641.878
27500754	eastern cape	female	White	Urban			363.684
27500754	eastern cape	female	Black African	Urban
27500819	eastern cape	female	Coloured	Urban			623.983
27500902	eastern cape	female	White	Urban			472.789
27500965	eastern cape	male	Black African	Urban			1557.01
27500971	eastern cape	male	White	Urban			771.956
27501128	eastern cape	female	Black African	Urban
27501172	eastern cape	male	Black African	Urban			276.354
27501172	eastern cape	female	Black African	Urban			291.987
27501277	eastern cape	female	Black African	Urban			1410.08
27501345	eastern cape	male	Black African	Urban			1406.1
27501345	eastern cape	female		Urban			662.475
27501371	eastern cape	female	White	Urban			1575.96
30700020	northern cape	female	Black African	Urban
31300021	northern cape	female	Coloured	Urban			327.609
31700048	northern cape	male	Black African	Urban			986.934
31700067	northern cape	male	White	Urban			185.811
31800012	northern cape	female	Coloured	Urban
31900018	northern cape	female	White	Urban			505.782
31900027	northern cape	male	Coloured	Urban			313.851
31900027	northern cape	female	Coloured	Urban			1146.63
32100047	northern cape	female	White	Urban
32100051	northern cape	female	Black African	Urban
32100059	northern cape	male	Black African	Urban			607.344
32100133	northern cape	female	White	Urban			295.039
32100182	northern cape	male	Black African	Urban			607.344
32100182	northern cape	female	Black African	Urban			641.7
32100213	northern cape	male	Coloured	Urban
32100283	northern cape	female	Coloured	Urban			982.828
32100294	northern cape	male	Coloured	Urban			313.851
32200041	northern cape	female	Coloured	Urban			352.81
32200062	northern cape	male	Black African	Urban			170.837
32300038	northern cape	male	White	Rural formal
32400020	northern cape	male	Coloured	Urban			103.918
32400027	northern cape	male	White	Urban			236.487
40100074	free state	male	Coloured	Rural formal			571.319
40100074	free state	female	Coloured	Rural formal			695.758
40100074	free state	male	Coloured	Rural formal			2856.59
40200044	free state	female	Black African	Urban			2318.15
40200044	free state	female	Black African	Urban			4636.31
40200076	free state	male	Coloured	Urban			465.4
40200076	free state	male	Coloured	Urban			232.7
40500046	free state	female	White	Urban			1886.13
40500127	free state	female	Black African	Urban			1738.62
40500127	free state	female	Black African	Urban			1738.62
40500127	free state	male	Black African	Urban			3291.06
40500173	free state	male	Black African	Urban			575.031
40500431	free state	male	Black African	Urban			1795.13
40500558	free state	female	Coloured	Urban			141.692
40500566	free state	female	Black African	Urban			1738.62
40500566	free state	female	Black African	Urban
40500566	free state	male	Coloured	Urban			5408.48
40500760	free state	male	Black African	Urban
40500855	free state	male	Black African	Urban			1518.95
40500855	free state	male	Black African	Urban			1518.95
40600049	free state	male	Black African	Urban			1795.13
40600049	free state	female	Black African	Urban			3793.34
40600049	free state	male	Black African	Urban			1795.13
40600049	free state	male	Black African	Urban			1795.13
40700053	free state	male	Black African	Rural formal			956.032
40700053	free state	female	Black African	Rural formal			2020.23
40700053	free state	male	Black African	Rural formal			956.032
40900038	free state	male	Black African	Urban			1518.95
40900038	free state	male	Black African	Urban			3037.9
40900038	free state	female	Black African	Urban			3209.75
40900038	free state	male	Black African	Urban			1518.95
40900038	free state	female	Black African	Urban			1604.88
40900083	free state	female	Black African	Rural formal			865.811
41000007	free state	male	Black African	Rural formal			1147.24
41000052	free state	male	Black African	Urban			727.638
41000064	free state	female	Black African	Urban			2781.79
41000064	free state	male	Black African	Urban			1316.43
41000092	free state	female	Black African	Urban			662.793
41000407	free state	female	Black African	Urban			2980.48
41000407	free state	male	Black African	Urban			1410.46
41000407	free state	female	Black African	Urban			2980.48
41000469	free state	male	Black African	Urban			1150.06
41000469	free state	female	Black African	Urban			1215.12
41000572	free state	male	Black African	Urban			1971.54
41100021	free state	female	Black African	Urban			1458.14
41100021	free state	female	Black African	Urban			729.072
41100055	free state	male	Black African	Rural formal			819.456
41100081	free state	male	White	Urban			377.954
41100172	free state	male	Black African	Urban			766.709
41200048	free state	female	Black African	Urban			1325.59
41200129	free state	male	Black African	Urban
41200129	free state	male	Black African	Urban			1645.53
41300060	free state	male	Black African	Rural formal			1274.71
41300060	free state	male	Black African	Rural formal			1274.71
41300066	free state	male	Black African	Urban			3291.06
41300098	free state	male	White	Urban			923.888
41400048	free state	female	Black African	Rural formal			757.585
41400048	free state	female	Black African	Rural formal			757.585
41500140	free state	female	Black African	Rural informal			442.075
41500158	free state	male	Black African	Rural informal			418.406
41500168	free state	male	Black African	Rural informal			1942.6
41500168	free state	female	Black African	Rural informal			410.498
41500391	free state	female	Black African	Rural informal			478.915
41500391	free state	female	Black African	Rural informal			478.915
41500461	free state	male	Black African	Rural informal			453.274
41500503	free state	female	Black African	Rural informal			478.915
41500503	free state	female	Black African	Rural informal			957.829
41500512	free state	female	Black African	Rural informal			410.498
41500609	free state	male	Black African	Rural informal			1208.73
41500609	free state	male	Black African	Rural informal			604.365
41600035	free state	female	Black African	Rural formal			1515.17
41600035	free state	female	Black African	Rural formal			2272.75
41700031	free state	male	Black African	Urban			1518.95
41700261	free state	female	Black African	Rural formal			1731.62
41700261	free state	female	Black African	Rural formal			865.811
41900019	free state	female	Black African	Urban			1325.59
50200035	kwazulu natal	male	Black African	Urban			1868.29
50200035	kwazulu natal	female	Black African	Urban			1973.97
50200042	kwazulu natal	female	Indian	Urban			202.467
50200049	kwazulu natal	female	Indian	Urban			185.595
50200068	kwazulu natal	female	Black African	Rural informal			1603.18
50300152	kwazulu natal	female	Black African	Rural informal			2003.97
50300152	kwazulu natal	male	Black African	Rural informal			1896.68
50300152	kwazulu natal	male	Black African	Rural informal			5690.04
50400101	kwazulu natal	male	Black African	Rural informal
50400101	kwazulu natal	male	Black African	Rural informal			2528.91
50600178	kwazulu natal	male	Black African	Rural informal			1896.68
50600178	kwazulu natal	male	Black African	Rural informal			1896.68
50600178	kwazulu natal	female	Black African	Rural informal			4007.94
50600323	kwazulu natal	male	Indian	Urban			638.454
50600323	kwazulu natal	female	Indian	Urban			222.714
50600323	kwazulu natal	male	Black African	Urban			236.355
50600323	kwazulu natal	male	Indian	Urban			212.818
50700003	kwazulu natal	male	Black African	Rural formal			1402.63
50700003	kwazulu natal	male	Black African	Rural formal			701.314
50700003	kwazulu natal	female	Black African	Rural formal			1481.97
50800093	kwazulu natal	male	Black African	Rural formal			828.825
50800093	kwazulu natal	male	Black African	Rural formal			828.825
50900023	kwazulu natal	male	Black African	Urban			2396.38
51100058	kwazulu natal	female	Black African	Rural informal			4007.94
51100522	kwazulu natal	male	Black African	Urban			216.841
51100522	kwazulu natal	female	Coloured	Urban			289.313
51100522	kwazulu natal	female	Coloured	Urban			578.627
51100560	kwazulu natal	male	Indian	Urban			1418.79
51100585	kwazulu natal	female	Indian	Urban			185.595
51100639	kwazulu natal	female	Indian	Urban			202.467
51100660	kwazulu natal	male	Indian	Urban			236.464
51100660	kwazulu natal	female	Indian	Urban			989.839
51100674	kwazulu natal	female	Indian	Urban			2935.49
51200031	kwazulu natal	female	Black African	Rural formal			1204.1
51200031	kwazulu natal	female	Black African	Rural formal			2408.2
51300032	kwazulu natal	male	Black African	Rural informal			2276.02
51300032	kwazulu natal	male	Black African	Rural informal			2276.02
51300032	kwazulu natal	male	Black African	Rural informal			2276.02
51300032	kwazulu natal	female	Black African	Rural informal
51400143	kwazulu natal	male	Black African	Urban			3115.29
51400143	kwazulu natal	female	Black African	Urban			3291.51
51500026	kwazulu natal	male	Black African	Rural informal			1750.78
51600023	kwazulu natal	female	Black African	Urban			2191
51600048	kwazulu natal	male	Black African	Rural formal			828.825
51600048	kwazulu natal	female	Black African	Rural formal			875.71
51700026	kwazulu natal	male	Black African	Rural informal			2528.91
51700026	kwazulu natal	female	Black African	Rural informal			2671.96
52000141	kwazulu natal	female	Black African	Rural informal			1603.18
52000141	kwazulu natal	female	Black African	Rural informal			1603.18
52000141	kwazulu natal	male	Black African	Rural informal			1517.34
52200065	kwazulu natal	male	Black African	Rural informal			1896.68
52300131	kwazulu natal	male	Black African	Rural formal			911.708
52300131	kwazulu natal	female	Black African	Rural formal			963.281
52400013	kwazulu natal	female	Indian	Urban			171.318
52400013	kwazulu natal	male	Indian	Urban			818.531
52400182	kwazulu natal	male	Black African	Urban			4792.75
52400182	kwazulu natal	female	Black African	Urban			2531.93
52400182	kwazulu natal	female	Black African	Urban			2531.93
52400182	kwazulu natal	male		Urban			2157.74
52400182	kwazulu natal	female	Black African	Urban			2531.93
52400199	kwazulu natal	female	Black African	Urban			3806.95
52400238	kwazulu natal	female	Black African	Urban			2351.08
52500027	kwazulu natal	male	Black African	Rural formal			1519.51
52500027	kwazulu natal	female	Black African	Rural formal			802.734
52500027	kwazulu natal	female	Black African	Rural formal			802.734
52500027	kwazulu natal	female	Black African	Rural formal			802.734
52500027	kwazulu natal	female	Black African	Rural formal			802.734
52600030	kwazulu natal	female	Indian	Urban
52600080	kwazulu natal	male	Black African	Rural informal			1517.34
52600080	kwazulu natal	male	Black African	Rural informal			1517.34
52800054	kwazulu natal	male	Black African	Rural informal			1896.68
52800054	kwazulu natal	female	Black African	Rural informal
52800090	kwazulu natal	male	Black African	Rural formal			759.757
52800090	kwazulu natal	male	Black African	Rural formal			1519.51
52800090	kwazulu natal	male	Black African	Rural formal			759.757
52800090	kwazulu natal	male	Black African	Rural formal			759.757
52900085	kwazulu natal	male	Black African	Rural formal			2431.22
52900085	kwazulu natal	male	Black African	Rural formal			2431.22
52900085	kwazulu natal	female	Black African	Rural formal			642.188
52900107	north west	male	Black African	Urban			579.509
52900107	kwazulu natal	female	Black African	Urban			821.625
52900107	kwazulu natal	female	White	Urban			1209.44
52900107	kwazulu natal	male	Black African	Urban			1555.27
53000115	kwazulu natal	male	Black African	Rural informal			3251.45
53000115	kwazulu natal	female	Black African	Rural informal			1717.69
53000115	kwazulu natal	male	Black African	Rural informal			1625.73
53100196	kwazulu natal	male	Black African	Rural informal			1625.73
53100196	kwazulu natal	male	Black African	Rural informal			3251.45
53100196	kwazulu natal	male	Black African	Rural informal
53100196	kwazulu natal	female	Black African	Rural informal			1717.69
53200016	kwazulu natal	male	Black African	Rural informal			1750.78
53300097	kwazulu natal	male	Black African	Rural informal			1896.68
53300097	kwazulu natal	female	Black African	Rural informal			2003.97
53300097	kwazulu natal	male	Black African	Rural informal			1896.68
53500028	kwazulu natal	female	Black African	Rural informal			5153.07
53500028	kwazulu natal	female	Black African	Rural informal			3435.38
53500028	kwazulu natal	female	Black African	Rural informal			1717.69
53500028	kwazulu natal	female	Black African	Rural informal			1717.69
53500028	kwazulu natal	male	Black African	Rural informal			1625.73
53500028	kwazulu natal	male	Black African	Rural informal			3251.45
53500028	kwazulu natal	female	Black African	Rural informal			6870.76
53600029	kwazulu natal	male	Black African	Rural formal			911.708
53700066	kwazulu natal	male	Black African	Rural informal			12414.6
53700066	kwazulu natal	female	Black African	Rural informal			6558.45
53700066	kwazulu natal	male	Black African	Rural informal			4138.21
53700066	kwazulu natal	female	Black African	Rural informal			2186.15
53700066	kwazulu natal	female	Black African	Rural informal			2186.15
53800080	kwazulu natal	female	Black African	Urban			2531.93
53800229	kwazulu natal	female	Black African	Rural informal			1603.18
53800229	kwazulu natal	female	Black African	Rural informal			1603.18
53800229	kwazulu natal	female	Black African	Rural informal			3206.36
53800229	kwazulu natal	male	Black African	Rural informal			1517.34
54000037	kwazulu natal	female	Black African	Rural informal			3435.38
54000045	kwazulu natal	female	Black African	Rural informal			2003.97
54200004	kwazulu natal	male	Black African	Rural informal			6828.05
54200004	kwazulu natal	male	Black African	Rural informal			4552.03
54200004	kwazulu natal	male	Black African	Rural informal			2276.02
54400098	kwazulu natal	female	Black African	Rural informal			2404.77
54400151	eastern cape	male	Indian	Urban			258.632
54700062	kwazulu natal	female	Black African	Rural informal			2003.97
54700062	kwazulu natal	female	Black African	Rural informal			2003.97
55000029	kwazulu natal	male	Black African	Urban			2225.21
55000029	kwazulu natal	female	Black African	Urban			2351.08
55100075	kwazulu natal	male	Black African	Rural informal			11380.1
55100075	kwazulu natal	female	Black African	Rural informal			4007.94
55100075	kwazulu natal	female	Black African	Rural informal			2003.97
57200045	kwazulu natal	male	Black African	Rural formal			911.708
57200045	kwazulu natal	female	Black African	Rural formal			1926.56
57200045	kwazulu natal	male	Black African	Rural formal			911.708
57200299	kwazulu natal	male	Indian	Urban			472.929
57200577	kwazulu natal	male	Black African	Urban			2396.38
57200577	kwazulu natal	male	Black African	Urban			2396.38
57200577	kwazulu natal	female	Black African	Urban			2531.93
57200577	kwazulu natal	female	Black African	Urban			2531.93
57200577	kwazulu natal	female	Black African	Urban			2531.93
57200577	kwazulu natal	male	Black African	Urban			9585.5
57200660	kwazulu natal	female	Black African	Urban			1366.6
57200660	kwazulu natal	male	Black African	Urban			1293.43
57200760	kwazulu natal	male	Black African	Urban			214.868
57200760	kwazulu natal	male	Black African	Urban			859.471
57200780	kwazulu natal	male	Indian	Urban			283.757
57200827	kwazulu natal	female	Indian	Urban			636.325
57200827	kwazulu natal	male	Indian	Urban			304.026
57200861	kwazulu natal	male	Indian	Urban			152.013
57200861	kwazulu natal	female	Indian	Urban			477.244
57200943	kwazulu natal	female	Indian	Urban			636.325
57200959	kwazulu natal	female	Indian	Urban			148.476
57200959	kwazulu natal	male	Indian	Urban			425.636
57200980	kwazulu natal	male	Indian	Urban			773.884
57200982	kwazulu natal	male	Black African	Urban			1120.97
57200982	kwazulu natal	male	Black African	Urban			1120.97
57200982	kwazulu natal	male	Black African	Urban			2241.95
57200988	kwazulu natal	male	Black African	Urban			157.57
57200988	kwazulu natal	male	Black African	Urban			315.139
57200988	kwazulu natal	male	Black African	Urban			157.57
57201003	kwazulu natal	male	Indian	Urban			163.706
57201008	kwazulu natal	female	Indian	Urban			159.081
57201041	kwazulu natal	female	Indian	Urban			159.081
57201052	kwazulu natal	male	Indian	Urban			354.697
57201061	kwazulu natal	female	Indian	Urban			159.081
57201067	kwazulu natal	female	Indian	Urban			556.784
57201067	kwazulu natal	female	Indian	Urban
57201172	kwazulu natal	male	Indian	Urban
57201172	kwazulu natal	female	Indian	Urban
57201177	kwazulu natal	male	Coloured	Urban			316.758
57201180	kwazulu natal	female	Black African	Urban			1643.25
57201206	kwazulu natal	female	Coloured	Urban			222.549
57201206	kwazulu natal	female	Coloured	Urban
57201347	kwazulu natal	female	White	Urban			1612.59
57201558	kwazulu natal	male	Coloured	Urban			395.948
57201612	kwazulu natal	male	Indian	Urban			354.697
57201612	kwazulu natal	female	Indian	Urban			1855.95
57201612	kwazulu natal	male	Indian	Urban			1418.79
57201612	kwazulu natal	female	Indian	Urban			371.189
57201641	kwazulu natal	male	Indian	Urban			1400.39
57201856	kwazulu natal	male	Black African	Urban			2596.07
57201856	kwazulu natal	male	Black African	Urban			5192.15
57201866	kwazulu natal	female	Black African	Urban			2368.77
57201866	kwazulu natal	female	Black African	Urban			1184.38
57202079	kwazulu natal	female	Black African	Rural informal			2404.77
57202083	kwazulu natal	male	Black African	Rural informal			3251.45
57202083	kwazulu natal	female	Black African	Rural informal			6870.76
57202184	kwazulu natal	female	Black African	Urban			1480.48
57202184	kwazulu natal	male	Black African	Urban			4203.65
57202225	kwazulu natal	male	Black African	Urban			1401.22
57202225	kwazulu natal	female	Black African	Urban			1480.48
57202261	kwazulu natal	female	Indian	Urban			157.174
57202261	kwazulu natal	female	Coloured	Urban			222.549
57202261	kwazulu natal	female	Coloured	Urban			445.098
57202261	kwazulu natal	female	Black African	Urban			176.236
57202312	kwazulu natal	female	Black African	Urban			2742.93
57202312	kwazulu natal	male	White	Urban
57202312	kwazulu natal	male	White	Urban			17799.8
57202316	kwazulu natal	male	Indian	Urban			3360.95
57202316	kwazulu natal	female	White	Urban			2902.65
57202445	kwazulu natal	female	Black African	Urban			624.312
57202445	kwazulu natal	female	Black African	Urban			208.104
57202543	kwazulu natal	male	Black African	Urban			2586.86
57202543	kwazulu natal	female	Black African	Urban			2733.19
57202543	kwazulu natal	male	Black African	Urban			1293.43
57202543	kwazulu natal	male	Black African	Urban			1293.43
57202604	kwazulu natal	male	Black African	Urban			3461.43
57202604	kwazulu natal	male	Black African	Urban			3461.43
57202780	kwazulu natal	female	Indian	Urban			1113.57
57202780	kwazulu natal	female	Indian	Urban			371.189
57202792	kwazulu natal	male	Indian	Urban			1354.3
57202792	kwazulu natal	female	Indian	Urban			1012.33
57202803	kwazulu natal	female	Black African	Urban			227.022
57202803	kwazulu natal	male	Indian	Urban			193.471
57202885	kwazulu natal	female	Black African	Urban
57202912	kwazulu natal	male	Black African	Urban			216.841
57202983	kwazulu natal	female	Black African	Urban			152.738
57202983	kwazulu natal	male	Black African	Urban			144.561
57202986	kwazulu natal	male	Black African	Urban			1201.04
57202986	kwazulu natal	male	Black African	Urban			2402.08
57202986	kwazulu natal	male	Black African	Urban			1201.04
57203005	kwazulu natal	male	Black African	Urban			2586.86
57203005	kwazulu natal	male	Black African	Urban			5173.72
57203005	kwazulu natal	female	Black African	Urban			4099.79
57203121	kwazulu natal	female	Coloured	Urban
57203128	kwazulu natal	female	Coloured	Urban			788.372
57203128	kwazulu natal	female	Black African	Urban			312.156
57203128	kwazulu natal	male	Indian	Urban			266.023
57203327	kwazulu natal	female	Black African	Urban			454.045
57203384	kwazulu natal	male	Indian	Urban			608.052
57203386	kwazulu natal	male	Indian	Urban			491.119
57203386	kwazulu natal	female	Indian	Urban			171.318
57203777	kwazulu natal	male	Indian	Urban			567.515
57203777	kwazulu natal	male	Indian	Urban			141.879
57203819	kwazulu natal	male	Black African	Urban			1293.43
57203819	kwazulu natal	female	Black African	Urban			1366.6
57203819	kwazulu natal	female	Black African	Urban			2733.19
57203819	kwazulu natal	female	Black African	Urban			1366.6
57203819	kwazulu natal	male	Black African	Urban			1293.43
57203821	kwazulu natal	male	Indian	Urban			456.039
57203833	kwazulu natal	male	Indian	Urban			304.026
57203865	kwazulu natal	male	Black African	Urban			168.825
57203865	kwazulu natal	male	Black African	Urban			168.825
57203865	kwazulu natal	male	Black African	Urban			168.825
57203880	kwazulu natal	female	Black African	Urban			3553.15
57203880	kwazulu natal	female	Black African	Urban			1184.38
57203880	kwazulu natal	female	Black African	Urban			1184.38
57203883	kwazulu natal	female	Indian	Urban			342.636
57203883	kwazulu natal	male	Indian	Urban			163.706
57203945	kwazulu natal	female	Indian	Urban
57203945	kwazulu natal	female	Indian	Urban			445.427
57203979	kwazulu natal	female	Indian	Urban			159.081
57203979	kwazulu natal	female	Black African	Urban			178.375
57203979	kwazulu natal	female	Indian	Urban			159.081
57204084	kwazulu natal	male	Indian	Urban			491.119
57204100	kwazulu natal	female	Indian	Urban			513.955
57204100	kwazulu natal	male	Indian	Urban			163.706
57204133	kwazulu natal	female	Indian	Urban			159.081
57204174	kwazulu natal	male	Indian	Urban			163.706
57204174	kwazulu natal	female	Indian	Urban			342.636
57204174	kwazulu natal	male	Indian	Urban			163.706
57204225	kwazulu natal	female	Indian	Urban			159.081
57204232	kwazulu natal	male	Indian	Urban			163.706
57204232	kwazulu natal	female	Indian	Urban			171.318
57204261	kwazulu natal	female	Coloured	Urban			225.249
60100021	north west	male	Black African	Rural informal			1122.78
60200136	north west	male	Black African	Rural informal			3800.16
60200334	north west	female	Black African	Rural informal			869.945
60200407	north west	female	Black African	Rural formal			547.736
60200407	north west	female	Black African	Rural formal			1095.47
60200440	north west	male	Black African	Urban			2772.33
60200528	north west	female	Black African	Urban
60300076	north west	male	Black African	Urban			351.502
60300086	north west	male	White	Rural formal			651.647
60300086	north west	female	White	Rural formal			1773.8
60300086	north west	female	Black African	Rural formal			602.509
60300141	north west	male	Black African	Urban			924.11
60300421	north west	female	Black African	Rural informal			5018.91
60300635	north west	female	Black African	Urban			2102.98
60500019	north west	male	Black African	Rural informal			3368.33
60500019	north west	female	Black African	Rural informal
60500227	north west	female	Black African	Rural informal			1087.43
60500227	north west	female	Black African	Rural informal			1087.43
60700009	north west	male	Black African	Rural formal			950.419
60700009	north west	female	Black African	Rural formal			1004.18
60800116	north west	male	Black African	Rural informal			1029.21
60800116	north west	female	Black African	Rural informal			1087.43
60800213	north west	male	Black African	Urban			2352.28
60800349	north west	female	Black African	Rural informal
60800349	north west	female	Black African	Rural informal			869.945
60800349	north west	female	Black African	Rural informal			869.945
60900064	north west	male	Black African	Urban
60900171	north west	male	Black African	Rural formal			950.419
60900216	north west	male	Black African	Rural informal			1646.74
60900216	north west	female	Black African	Rural informal			869.945
61000024	north west	male	Black African	Rural informal			3528.72
61000024	north west	male	Black African	Rural informal			882.181
61000024	north west	female	Black African	Rural informal			932.084
61000105	north west	female	White	Urban
61000172	north west	female	Black African	Rural formal			1205.02
61000172	north west	male	Black African	Rural formal			570.251
61100203	north west	female	Black African	Rural informal			3728.34
61100203	north west	male	Black African	Rural informal			1764.36
61200046	north west	male	Coloured	Urban			146.939
61300043	north west	female	Black African	Urban			1051.49
61400099	north west	female	Black African	Rural informal			1864.17
61400099	north west	female	Black African	Rural informal			2796.25
61400099	north west	female	Black African	Rural informal			1864.17
61400099	north west	female	Black African	Rural informal			2796.25
61600007	north west	male	Coloured	Urban			560.148
61600007	north west	female	Black African	Urban			1080.4
61600007	north west	female	Black African	Urban
61800065	north west	female	Coloured	Urban			140.599
61800065	north west	male	Coloured	Urban			115.452
61800065	north west	male	Coloured	Urban			115.452
61800089	north west	male	Black African	Urban			924.11
61800089	north west	female	Black African	Urban			976.385
61800092	north west	male	Coloured	Urban			323.266
61800092	north west	female	Coloured	Urban			393.677
61800130	north west	female	White	Urban			336.421
61900121	north west	female	Black African	Urban			911.293
61900139	north west	male	Black African	Urban			1990.39
61900186	north west	male	Coloured	Urban
61900186	north west	male	Black African	Urban			98.3539
61900235	north west	male	Black African	Urban			2587.51
61900235	north west	female	Black African	Urban			911.293
61900235	north west	male	Black African	Urban			862.503
61900253	north west	male	White	Urban
61900291	north west	male	White	Urban			321.34
61900291	north west	female	Coloured	Urban			375.185
61900292	north west	female	White	Urban			1874.35
61900336	north west	male	Black African	Urban			924.11
61900336	north west	female	Black African	Urban			976.385
61900336	north west	male	Black African	Urban			924.11
61900336	north west	male	Black African	Urban
61900336	north west	female	Black African	Urban			976.385
61900336	north west	female	Black African	Urban			976.385
61900336	north west	female		Urban
62100205	north west	male	Black African	Rural informal			1029.21
62100205	north west	female	Black African	Rural informal			5437.16
67600111	north west	male	Black African	Urban			862.503
67600142	north west	female	Black African	Urban			1822.59
67600208	north west	male	Black African	Urban
67600208	north west	female	Black African	Urban			1551.6
67600249	north west	male	Black African	Urban			685.313
67600249	north west	female	Black African	Urban			724.079
67600249	north west	male	Black African	Urban			1370.63
67600321	north west	female	Black African	Rural informal			3011.35
67600321	north west	male	Black African	Rural informal			3800.16
68100088	north west	female	Black African	Rural informal			3728.34
68800007	north west	male	White	Rural formal			814.559
68800036	north west	male	Black African	Urban			1176.14
68800099	north west	female	White	Urban			874.694
70100057	gauteng	male	Indian	Urban			252.41
70100057	gauteng	female	Indian	Urban
70100179	gauteng	female	White	Rural formal
70100179	gauteng	female	White	Rural formal			2818.12
70100224	gauteng	female	Black African	Urban			5280.43
70100228	gauteng	male	White	Urban			2191.47
70200072	gauteng	male	Black African	Urban			2498.86
70200072	gauteng	male	Black African	Urban			2498.86
70200072	gauteng	female	Black African	Urban			7920.64
70200072	gauteng	female	Black African	Urban			2640.21
70200125	gauteng	female	Coloured	Urban			305.736
70300133	gauteng	male	Black African	Urban			783.684
70300133	gauteng	male	Black African	Urban			783.684
70400563	gauteng	female	Black African	Urban			8529.92
70400622	gauteng	male	Black African	Urban			679.193
70400994	gauteng	female	Black African	Urban			717.613
70401054	gauteng	female	Black African	Urban			1266.39
70401171	gauteng	male	Coloured	Urban			424.861
70401178	gauteng	male	Indian	Urban			709.902
70700008	gauteng	female	White	Rural formal
77300035	gauteng	female	Black African	Urban			897.017
77300261	gauteng	female	Black African	Urban			3039.34
77300567	gauteng	male	Black African	Urban			2498.86
77300709	gauteng	male	Black African	Urban			4997.71
77300709	gauteng	male	Black African	Urban			2498.86
77300709	gauteng	male	Black African	Urban			2498.86
77300709	gauteng	female	Black African	Urban			2640.21
77301104	gauteng	female	Coloured	Urban			336.31
77301104	gauteng	male	Coloured	Urban			552.319
77301128	gauteng	female	Coloured	Urban			258.7
77301161	gauteng	female	Coloured	Urban			280.258
77301601	gauteng	female	Black African	Urban			12321
77301601	gauteng	male	Black African	Urban			2332.27
77301601	gauteng	male	Black African	Urban			2332.27
77301616	gauteng	male	Black African	Urban			679.193
77301881	gauteng	female	Black African	Urban			675.408
77301881	gauteng	male	Black African	Urban			1278.49
77302259	gauteng	male	Black African	Urban			679.193
77302480	gauteng	female	Black African	Urban
77302480	gauteng	female	White	Urban			1355.74
77302573	gauteng	female	Indian	Urban			324.18
77302733	gauteng	female	Black African	Urban			102.525
77302850	gauteng	female	Black African	Urban			2843.31
77302850	gauteng	female	Black African	Urban			11373.2
77303097	gauteng	male	Black African	Urban			1358.39
77303097	gauteng	male	Black African	Urban
77303182	gauteng	female	Black African	Urban			2464.2
77303182	gauteng	male	Black African	Urban			4664.53
77303263	gauteng	male	White	Urban			2739.34
77303273	gauteng	male	White	Urban			996.124
77303273	gauteng	female	Black African	Urban			2763.03
77303358	gauteng	female	White	Urban			2711.48
77303828	gauteng	female	Black African	Urban			2464.2
77303828	gauteng	female	Black African	Urban			4928.4
77303828	gauteng	male	Black African	Urban			4664.53
77303828	gauteng	male	Black African	Urban			2332.27
77400008	gauteng	female	Black African	Urban			2640.21
77400227	gauteng	female	Black African	Urban			355.099
77400227	gauteng	female	Coloured	Urban			224.207
77400292	gauteng	female	Coloured	Urban			720.664
77400353	gauteng	female	Coloured	Urban			480.443
77400353	gauteng	female	Coloured	Urban
77400353	gauteng	male	Black African	Urban			180.047
77400374	gauteng	male	Black African	Urban			727.706
77400374	gauteng	male	Black African	Urban			1455.41
77400393	gauteng	male	Indian	Urban			75.7229
77400396	gauteng	female	Indian	Urban			237.732
77400415	gauteng	male	Black African	Urban			679.193
77400435	gauteng	male	Indian	Urban			75.7229
77400508	gauteng	male	Indian	Urban			162.263
77400508	gauteng	female	Indian	Urban
77400517	gauteng	female	Indian	Urban			198.11
77400517	gauteng	female	Indian	Urban			99.0549
77400552	gauteng	female	Indian	Urban			324.18
77400554	gauteng	male	Indian	Urban			113.584
77400564	gauteng	male	Indian	Urban			189.307
77400564	western cape	male	Indian	Urban			320.243
77400572	western cape	male	Coloured	Urban			467.589
77400856	gauteng	male	Coloured	Urban			184.106
77400856	gauteng	male	Coloured	Urban
77401070	gauteng	male	Black African	Urban
77401070	gauteng	male	Black African	Urban			9329.07
77401311	gauteng	male	Black African	Urban			679.193
77401311	gauteng	male	Black African	Urban			679.193
77401311	gauteng	male	Black African	Urban
77401413	gauteng	male	Black African	Urban			2332.27
77401805	gauteng	male	Black African	Urban			2498.86
77401805	gauteng	female	Black African	Urban
77401805	gauteng	male	Black African	Urban
77401882	gauteng	female	Black African	Urban			16428
77401889	gauteng	female	Black African	Urban			7920.64
77401949	gauteng	female	Coloured	Urban
77401949	gauteng	male	Coloured	Urban			184.106
77401949	gauteng	male	Coloured	Urban			184.106
77402171	gauteng	male	Coloured	Urban
77402171	gauteng	female		Urban			182.706
77402171	gauteng	female	Coloured	Urban			258.7
77402330	gauteng	female	White	Urban
77402336	gauteng	female	Indian	Urban
77402430	gauteng	male	Indian	Urban			103.259
77402430	gauteng	male	Black African	Urban			114.678
77402490	gauteng	male	Indian	Urban			189.307
77402490	gauteng	male	Indian	Urban			189.307
77402699	gauteng	female	Black African	Urban
77402706	gauteng	female	Black African	Urban			921.012
77402851	gauteng	female	Black African	Urban			3080.25
77402851	gauteng	female	Black African	Urban			3080.25
77403238	gauteng	female	Black African	Urban			1688.52
77403285	gauteng	male	Indian	Urban			863.385
77403285	gauteng	female	Indian	Urban			2710.59
77403399	gauteng	female	Black African	Urban
77403565	gauteng	female	Black African	Urban			978.564
77403776	gauteng	female	Black African	Urban			2532.78
77403860	gauteng	male	Black African	Urban			1273.49
77403945	gauteng	male	Black African	Urban			3595.77
77403973	gauteng	female	White	Urban			5965.25
77404061	gauteng	male	White	Urban			3130.68
77404090	gauteng	female	Black African	Urban			3360.27
77600046	gauteng	female	Indian	Urban
77600048	gauteng	male	Black African	Urban			3196.24
77600072	gauteng	female	Indian	Urban			821.392
77600200	gauteng	female	Black African	Urban			779.317
77600703	gauteng	female	White	Urban			3441.49
77600703	gauteng	female	White	Urban			2294.33
77600736	gauteng	male	White	Urban			913.114
77600888	gauteng	male	Coloured	Urban			460.266
77600910	gauteng	male	Black African	Urban			4997.71
77601018	gauteng	female	Black African	Urban			2464.2
77601018	gauteng	female	Black African	Urban			2464.2
77601379	gauteng	female	Black African	Urban			1656.03
77601379	gauteng	female	Black African	Urban			828.015
77601431	gauteng	male	Indian	Urban			126.205
77601431	gauteng	female	Indian	Urban
77601431	gauteng	male	Indian	Urban
77601462	gauteng	male	Indian	Urban			454.337
77601544	gauteng	female	White	Urban			1147.16
77601565	gauteng	male	Black African	Urban			958.871
77601726	gauteng	female	Black African	Urban			11373.2
77601726	gauteng	male	Black African	Urban			8073.23
77601909	gauteng	female	Black African	Urban			2640.21
78800092	gauteng	female	Black African	Urban			717.613
80100320	mpumalanga	male	Black African	Rural informal			879.936
80100320	mpumalanga	male	Black African	Rural informal			1759.87
80100320	mpumalanga	male	Black African	Rural informal			879.936
80100320	mpumalanga	male	Black African	Rural informal
80100401	mpumalanga	male	Black African	Rural informal			1895.25
80100401	mpumalanga	female	Black African	Rural informal			1001.23
80200023	mpumalanga	female	Black African	Urban			169.26
80200026	mpumalanga	female	Indian	Urban
80200072	mpumalanga	male	Black African	Urban			2372.32
80200129	mpumalanga	female	Black African	Rural formal			6083.14
80300059	mpumalanga	female	Black African	Rural formal			1310.22
80300059	mpumalanga	male	Black African	Rural formal			1860.1
80300071	mpumalanga	male	Black African	Urban			1277.4
80400125	mpumalanga	male	Black African	Urban			589.549
80400125	mpumalanga	male	Black African	Urban			589.549
80500103	mpumalanga	female	Coloured	Urban			97.9696
80700032	mpumalanga	male	Black African	Urban			864.672
80700107	mpumalanga	male	Black African	Urban			1496.55
80700111	mpumalanga	male	Black African	Urban			2372.32
80700258	mpumalanga	male	Black African	Urban			686.564
80700258	mpumalanga	female	White	Urban			533.899
80700376	mpumalanga	female	Black African	Urban			317.363
80700376	mpumalanga	female	Black African	Urban			317.363
80800022	mpumalanga	male	White	Urban			274.597
80900161	mpumalanga	male	Black African	Urban			300.372
80900236	mpumalanga	male	Black African	Urban			343.282
80900236	mpumalanga	female	Black African	Urban			725.402
80900247	mpumalanga	male	Black African	Urban			1080.84
80900309	mpumalanga	female	Black African	Urban			2506.52
80900309	mpumalanga	male	Black African	Urban
80900309	mpumalanga	female	Black African	Urban			6266.3
80900317	mpumalanga	male	Black African	Urban			3832.21
81000081	mpumalanga	female	Black African	Urban			7975.29
81000081	mpumalanga	male	Black African	Urban			3019.32
81000081	mpumalanga	female	Black African	Urban			1595.06
81000081	mpumalanga	female	Black African	Urban			1595.06
81000117	mpumalanga	female	Black African	Urban			978.841
81000117	mpumalanga	male	Black African	Urban			463.217
81000117	mpumalanga	female	Black African	Urban			978.841
81000117	mpumalanga	male	Black African	Urban			463.217
81000153	mpumalanga	female	White	Urban			249.153
81100042	mpumalanga	male	Black African	Rural formal			4030.22
81200078	mpumalanga	male	Black African	Rural informal			2239.84
81200304	mpumalanga	male	Black African	Rural informal			947.623
81200467	mpumalanga	male	Black African	Urban			1107.08
81300025	mpumalanga	male	Black African	Rural informal			3079.78
81300025	mpumalanga	female	Black African	Rural informal			1084.66
81300402	mpumalanga	female	Black African	Rural informal			2169.33
81300402	mpumalanga	male	Black African	Rural informal			1026.59
81400025	mpumalanga	female	Black African	Urban			1253.26
81500105	mpumalanga	male	White	Urban			457.661
81500216	mpumalanga	male	Black African	Urban			540.42
81500424	mpumalanga	male	Black African	Rural informal			1119.92
81500552	mpumalanga	female	Black African	Rural informal
81500558	mpumalanga	female	Black African	Rural informal			929.712
81500558	mpumalanga	female	Black African	Rural informal			1859.42
81600068	mpumalanga	male	Black African	Urban			116.409
81700471	mpumalanga	female	Black African	Rural informal			1001.23
81700471	mpumalanga	male	Black African	Rural informal			947.623
81700471	mpumalanga	male	Black African	Rural informal			1895.25
81700471	mpumalanga	female	Black African	Rural informal
88200023	mpumalanga	male	Black African	Urban			1383.85
88300027	mpumalanga	female	Black African	Rural informal			2366.54
88400071	mpumalanga	female		Rural informal			2321.62
88400071	mpumalanga	female	Black African	Rural informal			1301.6
90100290	limpopo	female	Black African	Rural informal			1377.87
90100412	limpopo	female	Black African	Rural informal			1271.88
90100412	limpopo	female	Black African	Rural informal			1271.88
90100412	limpopo	male	Black African	Rural informal			1203.79
90100412	limpopo	female	Black African	Rural informal			1271.88
90200049	limpopo	female	Black African	Rural formal
90200176	limpopo	male	Black African	Rural informal			2608.21
90200176	limpopo	female	Black African	Rural informal			5511.5
90300058	limpopo	female	Black African	Rural informal			3006.27
90300403	limpopo	female	Black African	Rural formal			2333.3
90300457	limpopo	male	Black African	Rural informal			1304.1
90300457	limpopo	female	Black African	Rural informal			1377.87
90300457	limpopo	male	Black African	Rural informal			1304.1
90300457	limpopo	male	Black African	Rural informal			1304.1
90300489	limpopo	male	Black African	Rural informal			3477.61
90300489	limpopo	female	Black African	Rural informal			1837.17
90300553	limpopo	female	Black African	Rural informal			3306.9
90300553	limpopo	female	Black African	Rural informal			1653.45
90300553	limpopo	male	Black African	Rural informal			1564.92
90300553	limpopo	male	Black African	Rural informal			1564.92
90400104	limpopo	male	Black African	Rural informal
90400104	limpopo	male	Black African	Rural informal			1117.8
90400191	limpopo	female	Black African	Rural informal			2543.77
90400191	limpopo	female	Black African	Rural informal			1271.88
90400191	limpopo	male	Black African	Rural informal			1203.79
90400191	limpopo	female	Black African	Rural informal			2543.77
90400191	limpopo	male	Black African	Rural informal			1203.79
90500038	limpopo	female	Black African	Urban			767.814
90700105	limpopo	female	Black African	Rural informal			1653.45
90700105	limpopo	male	Black African	Rural informal
90700490	limpopo	female	Black African	Rural informal			1377.87
90700721	limpopo	female	Black African	Rural informal			1503.14
90700721	limpopo	male	Black African	Rural informal			1422.66
90700721	limpopo	male	Black African	Rural informal			2845.32
90701084	limpopo	female	Black African	Rural informal			2755.75
90701084	limpopo	female	Black African	Rural informal			1377.87
90800052	limpopo	male	Black African	Rural informal			5868.47
90800169	limpopo	female	Black African	Urban			164.197
90800351	limpopo	female	Black African	Rural informal			1503.14
90800351	limpopo	male	Black African	Rural informal			4267.98
90800364	limpopo	female	Black African	Rural informal			7348.66
90800491	limpopo	female	Black African	Rural informal			1271.88
90800491	limpopo	male	Black African	Rural informal			1203.79
90800491	limpopo	female	Black African	Rural informal			1271.88
90900022	limpopo	female	Black African	Rural informal			1653.45
90900022	limpopo	female	Black African	Rural informal			4960.35
91100190	limpopo	male	Black African	Rural informal			1203.79
91200034	limpopo	male	Black African	Rural informal			1304.1
91200071	limpopo	female	Black African	Urban
91200073	limpopo	female	Black African	Urban			128.165
91200073	limpopo	female	Black African	Urban			128.165
91200086	limpopo	male	Black African	Urban
91200106	limpopo	male	Black African	Urban			2664.59
91200106	limpopo	male	Black African	Urban			666.147
91200280	limpopo	female	White	Urban			1346.61
91200341	limpopo	female	Black African	Rural informal			3306.9
91200341	limpopo	male	Black African	Rural informal			1564.92
91200341	limpopo	male	Black African	Rural informal			3129.85
91200634	limpopo	male	Black African	Rural informal			1304.1
91200672	limpopo	female	Black African	Rural informal			3674.33
91200720	limpopo	male	Black African	Rural informal			1422.66
91200720	limpopo	female	Black African	Rural informal			1503.14
91300042	limpopo	female	Black African	Rural informal			1653.45
91300042	limpopo	female	Black African	Rural informal			1653.45
91300042	limpopo	female	Black African	Rural informal			1653.45
91300187	limpopo	female	Black African	Rural informal			2755.75
91300285	limpopo	female	Black African	Urban			1299.38
91300285	limpopo	male	Black African	Urban			614.905
91400044	limpopo	female	Black African	Urban			430.135
91400072	limpopo	female	Black African	Urban			767.814
91500047	limpopo	male	White	Urban			419.754
91700013	limpopo	female	Black African	Urban			430.135
91800017	limpopo	female	White	Urban			673.307
91900179	limpopo	male	Black African	Rural informal			2608.21
91900179	limpopo	male	Black African	Rural informal			2608.21
91900205	limpopo	female	Black African	Urban			1299.38
91900454	limpopo	female	Black African	Urban			563.064
91900454	limpopo	male	Black African	Urban			532.918
92000088	limpopo	male	Black African	Rural informal			1117.8
92000088	limpopo	female	Black African	Rural informal			3543.11
92000088	limpopo	female	Black African	Rural informal			2362.07
92000259	limpopo	male	Black African	Rural informal			1203.79
92100050	limpopo	male	Black African	Rural informal			1043.28
92100050	limpopo	female	Black African	Rural informal			1102.3
92200086	limpopo	male	Black African	Rural informal			2407.58
92200086	limpopo	female	Black African	Rural informal			1271.88
98400044	gauteng	female	Black African	Rural informal			1173.43
98500111	limpopo	female	Black African	Rural informal			1102.3
98600404	limpopo	male	Black African	Rural informal			1738.81
98600958	limpopo	male	Black African	Rural informal			2608.21
10900154	western cape	female	Black African	Urban	negative	1022.11	1131.32
11800137	western cape	male	Coloured	Urban	negative	968.543	469.241
12000031	western cape	male	Coloured	Urban	negative	1043.05	541.432
12000031	western cape	male	Coloured	Urban	negative	1043.05	1624.29
11800137	western cape	male	Coloured	Urban	negative	968.543	469.241
90700344	limpopo	female	Black African	Rural informal	negative	4474.33	1837.17
90700344	limpopo	female	Black African	Rural informal	negative	4474.33	1837.17
80900317	mpumalanga	female	Black African	Urban	negative	8961.26	4048.99
81200634	mpumalanga	male	Black African	Rural informal	negative	1858.02	947.623
81200634	mpumalanga	female	Black African	Rural informal	negative	2115.2	1001.23
81200634	mpumalanga	female	Black African	Rural informal	negative	2115.2	4004.91
80900237	mpumalanga	male	Black African	Urban	positive	2755.09	1383.85
80900237	mpumalanga	female	Black African	Urban	negative	3136.44	2924.27
80900326	mpumalanga	female	Black African	Urban	positive	1360.93	1054.14
80900326	mpumalanga	male	Black African	Urban	negative	1195.46	1496.55
80900237	mpumalanga	female	Black African	Urban	negative	6272.88	2924.27
17104268	western cape	female	Black African	Urban	negative	1574.22	684.522
50200035	kwazulu natal	male	Black African	Urban	negative	5431.77	1868.29
23801289	eastern cape	male	Black African	Rural informal	negative	3415.3	1587.53
23800174	eastern cape	female	Black African	Rural informal	negative	5655.32	1524.85
23800174	eastern cape	male	Black African	Rural informal	negative	2483.85	1443.21
30700020	northern cape	female	Black African	Urban	negative	605.057	259.434
30700020	northern cape	female	Black African	Urban	negative	605.057	259.434
30700020	northern cape	male	Black African	Urban	negative	531.489	491.088
23800174	eastern cape	female	Black African	Rural informal	negative	2827.66	1524.85
23801289	eastern cape	male	Black African	Rural informal	negative	3415.3	1587.53
23801289	eastern cape	female	Black African	Rural informal	negative	3888.03	1677.34
22600530	eastern cape	female	Black African	Rural informal	negative	4443.47	2396.2
22600530	eastern cape	male	Black African	Rural informal	negative	3903.2	2267.91
91900172	limpopo	female	Black African	Rural informal	negative	3915.04	1837.17
90900022	limpopo	male	Black African	Rural informal	negative	3439.02	1564.92
17102753	western cape	male	Black African	Urban	negative	3269.55	1949.61
17102690	western cape	male	Black African	Urban	negative	2515.04	2999.4
17104374	western cape	female	Coloured	Urban	negative	923.206	571.446
17104374	western cape	female	Coloured	Urban	negative	923.206	1714.34
40300074	free state	male	Black African	Rural formal	negative	3489.85	1912.06
54000045	kwazulu natal	male	Black African	Rural informal	negative	7486.1	3793.36
54000045	kwazulu natal	male	Black African	Rural informal	negative	3743.05	5690.04
54000045	kwazulu natal	male	Black African	Rural informal	negative	3743.05	5690.04
54000045	kwazulu natal	male	Black African	Rural informal	negative	3743.05	3793.36
54000045	kwazulu natal	male	Black African	Rural informal	negative	7486.1	3793.36
54000045	kwazulu natal	male	Black African	Rural informal	negative	7486.1	3793.36
53800125	kwazulu natal	female	Black African	Rural informal	negative	3906.06	3699.64
57201061	kwazulu natal	female	Indian	Urban	negative	1666.12	159.081
22700306	eastern cape	male	Black African	Rural informal	negative	5464.47	9525.21
22700306	eastern cape	female	Black African	Rural informal	negative	6220.85	3354.68
11800101	western cape	male	Black African	Urban	negative	1326.18	1437.8
11800101	western cape	male	Black African	Urban	negative	1326.18	718.901
11800101	western cape	female	Black African	Urban	negative	1509.74	759.568
77402851	gauteng	female	Black African	Urban	negative	8418.59	3080.25
91800042	western cape	male	Black African	Urban	negative	1072.95	548.395
77402851	gauteng	female	Black African	Urban	negative	8418.59	3080.25
17102508	western cape	female	Black African	Urban	negative	1161.34	1114.03
17102508	western cape	female	Black African	Urban	positive	1161.34	557.016
10700255	western cape	female	Coloured	Urban	negative	1154.01	659.361
10700255	western cape	male	Coloured	Urban	negative	1129.97	541.432
10700255	western cape	female	Coloured	Urban	negative	1154.01	1978.08
10500048	western cape	female	Coloured	Urban	negative	1065.24	612.263
17104438	western cape	male	Coloured	Urban	negative	1043.05	1407.72
17102870	western cape	male	Black African	Urban	negative	1020.14	608.301
17102417	western cape	male	Black African	Urban	negative	3269.55	1392.58
17102870	western cape	female	Black African	Urban	negative	1161.34	642.711
17102870	western cape	male	Black African	Urban	negative	1020.14	608.301
17102870	western cape	female	Black African	Urban	negative	1161.34	642.711
17102508	western cape	female	Black African	Urban	negative	1161.34	557.016
17102508	western cape	female	Black African	Urban	negative	1161.34	557.016
88400071	mpumalanga	female	Black African	Rural informal	negative	2585.25	1301.6
88400071	mpumalanga	male	Black African	Rural informal	negative	2270.91	1231.91
88400054	mpumalanga	female	Black African	Rural informal	negative	4653.45	2169.33
30900029	northern cape	male	Coloured	Urban	negative	221.477	332.537
81200078	mpumalanga	female	Black African	Rural informal	negative	2326.72	3549.81
92100050	limpopo	female	Black African	Rural informal	negative	2237.17	1102.3
91300187	limpopo	female	Black African	Rural informal	negative	2610.03	6889.37
81200078	mpumalanga	female	Black African	Rural informal	negative	2326.72	2366.54
81200078	mpumalanga	female	Black African	Rural informal	negative	4653.45	3549.81
81300402	mpumalanga	female	Black African	Rural informal	negative	3877.87	3253.99
91900259	limpopo	male	Black African	Rural informal	negative	1965.16	1043.28
81300402	mpumalanga	female	Black African	Rural informal	negative	3877.87	1084.66
81300402	mpumalanga	female	Black African	Rural informal	positive	3877.87	2169.33
91300187	limpopo	male	Black African	Rural informal	negative	2292.68	1304.1
91300187	northern cape	female	Black African	Rural informal	negative	2930.27	1599.09
81200467	mpumalanga	female	Black African	Urban	positive	2240.32	3509.13
23200478	eastern cape	male	Black African	Rural informal	negative	2101.72	1221.18
23200478	eastern cape	male	Black African	Rural informal	negative	2101.72	1221.18
17102508	western cape	female	Black African	Urban	negative	1161.34	557.016
17102417	western cape	female	Black African	Urban	negative	3722.11	1471.35
61900186	north west	male	Coloured	Urban	negative	230.706	107.755
61900186	north west	female	Coloured	Urban	negative	235.615	131.226
77401115	gauteng	male	Coloured	Urban	negative	766.374	460.266
80500161	mpumalanga	female	Black African	Urban	negative	3136.44	1253.26
23600269	eastern cape	male	Black African	Rural informal	negative	2276.86	1221.18
23600269	eastern cape	male	Black African	Rural informal	negative	27.7833	16.1432
17102465	western cape	male	Black African	Urban	negative	1105.15	658.992
80700111	mpumalanga	female	Black African	Urban	negative	3484.94	3759.78
80700111	mpumalanga	male	Black African	Urban	negative	3061.21	4744.64
98600958	limpopo	male	Black African	Rural informal	negative	5002.21	2608.21
54600080	kwazulu natal	female	Black African	Rural informal	positive	7211.18	6870.76
54600080	kwazulu natal	female	Black African	Rural informal	negative	3605.59	3435.38
91000263	limpopo	female	Black African	Rural informal	negative	3915.04	1503.14
98600404	limpopo	male	Black African	Rural informal	positive	3439.02	1738.81
54600080	kwazulu natal	male	Black African	Rural informal	negative	3167.2	1625.73
98600404	limpopo	male	Black African	Rural informal	negative	3439.02	1738.81
98600404	limpopo	female	Black African	Rural informal	negative	3915.04	7348.66
98600404	limpopo	male	Black African	Rural informal	negative	3439.02	1738.81
98600167	limpopo	female	Black African	Rural informal	negative	3480.04	1653.45
98600167	limpopo	female	Black African	Rural informal	negative	3480.04	1653.45
98600099	limpopo	male	Black African	Rural informal	negative	2292.68	1203.79
98600076	limpopo	female	Black African	Rural informal	negative	2847.3	1377.87
98600076	limpopo	male	Black African	Rural informal	negative	2501.11	1304.1
98600076	limpopo	female	Black African	Rural informal	negative	2847.3	1377.87
98600076	limpopo	male	Black African	Rural informal	negative	2501.11	1304.1
27500282	eastern cape	male	Coloured	Urban	negative	533.775	269.987
27500282	eastern cape	male	Coloured	Urban	negative	533.775	539.974
27500706	eastern cape	male	Coloured	Urban	negative	533.775	251.988
27500706	eastern cape	female	Coloured	Urban	negative	545.132	306.873
27500706	eastern cape	female	Coloured	Urban	negative	545.132	613.746
27500680	eastern cape	male	Coloured	Urban	negative	679.35	269.987
52900085	kwazulu natal	male	Black African	Rural formal	negative	1262.22	1215.61
10800132	western cape	female	Coloured	Urban	negative	1154.01	1224.53
11100107	western cape	female	Coloured	Urban	negative	923.206	1142.89
17102465	western cape	female	Black African	Urban	negative	1258.12	1392.54
17101923	western cape	female	Black African	Urban	negative	1006.49	557.016
20900002	eastern cape	male	Black African	Urban	negative	593.77	287.503
10400067	western cape	male	Coloured	Urban	negative	1043.05	469.241
10800132	western cape	male	Coloured	Urban	negative	1129.97	1005.52
11100107	western cape	female	Coloured	Urban	negative	923.206	1142.89
17101923	western cape	male	Black African	Urban	negative	884.117	527.194
31900027	northern cape	female	Coloured	Urban	negative	626.206	382.211
31900027	northern cape	female	Coloured	Urban	negative	626.206	764.421
80700107	mpumalanga	female	Black African	Urban	negative	1113.49	1581.2
32000023	northern cape	female	Black African	Urban	negative	694.844	320.85
32000023	northern cape	female	Black African	Urban	negative	694.844	320.85
17104446	western cape	female	Black African	Urban	negative	1161.34	1193.61
17104446	western cape	male	Black African	Urban	negative	1020.14	564.851
23801244	eastern cape	female	Black African	Urban	negative	8677.33	3948.21
23801244	eastern cape	female	Black African	Urban	negative	4338.67	3948.21
50800093	kwazulu natal	female	Black African	Rural formal	positive	2011.7	875.71
50800093	kwazulu natal	male	Black African	Rural formal	positive	36.9697	1657.65
50800093	kwazulu natal	female	Black African	Rural formal	negative	2011.7	875.71
50800093	kwazulu natal	female	Black African	Rural formal	negative	2011.7	875.71
51600048	kwazulu natal	male	Black African	Rural formal	negative	1963.45	828.825
55000071	kwazulu natal	male	Black African	Rural formal	negative	2524.43	1139.63
55000071	kwazulu natal	male	Black African	Rural formal	negative	2524.43	1139.63
54700062	kwazulu natal	male	Black African	Rural informal	negative	4117.35	1896.68
51600048	kwazulu natal	male	Black African	Rural formal	negative	1963.45	828.825
50700003	kwazulu natal	female	Black African	Rural formal	negative	5029.25	740.986
51200031	kwazulu natal	female	Black African	Rural formal	negative	5747.72	4816.41
91700013	limpopo	female	Black African	Urban	negative	882.677	1290.4
91300042	limpopo	female	Black African	Rural informal	negative	3132.03	1653.45
50900010	kwazulu natal	male	Black African	Rural formal	negative	5048.87	1139.63
20500013	eastern cape	male	Coloured	Urban	negative	574.835	269.987
77301128	gauteng	female	Coloured	Urban	negative	498.069	258.7
77301161	gauteng	male	Coloured	Urban	negative	487.693	230.133
77301161	gauteng	male	Coloured	Urban	negative	487.693	230.133
55000071	kwazulu natal	male	Black African	Rural formal	negative	2524.43	1139.63
54700062	kwazulu natal	male	Black African	Rural informal	negative	4117.35	1896.68
57201465	kwazulu natal	male	Indian	Urban	negative	1228.73	967.355
57204133	kwazulu natal	female	Indian	Urban	negative	1481	159.081
21000614	eastern cape	female	Black African	Rural informal	negative	3456.03	1677.34
80700376	mpumalanga	female	Black African	Urban	negative	1296.72	634.727
80400005	mpumalanga	male	Black African	Rural formal	negative	4457.6	1343.41
23300141	eastern cape	female	Black African	Rural informal	negative	3110.43	1524.85
23300141	eastern cape	female	Black African	Rural informal	negative	3110.43	1524.85
23300141	eastern cape	male	Black African	Rural informal	negative	2732.24	2886.43
21000614	eastern cape	female	Black African	Rural informal	negative	3456.03	5032.01
90900214	limpopo	female	Black African	Rural informal	negative	3480.04	1653.45
90900214	limpopo	male	Black African	Rural informal	negative	6113.82	3129.85
90900214	limpopo	male	Black African	Rural informal	negative	3056.91	3129.85
91200034	limpopo	female	Black African	Rural informal	negative	2847.3	1377.87
10600041	western cape	male	Coloured	Urban	negative	1355.96	502.758
17104446	western cape	male	Black African	Urban	negative	1020.14	564.851
27500503	eastern cape	female	Coloured	Urban	negative	236.182	261.161
20800098	eastern cape	male	Black African	Urban	negative	806.659	468.7
27500400	eastern cape	female	Coloured	Urban	negative	545.132	613.746
10900051	western cape	male	Coloured	Urban	negative	1914.37	662.482
41900019	free state	male	Black African	Urban	negative	1259.44	627.307
41300060	free state	male	Black African	Rural formal	negative	1163.28	637.355
17102686	western cape	male	Coloured	Urban	negative	1517.32	666.447
17102686	western cape	female	Coloured	Urban	negative	1549.6	811.606
27500459	eastern cape	female	Coloured	Urban	negative	587.065	986.378
27500459	eastern cape	female	Black African	Urban	negative	519.968	260.371
27500459	eastern cape	male	Coloured	Urban	negative	1149.67	539.974
27500402	eastern cape	female	Coloured	Urban	negative	545.132	613.746
27500400	eastern cape	female	Coloured	Urban	negative	1090.26	613.746
27500402	eastern cape	female	Coloured	Urban	negative	545.132	613.746
30500004	northern cape	female	Coloured	Urban	negative	578.036	327.609
30500004	northern cape	female	Coloured	Urban	negative	578.036	327.609
30400045	northern cape	female	Coloured	Urban	negative	578.036	705.62
30400045	northern cape	female	Coloured	Urban	negative	578.036	705.62
39400010	northern cape	male	Black African	Rural formal	negative	975.088	573.342
57204137	kwazulu natal	female	Indian	Urban	negative	1025.31	296.952
23100317	eastern cape	male	Black African	Rural informal	negative	4553.73	3663.54
23200116	eastern cape	male	Black African	Rural informal	negative	2276.86	2645.89
23200116	eastern cape	female	Black African	Rural informal	negative	5184.04	2795.56
81600068	mpumalanga	female	Coloured	Urban	negative	101.133	51.7717
77400549	gauteng	female	Black African	Urban	negative	245.301	102.525
80400125	mpumalanga	female	Black African	Urban	negative	1113.49	622.899
80400125	mpumalanga	male	Black African	Urban	negative	978.102	589.549
21001078	eastern cape	male	Black African	Rural informal	negative	3035.82	1322.95
21001078	eastern cape	male	Black African	Rural informal	negative	3035.82	2645.89
23300141	eastern cape	female	Black African	Rural informal	negative	3110.43	1524.85
21001078	eastern cape	male	Black African	Rural informal	negative	6071.64	6614.73
21001078	eastern cape	male	Black African	Rural informal	negative	6071.64	3968.84
23500715	eastern cape	female	Black African	Rural informal	negative	3110.43	3049.71
23500685	eastern cape	female	Black African	Rural informal	negative	2592.02	1290.26
23500715	eastern cape	female	Black African	Rural informal	negative	6220.85	4574.56
21400773	eastern cape	male	Black African	Urban	negative	3299.97	1622.42
10900032	western cape	male	Coloured	Urban	negative	1232.69	586.551
81100042	mpumalanga	female	Black African	Rural formal	negative	3805.96	1419.4
81100042	mpumalanga	male	Black African	Rural formal	negative	3343.2	1343.41
21401512	eastern cape	female	White	Urban	negative	3902.34	859.616
21401512	eastern cape	male	White	Urban	negative	2850.49	315.8
21401258	eastern cape	female	Coloured	Urban	negative	635.987	1062.25
20500101	eastern cape	female	Coloured	Urban	negative	1494.35	1106.15
77400225	gauteng	female	Coloured	Urban	negative	684.845	305.736
77400225	gauteng	male	Coloured	Urban	negative	670.578	251.054
77400292	gauteng	male	Coloured	Urban	negative	487.693	197.257
77402171	gauteng	male	Coloured	Urban	negative	670.578	212.431
32200062	northern cape	female	Black African	Urban	negative	330.761	180.501
38700035	northern cape	male	Black African	Rural formal	negative	835.79	1290.02
32200062	northern cape	male	Black African	Urban	negative	290.544	170.837
32200062	northern cape	male	Coloured	Urban	negative	365.662	187.167
21400985	eastern cape	female	Black African	Urban	negative	563.299	280.4
21401300	eastern cape	female	Black African	Urban	negative	2754.95	530.586
21400773	eastern cape	female	Black African	Urban	negative	1252.25	1142.8
57200780	kwazulu natal	male	Indian	Urban	negative	756.139	141.879
21400985	eastern cape	male	Black African	Urban	negative	494.808	530.774
21400985	eastern cape	male	Black African	Urban	negative	494.808	265.387
21400985	eastern cape	female	Black African	Urban	negative	563.299	280.4
80800048	mpumalanga	female	Black African	Rural formal	negative	1383.99	1419.4
80800048	mpumalanga	male	Black African	Rural formal	negative	1215.71	1343.41
57204084	kwazulu natal	male	Indian	Urban	negative	1092.2	327.412
20100045	eastern cape	male	Coloured	Urban	negative	498.19	755.963
20100045	eastern cape	male	Coloured	Urban	negative	498.19	503.976
20100045	eastern cape	female	Coloured	Urban	negative	508.79	920.62
20100045	eastern cape	female	Coloured	Urban	negative	508.79	306.873
20100045	eastern cape	female	Coloured	Urban	negative	508.79	306.873
80700032	mpumalanga	female	Black African	Urban			456.792
80700032	mpumalanga	female	Black African	Urban	positive	35.5558	913.585
80700032	mpumalanga	male	Black African	Urban	negative	1537.02	864.672
81600088	mpumalanga	male	Black African	Rural formal	positive	1671.6	895.604
80700032	mpumalanga	female	Black African	Urban	negative	874.883	913.585
23000163	eastern cape	female	Black African	Rural informal	negative	3888.03	6709.35
23000163	eastern cape	female	Black African	Rural informal	negative	7776.06	5032.01
23000163	eastern cape	male	Black African	Rural informal	negative	3415.3	1587.53
70400169	gauteng	male	White	Urban	negative	13343.8	5478.68
70401171	gauteng	male	Coloured	Urban	negative	447.052	637.292
20500106	eastern cape	female	Black African	Rural formal	negative	1028.46	492.985
21001078	eastern cape	male	Black African	Rural informal	negative	6071.64	2645.89
21001078	eastern cape	male	Black African	Rural informal	negative	3035.82	1322.95
23800401	eastern cape	female	Black African	Rural informal	negative	6220.85	3354.68
21800080	eastern cape	female	Coloured	Urban	negative	587.065	986.378
21800080	eastern cape	female	Coloured	Urban	negative	587.065	657.585
21800080	eastern cape	female	Coloured	Urban	negative	587.065	657.585
21800080	eastern cape	female	Coloured	Urban	negative	587.065	657.585
21800088	eastern cape	male	Coloured	Rural formal	negative	1819.16	575.091
21800088	eastern cape	male	Coloured	Rural formal	negative	1819.16	575.091
17100390	western cape	male	White	Urban	negative	13812.5	5182.44
60900171	north west	male	Black African	Rural formal	negative	1983.96	2851.26
40500609	free state	male	Black African	Urban	negative	7030.95	2425.46
10800140	western cape	male	Coloured	Rural formal	negative	2754.84	1430
10300048	western cape	male	Coloured	Rural formal	negative	4591.4	1787.5
57201177	kwazulu natal	male	Coloured	Urban	negative	493.688	316.758
91500001	limpopo	female	Black African	Rural formal	negative	4910.92	1749.97
77301104	gauteng	female	Coloured	Urban	negative	608.751	336.31
77301268	gauteng	male	Black African	Urban	negative	2449.15	799.059
77301104	gauteng	male	Coloured	Urban	negative	596.069	276.16
88400122	mpumalanga	male	Black African	Rural formal	positive	31.2326	2015.11
61900327	north west	male	White	Rural formal	negative	6755.81	4887.35
61900327	north west	female	Black African	Rural formal	negative	2823.22	3012.55
88400122	mpumalanga	female	Black African	Rural formal	negative	1902.98	1064.55
11900117	western cape	female	Coloured	Urban	negative	1065.24	659.361
57201206	kwazulu natal	female	Coloured	Urban	negative	720.273	222.549
54400124	kwazulu natal	male	Black African	Urban	negative	610.814	644.603
90200049	limpopo	female	Black African	Rural formal			699.989
90400006	limpopo	female	Black African	Rural formal	negative	2946.55	1399.98
21200019	eastern cape	male	Black African	Rural formal	negative	1204.54	1199.81
31400042	northern cape	female	Coloured	Rural formal	negative	5013.2	3059.85
31400042	northern cape	female		Rural formal	negative	6079.44	2161.01
32100317	northern cape	male	Black African	Rural formal	negative	835.79	344.005
32100317	northern cape	male	Black African	Rural formal			688.01
31100013	northern cape	male	Coloured	Urban	negative	735.792	753.242
31700059	northern cape	female	Coloured	Urban	negative	1244.04	506.208
91100102	limpopo	female	Black African	Rural formal	negative	2946.55	2799.96
90300403	limpopo	male	White	Rural formal	negative	7050.95	1682.39
61200062	north west	female	Black African	Rural formal	negative	1882.14	2008.36
60700009	north west	male	Black African	Rural formal	negative	3306.6	1900.84
27500094	eastern cape	female	Black African	Urban	negative	992.669	802.965
57200997	kwazulu natal	male	Indian	Urban	negative	982.981	163.706
17103789	western cape	female	White	Urban	negative	8104.01	2170.26
27500261	eastern cape	female	White	Urban	negative	2787.38	429.808
17103928	western cape	female	White	Urban			3134.83
77400564	gauteng	male	Indian	Urban	negative	544.914	94.6536
77402087	gauteng	female	Black African	Urban	negative	7435.08	2532.78
77400554	gauteng	male	Indian	Urban	negative	1089.83	113.584
32100087	northern cape	male	Coloured	Urban	negative	243.625	311.753
60300030	north west	female	Black African	Rural formal	negative	1613.27	753.137
77402370	gauteng	female	Black African	Urban	positive	674.577	222.137
32100240	northern cape	male	Coloured	Urban	negative	406.041	207.835
32100240	northern cape	female	Coloured	Urban	negative	414.68	126.552
80900161	mpumalanga	female	Black African	Urban	negative	3241.8	634.727
91200073	limpopo	male	Indian	Urban	negative	612.846	327.67
61800130	north west	male	White	Urban	negative	1297.96	247.184
38100037	northern cape	female	Black African	Urban	negative	169.516	92.5076
10700238	western cape	female	Coloured	Rural formal	negative	2009.61	3265.26
29100007	eastern cape	male	Coloured	Rural formal	negative	1515.97	657.247
20300017	eastern cape	male	Coloured	Rural formal	negative	1515.97	2300.36
29100007	eastern cape	male	Coloured	Rural formal	negative	1515.97	657.247
27500001	eastern cape	female	White	Urban	negative	3251.95	1050.64
57202445	kwazulu natal	male	Indian	Urban	negative	1092.2	177.348
61600007	north west	male	Black African	Urban	negative	748.721	255.638
61900291	north west	male	Black African	Urban	negative	655.13	281.202
91700037	western cape	female	Black African	Urban	negative	664.9	372.749
68800099	north west	female	White	Urban	negative	2792.29	437.347
77302850	gauteng	female	Black African	Urban	negative	6734.87	2843.31
77302850	gauteng	female	Black African	Urban	negative	6734.87	5686.61
77302573	gauteng	male	Black African	Urban	negative	296.278	114.678
80300059	mpumalanga	female	White	Rural formal	negative	4987.28	1928.65
32000011	northern cape	female	Black African	Urban	negative	1101.86	601.299
10700136	western cape	female	Coloured	Urban			1500.52
17101286	western cape	male	Black African	Urban			7581.83
17102690	western cape	male	Black African	Urban			4665.74
17104446	western cape	female	Black African	Urban			2132.19
50700028	kwazulu natal	male	Black African	Rural informal			4138.21
55100075	kwazulu natal	female	Black African	Rural informal			3579.79
57203833	kwazulu natal	male	Indian	Urban			285.687
77401005	gauteng	male	White	Urban			210.603
77600888	gauteng	female	Coloured	Urban			637.79
80200129	mpumalanga	female	Black African	Rural formal			6083.14
80900237	mpumalanga	male	Black African	Urban			4913.21
40500250	free state	male	Black African	Urban	negative	3276.42	1518.95
77601431	gauteng	male	Indian	Urban	negative	436.12	118.592
77601431	gauteng	male	Indian	Urban	negative	3632.76	252.41
60800213	north west	male	Black African	Urban	negative	3215.07	1176.14
60800213	north west	male	Black African	Urban	negative	3484.87	1829.55
40500250	free state	female	Black African	Urban	negative	12755.4	8600.59
40500250	free state	male	Black African	Urban	negative	7102.74	4725.64
41500163	free state	female	Black African	Rural informal	negative	6441.55	3422.03
41500163	free state	male	Black African	Rural informal	negative	1345.1	705.093
40500250	free state	male	Black African	Urban	negative	3551.37	2362.82
77601448	gauteng	male	Indian	Urban	negative	654.181	237.184
57200707	kwazulu natal	male	Black African	Urban	negative	6108.54	20191.7
40500250	free state	female	Black African	Urban	negative	4251.8	2866.86
17101279	western cape	female	Coloured	Urban	negative	2112.15	1652.93
57200707	kwazulu natal	male	Black African	Urban	negative	12189.6	4608.52
40500250	free state	male	Black African	Urban	negative	7086.79	5392.86
21400944	eastern cape	male	Black African	Urban	negative	3379.88	7266.07
21400944	eastern cape	male	Black African	Urban	negative	3118.2	4671.04
21400944	eastern cape	female	Black African	Urban	negative	4046.48	11754.8
21400944	eastern cape	female	Black African	Urban	negative	8092.97	5877.4
77600046	gauteng	female		Urban	negative	1231.48	91.4353
57200013	kwazulu natal	male	Indian	Urban	negative	1483.99	463.197
17101279	western cape	male	Coloured	Urban	negative	3389.9	1279.75
17101279	western cape	male	Coloured	Urban	negative	1694.95	639.874
17100737	western cape	female	Coloured	Urban	negative	9232.06	2857.23
17102569	western cape	female	Coloured	Urban	negative	2797.44	1377
77401439	gauteng	female	Black African	Urban	negative	9596.47	5502.39
77401439	gauteng	male	Black African	Urban	negative	16031.1	9069.94
77401439	gauteng	male	Black African	Urban	negative	14790	5830.67
77302985	gauteng	female	Black African	Urban	negative	2032.47	1602.38
77600072	gauteng	female	White	Urban	negative	6973.39	1263.56
77302985	gauteng	female	Black African	Urban	negative	6097.4	4807.15
77302985	gauteng	male	Black African	Urban	negative	3387.66	7535.6
77302985	gauteng	female	Black African	Urban	negative	1783	2691.05
77302397	gauteng	female	Black African	Urban	negative	7179.96	6997.2
77601327	gauteng	male	Black African	Urban	negative	3132.42	1455.41
77601327	gauteng	female	Black African	Urban	negative	1783	768.871
77402136	gauteng	male	Coloured	Urban	negative	1529.05	908.033
77601327	gauteng	female	Black African	Urban	negative	4064.93	1373.47
77302397	gauteng	female	Black African	Urban	negative	9621.25	9856.79
77302397	gauteng	male	Black African	Urban	negative	4580.32	3627.98
77302397	gauteng	male	Black African	Urban	negative	9160.65	10883.9
77302397	gauteng	female	Black African	Urban	negative	3589.98	6997.2
57200045	kwazulu natal	male	Black African	Rural formal	negative	4417.76	1823.42
57201856	kwazulu natal	male	Black African	Urban	negative	16659.7	4038.34
57200045	kwazulu natal	male	Black African	Rural formal	negative	4417.76	1823.42
60800116	north west	male	Black African	Rural informal	negative	2387.15	1029.21
60800116	north west	male	Black African	Rural informal	positive	2587.47	4802.99
60800116	north west	female	Black African	Rural informal	negative	2028.02	1543.91
60800116	north west	male	Black African	Rural informal	negative	10326.6	1827.04
60600101	north west	female	Black African	Rural informal	negative	8364.05	5827.59
60600101	north west	female	Black African	Rural informal	negative	1825.21	1543.91
60600101	north west	female	Black African	Rural informal	negative	8364.05	1942.53
60600101	north west	male	Black African	Rural informal	negative	2323.5	1827.04
60600101	north west	female	Black African	Rural informal	negative	3650.43	3087.81
60600101	north west	male	Black African	Rural informal	negative	2148.43	1029.21
60600101	north west	male	Black African	Rural informal	negative	26.4925	1029.21
60600101	north west	female	Black African	Rural informal	negative	5576.03	3885.06
60600101	north west	male	Black African	Rural informal	negative	9293.98	7308.18
41200048	free state	male	Black African	Urban	negative	1144.95	627.307
41200048	free state	female	Black African	Urban	negative	2971.59	2367.95
41500512	free state	male	Black African	Rural informal	negative	978.251	604.366
41500512	free state	female	Black African	Rural informal	negative	1027.44	410.498
32100051	northern cape	female	Black African	Urban	negative	1340.41	993.459
32100051	northern cape	female	Black African	Urban	negative	670.206	496.729
32100040	northern cape	female	Black African	Urban	negative	694.844	320.85
32100040	northern cape	female	Black African	Urban	negative	1389.69	641.7
32100040	northern cape	female	Black African	Urban	negative	1037.07	911.068
32100040	northern cape	female	Black African	Urban	negative	694.844	320.85
32100040	northern cape	female	Black African	Urban	negative	2376.19	573.149
32100040	northern cape	male	Black African	Urban	negative	661.579	472.379
17100331	western cape	female	Coloured	Urban	negative	2972.17	1500.52
17100331	western cape	female	Coloured	Urban	negative	2112.15	1398.63
17100331	western cape	female	Coloured	Urban	negative	1056.07	699.317
17100877	western cape	male	Coloured	Urban	negative	4122.47	925.738
17100877	western cape	female	Coloured	Urban	negative	3379.44	2727.34
17100877	western cape	male	Coloured	Urban	negative	5673.87	851.719
17101490	western cape	male	Coloured	Urban	negative	1717.69	1234.32
17101340	western cape	male	Coloured	Urban	negative	4416.93	3085.79
17101490	western cape	male	Coloured	Urban	negative	1717.69	1234.32
17101490	western cape	female	Coloured	Urban	negative	2308.02	571.446
17101490	western cape	male	Coloured	Urban	negative	858.847	617.159
40500566	free state	female	Black African	Urban	negative	4102.93	1738.62
40500566	free state	female	Black African	Urban	negative	4676.98	3105.77
40500566	free state	male	Black African	Urban	negative	3906.51	2559.72
40500127	free state	male	Black African	Urban	negative	4340.56	5119.44
40500431	free state	male	Black African	Urban	negative	15626	5584.84
40500566	free state	female	Coloured	Urban	negative	3976.93	2498.17
40500070	free state	female	Black African	Urban	negative	8004.16	3844
40500173	free state	female	Black African	Urban	positive	4096.48	1215.12
40500173	free state	male	Black African	Urban	negative	1799.2	2300.13
40500173	free state	female	Black African	Urban	negative	2334.82	1085.31
40500173	free state	male	Black African	Urban	negative	5850.56	2683.48
40500431	free state	female	Black African	Urban	negative	4102.93	1896.67
40500431	free state	male	Black African	Urban	negative	10812.2	5385.38
40500127	free state	female	Black African	Urban	negative	9117.62	3477.23
40500431	free state	male	Black African	Urban	negative	3897.73	3186.69
77300283	gauteng	male	Black African	Urban	negative	19720	2915.33
77300283	gauteng	male	Black African	Urban	negative	19720	5830.67
21400939	eastern cape	male	Black African	Urban	negative	5670.88	1182.18
21400287	eastern cape	male	Black African	Urban	negative	3118.2	3114.02
21400287	eastern cape	male	Black African	Urban	negative	3372.29	2763.99
21400287	eastern cape	female		Urban	negative	19441.2	1467.15
21400287	eastern cape	male	Black African	Urban	negative	3118.2	3114.02
21400287	eastern cape	female	Black African	Urban	negative	7099.63	3290.18
60700066	north west	female	Black African	Rural informal	negative	2223.47	1186.29
60700066	north west	female	Black African	Rural informal	negative	8893.87	4745.16
60700066	north west	male	Black African	Rural informal	negative	6351.07	5239.63
60700066	north west	female	Black African	Rural informal	negative	5069.12	4238.24
60700066	north west	female	Black African	Rural informal	negative	4446.94	2372.58
21400610	eastern cape	male	Black African	Urban			502.179
77300283	gauteng	male	Black African	Urban			5175.27
77300201	gauteng	male	Black African	Urban	negative	18203.1	9329.07
77401413	gauteng	female	Black African	Urban	negative	18367.8	4928.4
77401413	gauteng	male	Black African	Urban	negative	5378.18	2332.27
77300201	gauteng	male	Black African	Urban	negative	4932.66	10883.9
90300058	limpopo	female	Black African	Rural informal	negative	4674.63	4268.22
90300058	limpopo	female	Black African	Rural informal	positive	6264.07	3006.27
77401413	gauteng	female	Black African	Urban	negative	6979.25	4401.91
77300201	gauteng	female	Black African	Urban	negative	5180.67	4928.4
90300058	limpopo	female	Black African	Rural informal	negative	4674.63	4268.22
90300058	limpopo	female	Black African	Rural informal	negative	10710.7	13425.6
90300058	limpopo	male	Black African	Rural informal	negative	2982.09	6639.08
51100309	kwazulu natal	male	Black African	Urban	negative	5431.77	1681.46
60900064	north west	male	Black African	Urban	negative	4091.91	924.11
60900064	north west	male	Black African	Urban	negative	2217.64	1437.51
60900064	north west	female	Black African	Urban	negative	4658.3	1952.77
60900064	north west	female	Black African	Urban	negative	3476.3	1386.25
60900064	north west	male	Black African	Urban	negative	2045.95	924.11
60900064	north west	male	Black African	Urban	negative	4435.29	2875.01
41500503	free state	male	Black African	Rural informal	negative	2934.75	2115.28
41500503	free state	male	Black African	Rural informal	negative	902.514	453.274
41500503	free state	female	Black African	Rural informal	negative	1171.19	855.507
41500503	free state	female	Black African	Rural informal	negative	1027.44	957.829
41500034	free state	female	Black African	Rural informal	negative	1982.01	1466.58
41500034	free state	female	Black African	Rural informal	negative	991.007	733.292
41500034	free state	female	Black African	Rural informal	negative	648.777	582.814
41500034	free state	male	Black African	Rural informal	negative	827.751	1813.1
41500034	free state	female	Black African	Rural informal	negative	41.8207	733.292
41500034	free state	female	Black African	Rural informal	negative	1982.01	2199.88
57201856	kwazulu natal	female	Black African	Urban	negative	13296.9	4899.82
57201856	kwazulu natal	female	Black African	Urban	negative	5832.44	2742.93
57201866	kwazulu natal	male	Black African	Urban	negative	5874.37	3979.88
27500965	eastern cape	male	Black African	Urban	negative	8575.06	3114.02
70400681	gauteng	male	Black African	Urban	negative	2074.9	1440.71
70400622	gauteng	female	Black African	Urban	negative	2032.47	2563.81
70400681	gauteng	female	Black African	Urban	negative	6505.07	5557.35
70400681	gauteng	male	Black African	Urban	positive	1914.26	1852.34
70400622	gauteng	female	Black African	Urban	negative	2032.47	1281.91
70400622	gauteng	female	Black African	Urban	positive	6097.4	1281.91
70400622	gauteng	female	Black African	Urban	negative	2032.47	2563.81
70400681	gauteng	female	Black African	Urban	negative	2484.13	1748.05
40500760	free state	female	Black African	Urban	negative	5861.32	2980.48
40500855	free state	female	Black African	Urban	negative	14030.9	8600.59
40500760	free state	female	Black African	Urban	negative	10022.1	5324.18
40500760	free state	male	Black African	Urban	negative	2784.1	2503.83
40500566	free state	male	Black African	Urban	positive	3897.73	2921.13
40500855	free state	male	Black African	Urban	negative	3897.73	2696.43
40500760	free state	male	Black African	Urban	negative	13920.5	2503.83
40500760	free state	male	Black African	Urban	negative	7722.99	4231.37
81700496	mpumalanga	female	Black African	Rural informal	negative	5893.92	4650.21
81500216	mpumalanga	female	Black African	Urban	negative	1142.56	1621.35
81700496	mpumalanga	female	Black African	Rural informal	negative	5893.92	4650.21
81500216	mpumalanga	female	Black African	Urban	negative	5235.78	3059.96
81500216	mpumalanga	female	Black African	Urban	negative	2285.12	810.677
21400610	eastern cape	female	Black African	Urban	negative	3489.33	1895.62
77301601	gauteng	male	Black African	Urban	negative	4274.97	3627.98
77301601	gauteng	female	Black African	Urban	negative	6701.29	6997.2
70400994	gauteng	female	Black African	Urban	negative	1719.78	1281.91
70400994	gauteng	male	Black African	Urban	positive	2872.93	2113.05
77301601	gauteng	male	Black African	Urban	negative	3944	4664.53
77301601	gauteng	male	Black African	Urban	negative	17099.9	3627.98
70400994	gauteng	male	Black African	Urban	negative	3975.76	2037.58
77301601	gauteng	female	Black African	Urban	negative	4489.92	2464.2
77301601	gauteng	male	Black African	Urban	negative	7887.99	4664.53
77301601	gauteng	male	Black African	Urban	negative	8549.94	7255.95
32100185	northern cape	female	Black African	Urban	negative	622.334	496.729
32100185	northern cape	male	Black African	Urban	positive	1039.62	818.791
70400563	gauteng	male	Black African	Urban	negative	16134.5	5382.15
70400563	gauteng	male	Black African	Urban	negative	10756.4	5382.15
70400994	gauteng	male	Black African	Urban	negative	1436.47	1056.52
70400994	gauteng	male	Black African	Urban	negative	2872.93	2113.05
70400994	gauteng	male	Black African	Urban	negative	2866.48	2411.39
77301601	gauteng	male	Black African	Urban	negative	4274.97	3627.98
50700028	kwazulu natal	male	Black African	Rural informal	negative	12751.1	6437.23
32100185	northern cape	male	Black African	Urban	negative	1039.62	818.791
32100185	northern cape	female	Coloured	Urban	negative	1128.18	1489.69
32100185	northern cape	female	Black African	Urban	negative	1637.85	834.21
32100078	northern cape	female	White	Urban	negative	688.957	164.988
32100249	northern cape	male	Coloured	Urban	negative	508.409	762.066
32100051	northern cape	female	Black African	Urban	negative	1175.89	556.14
32100059	northern cape	female	Coloured	Urban	negative	617.38	461.021
32100059	northern cape	female	Black African	Urban	negative	1910.82	962.55
32100059	northern cape	male	Black African	Urban	negative	559.496	303.672
32100059	northern cape	female	Black African	Urban	negative	475.323	911.068
32100182	northern cape	male	Black African	Urban	negative	610.359	303.672
32100078	northern cape	female	Coloured	Urban	negative	534.009	345.597
32100182	northern cape	female	Black African	Urban	negative	1555.6	1366.6
32100059	northern cape	male	Black African	Urban	negative	605.086	539.075
57203945	kwazulu natal	male	Indian	Urban	negative	1113	864.634
57201866	kwazulu natal	female	Black African	Urban	negative	6921.89	5044.67
57201866	kwazulu natal	female	Black African	Urban	negative	3091.81	3553.15
51300032	kwazulu natal	female	Black African	Rural informal	negative	6696.1	2404.77
57201866	kwazulu natal	female	Black African	Urban	negative	7048.79	8462.88
81700038	mpumalanga	male	Black African	Rural informal	negative	1858.02	947.623
81700137	mpumalanga	female	Black African	Rural informal	negative	4653.45	929.712
81700137	mpumalanga	male	Black African	Rural informal	negative	2215.34	6843.96
90200049	limpopo	male	Black African	Rural formal	negative	3506.87	2061.15
60800349	north west	male	Black African	Rural informal	negative	1663.38	1280.8
90300553	limpopo	female	Black African	Rural informal	negative	8925.62	2953.63
90300553	limpopo	female	Black African	Rural informal	negative	3915.04	3306.9
60800349	north west	female	Black African	Rural informal	negative	5974.32	4662.07
57202079	kwazulu natal	male	Black African	Rural informal	negative	4958.75	3540.48
57202079	kwazulu natal	female	Black African	Rural informal	negative	3886.58	3414.22
57202083	kwazulu natal	male	Black African	Rural informal	negative	11157.2	5057.82
57202083	kwazulu natal	male	Black African	Rural informal	negative	22314.4	5057.82
57202083	kwazulu natal	female	Black African	Rural informal	negative	13357.7	6136.78
60800349	north west	female	Black African	Rural informal	negative	1747.01	869.945
60800349	north west	male	Black African	Rural informal	negative	1663.38	1280.8
60800349	north west	female	Black African	Rural informal	negative	2607.45	1235.12
60800349	north west	male	Black African	Rural informal	negative	4978.92	4384.91
41500140	free state	female	Black African	Rural informal	negative	2108.52	1255.29
41500286	free state	female	Black African	Urban	negative	4558.81	1490.24
81700038	mpumalanga	female	Black African	Rural informal	negative	2411.15	1788.54
81700038	mpumalanga	female	Black African	Rural informal	negative	4822.3	1788.54
41500140	free state	female	Black African	Rural informal	negative	1054.26	627.646
21401174	eastern cape	male	Black African	Urban	negative	1092.94	841.258
21401174	eastern cape	male	Black African	Urban	negative	1008.32	1081.62
81700137	mpumalanga	female	Black African	Rural informal	negative	4653.45	929.712
81700471	mpumalanga	male	Black African	Rural informal	negative	9083.66	3790.49
81700471	mpumalanga	male	Black African	Rural informal	negative	2270.91	947.623
81700471	mpumalanga	male	Black African	Rural informal	negative	2461.48	1474.08
81700471	mpumalanga	male	Black African	Rural informal	negative	12307.4	1474.08
77304001	gauteng	male	Black African	Urban	negative	1693.83	1291.82
77304001	gauteng	male	Black African	Urban	negative	3387.66	2583.63
77304001	gauteng	male	Black African	Urban	negative	1693.83	1291.82
77304001	gauteng	female	Black African	Urban	negative	1783	768.871
70400930	gauteng	female	Black African	Urban	negative	6979.25	12005.2
70400930	gauteng	male	Black African	Urban	negative	11659	9894.48
77304001	gauteng	male	Black African	Urban	negative	3395.29	2263.98
70400930	gauteng	female	Black African	Urban	negative	6122.61	6720.54
17101302	western cape	female	Indian	Urban	negative	129.487	35.2105
17100516	western cape	male	Coloured	Urban	negative	2061.23	617.159
17100516	western cape	female	Black African	Urban	negative	1398.15	1616.74
17100388	western cape	male	Coloured	Urban	negative	3389.9	782.068
17100516	western cape	male	Coloured	Urban	positive	1030.62	1234.32
21400335	eastern cape	male	Black African	Rural informal	negative	3035.82	1587.53
21400335	eastern cape	female	Black African	Rural informal	negative	3456.03	1677.34
32100249	northern cape	male	Coloured	Urban	negative	1016.82	762.066
32100249	northern cape	female	Coloured	Urban	negative	683.134	352.81
32100249	northern cape	female	Black African	Urban	negative	605.057	279.39
32100179	northern cape	female	Black African	Urban	negative	726.057	573.149
32100179	northern cape	male	Black African	Urban	negative	559.496	303.672
32100179	northern cape	female	Black African	Urban	negative	475.323	911.068
32100179	northern cape	male	Black African	Urban	negative	1678.49	911.016
32100294	northern cape	male	Coloured	Urban	negative	559.249	412.786
32100182	northern cape	female	Black African	Urban	negative	518.534	911.068
32100182	northern cape	female	Black African	Urban	positive	1584.12	1146.3
32100182	northern cape	female	Black African	Urban	positive	792.062	573.149
17101340	western cape	female	Coloured	Urban	negative	1698.39	812.783
17101490	western cape	male	Coloured	Urban	negative	2259.93	938.481
17100516	western cape	female	Coloured	Urban	negative	1188.87	2600.9
17100516	western cape	female	Coloured	Urban	negative	4154.43	1714.34
17102308	western cape	female	Coloured	Urban	negative	2130.48	1224.53
17102308	western cape	male	Coloured	Urban	negative	727.419	1825.11
17102308	western cape	male	Coloured	Urban	negative	792.782	1322.48
17102461	western cape	female	Coloured	Urban	negative	2308.02	1224.53
17102461	western cape	male	Coloured	Urban	negative	1717.69	1322.48
17102308	western cape	female	Coloured	Urban	negative	1829.03	1393.34
17102461	western cape	male	Coloured	Urban	negative	1717.69	1322.48
17102461	western cape	female	Coloured	Urban	negative	990.725	696.671
17102461	western cape	male	Coloured	Urban	negative	1576.07	1216.74
17102461	western cape	male	Coloured	Urban	negative	3152.15	2433.48
[truncated: 21,370 more rows]
