# Supplementary material for: Trends and determinants of ever having tested for HIV among youth and adults in South Africa from 2005–2017: Results from four repeated cross-sectional nationally representative household-based HIV prevalence, incidence, and behaviour surveys
Source: PLoS One. 2020 May 14;15(5):e0232883. doi: 10.1371/journal.pone.0232883 (PMC7224525; doi:10.1371/journal.pone.0232883)
Supplement: S1 Data — (ZIP) [file pone.0232883.s001.zip › Data files/Survey2012.xlsx]

## Sheet: Sheet1
Enumerator area (EA)	Q1.2 Sex of the respondent	Race of respondent	Province	geotype	hivstat	Benchmarked Weight for Questionnaire	Benchmarked Weight Specimen	Ever had an HIV test	Age groups	Current marital status	Education level	Employment	Ever had sex	Sexual debut <15	Intergnerational sex	How many sexual partners did you have last 12 month?	Condom use last sex act	AUDIT	Correct Knowledge and Rejection of Myths	Self percieved risk of HIV
50200035	Female	Black African	KwaZulu Natal	Urban	Negative	880.296	1409.14
51100585	Female	Indian	KwaZulu Natal	Urban	Negative	655.448	1107.51	Yes	25-49	Married	Secondary	1	Yes		Within 5 yrs older or younger	one partner	no	Abstainers	No	Low
22100182	Male	Black African	Eastern Cape	Rural formal	Negative	312.433	340.452	No	50+	Married	No education/Primary	2	Yes		5+ younger	one partner	no	Low risk (1-7)	No	Low
40900038	Female	Black African	Free State	Urban	Negative	1299.27	1736.05
17104170	Male	Coloured	Western Cape	Urban	Negative	2389.09	2603.43						No						No
23200595	Female	Black African	Eastern Cape	Urban	Negative	221.017	225.19	No	15-24	Not married	Secondary	1	Yes	>=15				Abstainers	No	Low
57201558	Male	Coloured	KwaZulu Natal	Urban	Negative	93.968	103.836	No	15-24	Not married	Secondary	2	Yes	>=15	Within 5 yrs older or younger	one partner	no	Risky/hazardous level (8-15)	Yes	Low
98600099	Male	Black African	Limpopo	Rural informal		2158.58
81300025	Female	Black African	Mpumalanga	Rural informal	Negative	556.839	604.86				No education/Primary
41200165	Female	Black African	Free State	Rural formal	Negative	334.106	460.739
23000163	Male	Black African	Eastern Cape	Rural informal	Negative	2730.43	2749.61	No	15-24	Not married	No education/Primary	1	No	>=15				Abstainers	No	Low
77601909	Male	Black African	Gauteng	Urban	Negative	6376.54	11617.9	No	50+	Not married	Secondary		Yes					Abstainers	No	Low
77600903	Male	Coloured	Gauteng	Urban		198.8		No	15-24	Not married	Secondary	2	Yes	>=15				Low risk (1-7)	No	Low
41500512	Male	Black African	Free State	Rural informal	Negative	907.127	1320.09
17100877	Female	Coloured	Western Cape	Urban	Negative	301.021	374.75	Yes	50+	Not married	Secondary		Yes					Abstainers	Yes	Low
51700026	Male	Black African	KwaZulu Natal	Rural informal	Negative	1096.39	1028.52	No	15-24	Not married	Secondary		Yes	>=15	Within 5 yrs older or younger	one partner	yes	Abstainers	No	High
17103194	Male	Black African	Western Cape	Urban		656.44
41700031	Female	Black African	Free State	Urban	Positive	5069.03	5440.2	Yes	25-49	Not married	Secondary	1	Yes					Risky/hazardous level (8-15)	Yes	Low
57203128	Male	Black African	KwaZulu Natal	Urban	Negative	99.5638	93.4005	No	15-24	Not married	Secondary	1	No	>=15				Abstainers	Yes	Low
21100548	Female	Black African	Eastern Cape	Rural informal	Negative	3293.58	5592.94	Yes	15-24	Not married	Secondary	1	Yes	>=15	Within 5 yrs older or younger	one partner	no	Abstainers	No	High
57203128			KwaZulu Natal	Urban							Tertiary
57203317	Female	Indian	KwaZulu Natal	Urban		80.8407		No	50+	Married	Secondary	1	Yes		5+ older	one partner	no	Abstainers	No	Low
41000407	Female	Black African	Free State	Urban		4289.33		Yes	25-49	Married	No education/Primary	1	Yes		5+ older	one partner	yes		No	Low
22100244	Female	Black African	Eastern Cape	Urban	Negative	639.87	518.69	Yes	50+	Not married	No education/Primary		Yes					Risky/hazardous level (8-15)	No	Low
20500106	Female	Black African	Eastern Cape	Rural formal	Positive	3227.14	2972.14	Yes	25-49	Not married	Secondary	1	Yes		5+ older	one partner	yes	Abstainers	Yes	Low
60300064	Male	White	North West	Urban					25-49		Tertiary
57203880	Female	Black African	KwaZulu Natal	Urban	Positive	443.138	487.706				No education/Primary
51100674	Female	Indian	KwaZulu Natal	Urban	Negative	121.786	144.906	No	50+	Not married	No education/Primary	1	Yes					Abstainers	No	Low
17101302	Male	Indian	Western Cape	Urban		181.968		No	50+	Married	Secondary	2	Yes		5+ younger	one partner	no	Abstainers	No	Low
17103121	Female	Coloured	Western Cape	Urban	Negative	1071.57	907.407	Yes	25-49	Married		1	Yes		Within 5 yrs older or younger	one partner	no		No	Low
17103121	Male	Coloured	Western Cape	Urban	Negative	879.37	1097.6				No education/Primary
53300032	Male	Black African	KwaZulu Natal	Rural informal	Negative	2907.31	2727.34	No	15-24	Not married	Secondary	1	No	>=15				Abstainers	No	Low
57202983	Female	Coloured	KwaZulu Natal	Urban	Negative	10.9391	15.1283	Yes	50+	Not married	Secondary	1	Yes					Low risk (1-7)	No	Low
60500019	Female	Black African	North West	Rural informal	Negative	1760.94	1853.86	Yes	50+	Not married	Secondary		Yes					Abstainers	Yes	Low
77401882	Male	Coloured	Gauteng	Urban		2946.64		Yes	50+	Married	Tertiary	2	Yes		Within 5 yrs older or younger	one partner	no		No	High
17104268	Male	Coloured	Western Cape	Urban	Positive	1513.64	1426.12	Yes	50+	Married	Secondary	2	Yes		Within 5 yrs older or younger	one partner	no	Low risk (1-7)	No	Low
57201612	Female	Indian	KwaZulu Natal	Urban	Negative	31.6068	53.2662	Yes	25-49	Married	Secondary	1			Within 5 yrs older or younger	one partner	no	Abstainers	Yes	Low
70400994	Female	Black African	Gauteng	Urban	Negative	1675.55	2000.11	No	50+	Married	No education/Primary	1	Yes		5+ older	one partner	no	Abstainers	Yes	Low
80700240	Male	Black African	Mpumalanga	Urban		460.583		Yes	50+	Not married	Secondary	2						Low risk (1-7)	No	Low
77600867	Female	White	Gauteng	Urban	Negative	1183.76	1814.03	No	15-24	Not married	Secondary	1	No	>=15				Abstainers	No	Low
27500094			Eastern Cape	Urban
53700066	Male	Black African	KwaZulu Natal	Rural informal	Negative	2424.23	2425.77	No	15-24	Not married	No education/Primary	1	Yes	>=15				Abstainers	Yes	Low
30200032	Female	Coloured	Northern Cape	Urban	Negative	421.593	430.759	Yes	25-49	Not married	Secondary	1	No					Low risk (1-7)	No	Low
57200707	Female	Black African	KwaZulu Natal	Urban		3041.66		Yes	15-24	Not married	Secondary	2	Yes	>=15	Within 5 yrs older or younger	one partner	no	Abstainers	Yes	High
60800213	Female	Black African	North West	Urban		2622.91		Yes	25-49	Married	Tertiary	2	Yes		Within 5 yrs older or younger	one partner	no	Low risk (1-7)	No	Low
10700178	Female	Black African	Western Cape	Urban		1987.9
60500227	Male	Black African	North West	Rural informal					25-49		No education/Primary
40500760	Male	Black African	Free State	Urban		4584.72		Yes	25-49	Not married	Secondary	1	Yes						No
51100309	Female	Black African	KwaZulu Natal	Urban	Negative	2177.32	2624.34				No education/Primary
81700616	Male	White	Mpumalanga	Urban	Negative	1642.08	2151.78	Yes	25-49	Married	Tertiary	2	Yes		Within 5 yrs older or younger	one partner			No	Low
57202604	Female	Black African	KwaZulu Natal	Urban	Negative	1798.55	2355.59	Yes	25-49	Not married	Secondary	1	Yes		Within 5 yrs older or younger	one partner	no	Abstainers	No	High
41100021	Female	Black African	Free State	Urban	Negative	82.139	91.2443	No	50+	Not married	No education/Primary	2	Yes		5+ older	one partner	no	Abstainers	Yes	Low
32200013	Female	Black African	Northern Cape	Urban		586.35
57202690	Female	Indian	KwaZulu Natal	Urban	Negative	253.473	603.185	Yes	50+	Not married	Secondary	1	Yes					Abstainers	Yes	Low
11700132	Male	Coloured	Western Cape	Urban	Negative	686.03	800.365	Yes	25-49	Married	No education/Primary	2	Yes		Within 5 yrs older or younger	one partner	yes	Abstainers	No	High
80700240	Male	White	Mpumalanga	Urban		318.25		Yes	50+		Secondary	2	Yes						No	Low
21400287	Male	Black African	Eastern Cape	Urban		3221.24		Yes	25-49	Not married	Secondary	1	Yes						No	High
60200136	Male	Black African	North West	Rural informal	Negative	1637.98	1821.19	Yes	50+	Not married		1	Yes		Within 5 yrs older or younger	Two and more partners	yes	Low risk (1-7)	No	Low
61800089	Female	Black African	North West	Urban	Negative	620.877	653.636	No	50+	Not married		1	Yes					Abstainers	No	Low
40500127	Female	Black African	Free State	Urban		1597.39		No	15-24	Not married	Secondary	1		>=15				Abstainers	Yes	Low
60500019	Male	Black African	North West	Rural informal	Negative	2414.16	3597.76				No education/Primary
91100102	Female	Black African	Limpopo	Rural formal	Negative	48.3776	51.5924	Yes	25-49	Not married	Tertiary	2	Yes					Abstainers	No	Low
27500754	Male	Coloured	Eastern Cape	Urban	Negative	405.497	366.309	No	25-49	Married	Secondary	2			Within 5 yrs older or younger	one partner	no	Low risk (1-7)	No	Low
41500286	Female	Black African	Free State	Urban	Negative	2002.76	2761.86
61800092	Female	Black African	North West	Urban	Negative	142.869	151.404	Yes	25-49	Not married	Secondary	1	Yes		Within 5 yrs older or younger	one partner	yes	Abstainers	No	Low
77303828	Female	Black African	Gauteng	Urban	Negative	4027.4	4879.1	Yes	50+	Not married		2	Yes		5+ older	one partner	no	Abstainers	No	Low
22200181	Female	Black African	Eastern Cape	Rural informal	Negative	1356.5	1226.89	Yes	50+	Married	Secondary	1	Yes					Abstainers	No	Low
77600736	Male	White	Gauteng	Urban		1586.44		No	50+	Not married	Secondary	2	Yes					Low risk (1-7)	No	Low
31500009	Male	Coloured	Northern Cape	Urban		2287.11
91900179	Female	Black African	Limpopo	Rural informal	Negative	1671.3	2248.52
52400182	Male	Black African	KwaZulu Natal	Urban					25-49		Secondary
21001078	Male	Black African	Eastern Cape	Rural informal	Negative	3268.68	4970.5
77402136	Male	Coloured	Gauteng	Urban	Negative	570.662	2036.61	No	25-49	Married	Secondary	2	Yes		5+ older	one partner	yes	Risky/hazardous level (8-15)	Yes	Low
57204152	Male	Indian	KwaZulu Natal	Urban	Negative	256.468	593.321	No	25-49	Not married	Secondary	2	No					Abstainers	Yes	Low
90200176	Male	Black African	Limpopo	Rural informal		978.634		No	25-49			1	Yes		Within 5 yrs older or younger	one partner	yes	Low risk (1-7)	Yes	High
17102605	Female	Coloured	Western Cape	Urban	Negative	1232.95	2209.94
21001078	Male	Black African	Eastern Cape	Rural informal	Negative	3509.51	3180.75	Yes	15-24	Not married	Secondary	1	No	>=15				Abstainers	No	Low
77304001	Female	Black African	Gauteng	Urban		2806.36		Yes	50+	Married		2	Yes		Within 5 yrs older or younger	one partner	no	Abstainers	No	High
30200011	Male	Coloured	Northern Cape	Urban		427.559
77303097	Male	Black African	Gauteng	Urban	Negative	1301.98	1946.97
23800570	Female	Black African	Eastern Cape	Rural informal	Negative	1275.59	1260.25	Yes	25-49	Not married	Secondary	1	Yes					Abstainers	No	Low
57202666	Male	Indian	KwaZulu Natal	Urban	Negative	282.592	349.749	Yes	50+	Married		2	Yes		5+ younger	one partner	no	Low risk (1-7)	Yes	Low
91900394	Female	White	Limpopo	Rural formal	Negative	801.843	1478.77	No	50+	Not married	Tertiary	2						Abstainers	No	Low
32100249	Male	Indian	Northern Cape	Urban							No education/Primary
31200027	Female	White	Northern Cape	Urban		151.117		Yes	50+	Married	Secondary		Yes		5+ older	one partner	no	Low risk (1-7)	No	Low
70400563	Male	Black African	Gauteng	Urban	Negative	4802.88	5522.34	Yes	15-24	Not married	Secondary	1	No	>=15				High risk/harmful (16-19)	No	Low
40300074	Male	Black African	Free State	Rural formal	Negative	1122.17	1328.54	Yes	25-49	Not married	No education/Primary	2	Yes		Within 5 yrs older or younger	one partner	no	Risky/hazardous level (8-15)	Yes	High
61400099	Male	Black African	North West	Rural informal	Negative	1062.09	1514.87
51200031	Female	Black African	KwaZulu Natal	Rural formal	Negative	84.4891	84.3034	No	50+	Not married	No education/Primary	1	Yes					Abstainers	No	Low
21800032	Male	White	Eastern Cape	Urban	Negative	177.383	437.226	Yes	50+	Married	No education/Primary	1	Yes		Within 5 yrs older or younger	one partner	no		No	Low
40500431	Female	Black African	Free State	Urban		445.855
23600832	Male	Black African	Eastern Cape	Urban	Negative	1937.63	2066.15	No	25-49	Not married	Secondary	1	Yes		Within 5 yrs older or younger	one partner	yes	Risky/hazardous level (8-15)	No	Low
40500855	Male	Black African	Free State	Urban		1583.34		Yes	15-24	Not married	Secondary	1	Yes	>=15	Within 5 yrs older or younger	one partner	yes	Low risk (1-7)	No	High
30200011	Male	Coloured	Northern Cape	Urban	Negative	356.98	437.243	Yes	50+	Married	Secondary	1	Yes		5+ older	one partner	no	Low risk (1-7)	No	Low
52400238	Female	Black African	KwaZulu Natal	Urban		1524.69		Yes	50+	Not married	No education/Primary	2	Yes					Abstainers	No	Low
77601383	Male	Black African	Gauteng	Urban	Negative	9537.23	11715.9	Yes	25-49	Not married	Secondary		Yes		5+ younger	one partner	yes	Abstainers	No	Low
67600051	Female	Black African	North West	Urban	Negative	2040.48	3161.87	No	15-24	Not married	Secondary	1	No	>=15				Abstainers	Yes	Low
80900370	Female	Indian	Mpumalanga	Urban		1134.39		No	50+	Not married	Secondary	1						Abstainers	Yes	Low
57200577	Male	Black African	KwaZulu Natal	Urban	Negative	2012.6	2277.92				No education/Primary		No						No
80900309	Female	Black African	Mpumalanga	Urban	Positive	1418.09	1409	No	25-49	Not married	Secondary	1	Yes		5+ older	one partner	no	Abstainers	No	High
32200057	Male	Black African	Northern Cape	Urban	Negative	2337.42	2291.39				Secondary		No						No
81500152	Male	Black African	Mpumalanga	Rural informal		1347.44		Yes	15-24	Not married	No education/Primary	2	Yes	<15	Within 5 yrs older or younger	Two and more partners	yes	Abstainers	No	High
77400554	Female	Indian	Gauteng	Urban					50+		Secondary
21400985	Male	Black African	Eastern Cape	Urban	Negative	334.181	383.556	Yes	25-49	Married	Secondary	2	Yes		5+ younger	one partner	yes	Low risk (1-7)	No	High
23000057	Female	Black African	Eastern Cape	Rural informal	Negative	3578.01	3295.29	Yes	25-49	Not married	No education/Primary	1	Yes		5+ older	one partner	yes	Abstainers	No	High
57201003	Male	Indian	KwaZulu Natal	Urban					25-49		Secondary
60300030	Female	White	North West	Rural formal		698.1		No	50+	Married			Yes					Low risk (1-7)	No	Low
77601544	Female	White	Gauteng	Urban	Negative	1837.86	8121.31	No	15-24	Not married		1	Yes	>=15	Within 5 yrs older or younger	one partner	no	High risk/harmful (16-19)	Yes	Low
41700031	Female	Black African	Free State	Urban	Negative	6452.67	7066.12	Yes	25-49	Married	Tertiary	2	Yes		Within 5 yrs older or younger	one partner	no	Abstainers	No	High
40900083	Female	Black African	Free State	Rural formal	Negative	437.937	445.502	Yes	15-24	Not married	Secondary	1	Yes	>=15	Within 5 yrs older or younger	one partner	no	Low risk (1-7)	No	High
52400238	Female	Black African	KwaZulu Natal	Urban	Negative	676.566	554.704	No	50+	Not married	No education/Primary	1	Yes					Abstainers	No	Low
41500168	Female	Black African	Free State	Rural informal	Negative	1532.26	2535.62
80200072	Male	Black African	Mpumalanga	Urban	Positive	1031	3301.13	Yes	25-49	Not married	Secondary	1	Yes		5+ younger	one partner	yes	Low risk (1-7)	Yes	High
17103411	Female	Coloured	Western Cape	Urban	Negative	505.286	540.751	Yes	50+	Married	No education/Primary		Yes		5+ older	one partner	no	Abstainers	No	Low
57201061	Male	Indian	KwaZulu Natal	Urban	Negative	94.5955	129.517	Yes	25-49	Married	Secondary	1	Yes		Within 5 yrs older or younger	one partner	yes	Abstainers	Yes	Low
57202885	Female	Black African	KwaZulu Natal	Urban	Positive	213.632	209.412	Yes	25-49	Not married	Secondary	1	Yes					Abstainers	No	High
57200827	Male	Indian	KwaZulu Natal	Urban					50+		Secondary
98600733	Female	Black African	Limpopo	Rural informal	Negative	156.662	239.256	No	25-49	Not married	Secondary	2	Yes						No	Low
60300270	Male	Black African	North West	Rural informal	Negative	6808.32	7551.49	Yes	25-49	Married	Secondary	1	Yes		Within 5 yrs older or younger	one partner	no	Low risk (1-7)	No	Low
90300489	Male	Black African	Limpopo	Rural informal	Negative	3709.97	4948.5	Yes	15-24	Not married	Secondary	1	No	>=15				Abstainers		Low
77301239	Male	White	Gauteng	Urban					25-49		Tertiary
50700003	Male	Black African	KwaZulu Natal	Rural formal	Negative	623.828	700.623				No education/Primary
31100013	Male	Coloured	Northern Cape	Urban	Negative	1144.82	1807.03
55100012	Male	Black African	KwaZulu Natal	Rural formal	Positive	1851.94	2019.32		25-49	Not married	Secondary	1	Yes		Within 5 yrs older or younger	one partner	no	Abstainers	No	High
17101395	Female	Coloured	Western Cape	Urban	Negative	806.991	1129.18				No education/Primary
88400054	Female	Black African	Mpumalanga	Rural informal	Negative	1745.78	2213.42
57202792	Female	Indian	KwaZulu Natal	Urban		688.696
77400508	Male	Indian	Gauteng	Urban		140.665		Yes	25-49	Married	Tertiary	1	Yes			one partner	no	Low risk (1-7)	No	Low
90800491	Female	Black African	Limpopo	Rural informal	Negative	1063.04	1080.56	No	50+		No education/Primary	1	Yes					Abstainers	No	Low
57203865	Female	Black African	KwaZulu Natal	Urban		524.308		Yes	25-49	Not married	Secondary	2	Yes		Within 5 yrs older or younger	one partner	yes	Abstainers	Yes	Low
17103121	Male	Coloured	Western Cape	Urban	Negative	809.303	915.691	Yes	15-24	Not married	Secondary	2	Yes	<15	Within 5 yrs older or younger	one partner	no	Low risk (1-7)	Yes	Low
31800017	Female	Coloured	Northern Cape	Rural formal	Negative	328.906	310.856	Yes	25-49	Married		2	Yes		5+ older	one partner	no	Abstainers	No	Low
57200988	Female	Black African	KwaZulu Natal	Urban	Negative	57.3816	53.0126	Yes	15-24	Not married	Secondary	1	Yes	>=15	5+ older	one partner	no	Abstainers	No	High
17103411	Male	Coloured	Western Cape	Urban		505.763
38700012	Male	Black African	Northern Cape	Urban		451.212
23400070	Female	Black African	Eastern Cape	Rural informal	Positive	1211.39	1167.79	Yes	25-49	Not married	Secondary	1	Yes		5+ older	one partner	yes	Abstainers	No	High
32200023	Female	Coloured	Northern Cape	Urban	Negative	716.383	924.916
90700344	Male	Black African	Limpopo	Rural informal		3398.26		No	15-24	Not married	Secondary	1		>=15				Abstainers	No	Low
11900117	Female	Coloured	Western Cape	Urban					15-24		Secondary			>=15
31800017	Female	White	Northern Cape	Rural formal	Negative	279.545	399.806	No	50+	Married	Secondary	1	Yes		Within 5 yrs older or younger	one partner	no	Abstainers	No	Low
90700318	Male	Black African	Limpopo	Rural informal	Negative	19365	41327.5	Yes	15-24	Not married	Secondary	1	Yes	>=15	5+ older	one partner	yes	Abstainers	No	High
32100112	Male	Black African	Northern Cape	Urban	Negative	13.4566	16.1402				No education/Primary
67600081	Male	Black African	North West	Urban	Negative	1657.7	1888.44	No	25-49	Not married	Secondary	2	Yes		5+ younger	one partner	yes	Abstainers	No	Low
80800031	Female	Black African	Mpumalanga	Rural formal		1.46431		No	15-24	Not married	Secondary	1	No	>=15				Abstainers	No	Low
91100190	Female	Black African	Limpopo	Rural informal	Negative	1536.91	1574.97	Yes	25-49	Not married		1	Yes		5+ older	one partner	no	Risky/hazardous level (8-15)	No	High
41500163	Female	Black African	Free State	Rural informal		363.397
77402330	Male	Black African	Gauteng	Urban	Negative	3269.8	3759.61	No	15-24	Not married			No	>=15				Low risk (1-7)	No	High
77400396	Male	Indian	Gauteng	Urban		263.651		Yes	15-24	Married	Secondary	2	Yes	>=15	Within 5 yrs older or younger	one partner	no	Abstainers	No	Low
32400020	Female	White	Northern Cape	Urban					50+		Secondary
81200467	Male	Black African	Mpumalanga	Urban		2738.68					No education/Primary
57202184	Female	Black African	KwaZulu Natal	Urban	Negative	1328.47	1329.6	Yes	15-24	Not married	Secondary	1	No	>=15				Abstainers	No	High
57201044	Female	Indian	KwaZulu Natal	Urban	Negative	65.5112	128.474	No	50+	Not married		1	Yes					Abstainers	Yes	Low
80800022	Male	White	Mpumalanga	Urban		5017.97			50+	Married	Tertiary	2							No
98500111	Female	Black African	Limpopo	Rural informal	Negative	744.528	770.11						No						No
90300489	Female	Black African	Limpopo	Rural informal	Negative	1986.31	2019.04	No	50+	Married	Secondary		Yes					Abstainers	Yes	Low
80900237	Female	Black African	Mpumalanga	Urban	Negative	1430.52	1813.71
57201067	Female	Indian	KwaZulu Natal	Urban	Negative	64.8407	88.8365	Yes	50+	Not married	Secondary	1	Yes					Abstainers	Yes	Low
90400191	Female	Black African	Limpopo	Rural informal	Negative	1860.7	2695.9
38700012	Female	Black African	Northern Cape	Urban	Negative	653.606	624.996	Yes	25-49	Married	Secondary	1	Yes		Within 5 yrs older or younger	one partner	no	Abstainers	No	High
90500038	Male	Black African	Eastern Cape	Urban	Negative	313.565	476.82
57202261	Male	Black African	KwaZulu Natal	Urban		299.739			15-24	Not married	Secondary	1		>=15				Abstainers	No	Low
77402136	Female	Coloured	Gauteng	Urban	Negative	202.098	242.087	Yes	25-49	Married	Secondary	1	Yes		Within 5 yrs older or younger	one partner	no	Low risk (1-7)	Yes	Low
90500038	Female	Black African	Limpopo	Urban	Negative	588.858	580.702	Yes	15-24	Not married		1	Yes	>=15	Within 5 yrs older or younger	one partner	yes	Abstainers	No	Low
27500094			Eastern Cape	Urban
57203819	Male	Black African	KwaZulu Natal	Urban	Negative	1920.37	2218.35	Yes	50+	Married	No education/Primary	2	Yes		Within 5 yrs older or younger	one partner	no	High risk/harmful (16-19)	No	Low
31000017	Female	Coloured	Northern Cape	Rural formal	Negative	339.591	331.653	Yes	50+	Married		1	Yes		Within 5 yrs older or younger	one partner	no		No	Low
60700066	Male	Black African	North West	Rural informal	Negative	2868.03	3985.5	No	15-24	Not married	Secondary	1	No	>=15				Low risk (1-7)	Yes	Low
57201472	Male	Black African	KwaZulu Natal	Urban		201.747		No	15-24	Not married		1	No	>=15				Low risk (1-7)	No	Low
41100021	Male	Black African	Free State	Urban					15-24		No education/Primary			>=15
77401070	Male	Black African	Gauteng	Urban					50+		Secondary
77600903	Female	Coloured	Gauteng	Urban	Negative	313.285	610.814
20500101	Male	Coloured	Eastern Cape	Urban	Negative	91.2999	102.006	Yes	15-24	Not married	Secondary	2	Yes	>=15	Within 5 yrs older or younger	Two and more partners	no	Risky/hazardous level (8-15)	No	High
52400182			KwaZulu Natal	Urban							No education/Primary
17102857	Female	Coloured	Western Cape	Urban	Negative	75.4474	107.79				No education/Primary		No						No
57203833	Male	Indian	KwaZulu Natal	Urban		134.809		No	25-49	Married	Secondary	2	Yes		Within 5 yrs older or younger	one partner	no	Abstainers	Yes	Low
91700013	Male	Black African	Limpopo	Urban	Negative	130.497	133.609	Yes	15-24	Not married	Secondary	1	Yes	>=15	Within 5 yrs older or younger	Two and more partners	yes	Abstainers	Yes	Low
57202261	Male	Coloured	KwaZulu Natal	Urban
81300402	Male	Black African	Mpumalanga	Rural informal	Negative	2562.68	2665.41	Yes	50+	Married		2	Yes		Within 5 yrs older or younger	one partner	no	Abstainers	No	Low
31700028	Female	Coloured	Northern Cape	Urban	Negative	274.963	257.118	Yes	25-49	Not married	Secondary	1	Yes					Abstainers	No	Low
90800364	Male	Black African	Limpopo	Rural informal		709.54		Yes	15-24	Not married	Secondary	1	Yes	>=15	5+ younger	one partner	yes	Risky/hazardous level (8-15)	Yes	Low
77300567	Male	Black African	Gauteng	Urban		3210.62		No	15-24	Not married	Secondary	1	Yes	>=15				Risky/hazardous level (8-15)	No	Low
60300421	Female	Black African	North West	Rural informal	Positive	989.873	995.098	Yes	15-24	Not married	Secondary	2	Yes	>=15	5+ older	one partner	no	Abstainers	No	Low
30700026	Male	Coloured	Northern Cape	Rural formal	Negative	329.965	379.08
57202225	Female	Black African	KwaZulu Natal	Urban		574.354		Yes	15-24	Married	Secondary	1	Yes	>=15	5+ older	one partner	no	Abstainers	No	High
77301161	Male	Black African	Gauteng	Urban		735.425		No	25-49	Married	Secondary	2	Yes					Abstainers	No	High
80900161	Female	Black African	Mpumalanga	Urban	Negative	206.309	219.551	Yes	25-49	Married	Tertiary	2	Yes		5+ older	one partner	no	Abstainers	No	Low
81700496	Female	Black African	Mpumalanga	Rural informal	Negative	1488.07	1886.67
90800052	Female	Black African	Limpopo	Rural informal	Negative	5370.18	5617.94	Yes	25-49	Not married		1	Yes		5+ older	one partner	yes	Abstainers	Yes	Low
17100934	Male	Coloured	Western Cape	Urban		709.78					No education/Primary
27501381	Male	Black African	Eastern Cape	Urban		1616.34		Yes	25-49	Not married	Secondary	2	Yes		5+ younger	one partner	yes	Risky/hazardous level (8-15)	Yes	Low
57202616	Female	Indian	KwaZulu Natal	Urban	Positive	290.987	427.15	No	50+	Married	Tertiary	2	Yes					Abstainers	No	Low
77600048	Female	Indian	Gauteng	Urban	Negative	2826.43	5399.52	Yes	50+	Married	Secondary	1	Yes		5+ older	one partner	yes	Low risk (1-7)	No	Low
80500161	Female	Black African	Mpumalanga	Urban	Negative	868.401	1651.52
57200660	Female	Black African	KwaZulu Natal	Urban	Positive	492.186	585.623	Yes	15-24	Not married	Secondary	1	Yes	>=15	5+ older	one partner	yes	Abstainers	No	High
27500400	Male	Coloured	Eastern Cape	Urban					25-49
40500560	Male	Black African	Free State	Urban	Positive	143.375	169.742	Yes	25-49	Not married	Secondary	2	Yes		5+ younger	Two and more partners	yes	Risky/hazardous level (8-15)	Yes	High
57200980	Male	Indian	KwaZulu Natal	Urban		289.314		Yes	25-49	Not married	Tertiary	2	Yes		5+ younger	one partner	yes	Abstainers	No	Low
57203317	Male	Indian	KwaZulu Natal	Urban	Negative	137.148	147.758				No education/Primary		No						No
17102857	Female	Coloured	Western Cape	Urban	Negative	72.8989	102.23	Yes	25-49	Married	Secondary	2	Yes		5+ older	one partner	no	Low risk (1-7)	No	Low
41500391	Male	Black African	Free State	Rural informal	Negative	640.206	743.692	No	50+	Married	Secondary	2	Yes		Within 5 yrs older or younger	one partner	no	Abstainers	No	High
23801244	Male	Black African	Eastern Cape	Urban	Positive	1986.29	3397.95				No education/Primary
10400067			Western Cape	Urban							Secondary
57203819	Male	Black African	KwaZulu Natal	Urban	Negative	1588.09	1489.78	Yes	15-24	Not married	No education/Primary	1	No	>=15				Low risk (1-7)	No	Low
17103411	Male	Coloured	Western Cape	Urban					50+		No education/Primary
10400067	Male	Coloured	Western Cape	Urban					25-49	Married	Secondary
21300096	Male	Black African	Eastern Cape	Rural informal	Negative	1459.59	1445.89	Yes	50+	Not married	No education/Primary	1	Yes						No	Low
57200577	Female	Black African	KwaZulu Natal	Urban							No education/Primary
57202885	Male	Black African	KwaZulu Natal	Urban	Negative	165.839	186.254				No education/Primary
17102461	Female	Coloured	Western Cape	Urban					25-49		Tertiary
20500101	Female	Black African	Eastern Cape	Urban	Negative	93.559	83.0097	Yes	15-24	Not married		1	Yes	>=15				Abstainers	No	Low
23600418	Female	Black African	Eastern Cape	Rural informal	Negative	1226	1087.76	No	15-24	Not married	Secondary	1	No	>=15				Abstainers	Yes	Low
10700178	Female	Black African	Western Cape	Urban	Negative	2251.96	2892.2				Secondary		No						Yes
17100909	Male	Coloured	Western Cape	Urban	Negative	829.047	916.548	No	25-49	Not married	Secondary	1	Yes					Abstainers	No	High
57201866	Male	Black African	KwaZulu Natal	Urban	Negative	294.747	331.031				No education/Primary
40500855	Female	Black African	Free State	Urban	Positive	1444.43	2139.4	No	50+	Not married	No education/Primary	1	Yes					High risk/harmful (16-19)	No	Low
27501345	Male	Black African	Eastern Cape	Urban	Negative	293.976	532.875	No	15-24	Not married	Secondary	1	No	>=15					No	Low
40500013	Female	Black African	Free State	Rural formal	Negative	282.681	335.743				Secondary
77400393	Female	Indian	Gauteng	Urban		517.548		Yes	25-49	Married	Secondary	2			Within 5 yrs older or younger	one partner	no		No	Low
70100057	Female	Indian	Gauteng	Urban	Negative	88.9475	148.105	No	50+	Married	Secondary		Yes					Abstainers	No	Low
98600958	Female	Black African	Limpopo	Rural informal	Negative	1090.59	1117.59	Yes	25-49	Married	Secondary	1	Yes		Within 5 yrs older or younger	one partner	no	Abstainers	No	High
91200073	Male	Indian	Limpopo	Urban		50.3403		Yes	25-49	Married	Secondary	2	Yes		Within 5 yrs older or younger	one partner	no	Abstainers	No	Low
90400104	Male	Black African	Limpopo	Rural informal	Negative	948.098	970.711	No	15-24	Not married		1	Yes	>=15	Within 5 yrs older or younger	Two and more partners	yes	Abstainers	No	Low
77601726	Female	Black African	Gauteng	Urban	Negative	1810.22	2193.03	No	50+	Not married	No education/Primary	1	Yes		Within 5 yrs older or younger	one partner	no	Abstainers	No	Low
80700186	Female	Black African	Mpumalanga	Urban	Negative	2660.21	4215.98
17102857	Male	Indian	Western Cape	Urban					25-49		Secondary
77400052	Male	Black African	Gauteng	Urban	Positive	6481.16	7568.62	No	25-49		Tertiary	1	Yes		Within 5 yrs older or younger	one partner	yes	High risk (20+)	Yes	Low
61900356	Male	White	North West	Urban		826.01		No	15-24	Not married		1	No	>=15				Abstainers	Yes	Low
17103867	Male	Coloured	Western Cape	Urban	Positive	2306.4	2977.09	Yes	25-49	Not married	Secondary	1	Yes					Low risk (1-7)	No
57203760	Male	Black African	KwaZulu Natal	Urban	Negative	409.747	384.382	No	15-24	Not married	No education/Primary	1	No	>=15				Abstainers	Yes	Low
61200062	Male	Black African	North West	Rural formal		1222.87		Yes	25-49	Not married	No education/Primary	2	Yes		Within 5 yrs older or younger	one partner	no	Abstainers	No	Low
41500140	Female	Black African	Free State	Rural informal	Negative	695.788	959.508
57204133	Female	Indian	KwaZulu Natal	Urban	Negative	83.3711	134.371	Yes	25-49	Not married	Secondary	2	Yes		Within 5 yrs older or younger	one partner	yes	Abstainers	No	Low
98600099	Male	Black African	Limpopo	Rural informal		2975.66
57200988	Female	Black African	KwaZulu Natal	Urban	Negative	36.7955	35.1721	Yes	50+	Not married	No education/Primary	1	Yes					Abstainers	Yes	Low
61900356	Female	White	North West	Urban		502.9		Yes	25-49	Married	Tertiary	2	Yes		Within 5 yrs older or younger	one partner	no		Yes	Low
60600101	Male	Black African	North West	Rural informal	Negative	570.393	594.477	No	15-24	Not married	Secondary	1	Yes	>=15	Within 5 yrs older or younger	Two and more partners	yes		No	Low
61200046	Female	Coloured	North West	Urban
91300042	Male	Black African	Limpopo	Rural informal	Negative	926.69	1138.55	No	15-24	Not married	No education/Primary	1	No	>=15				Abstainers	No
32400020	Female	White	Northern Cape	Urban	Negative	128.171	139.064	Yes	50+	Married	Secondary	2	Yes		Within 5 yrs older or younger	one partner	no	Low risk (1-7)	No	Low
68800036	Male	Black African	North West	Urban	Negative	1883.72	2038.78	No	15-24	Not married	Secondary	1	Yes	>=15				High risk (20+)	No	High
27500393	Female	Indian	Eastern Cape	Urban	Negative	115.346	128.138	No	15-24	Not married	Tertiary	1	No	>=15				Abstainers	Yes	Low
27500741	Male	Black African	Eastern Cape	Urban	Negative	1076.25	1309.42				No education/Primary
57203976	Male	Indian	KwaZulu Natal	Urban					15-24		Tertiary			>=15
17100877	Female	Coloured	Western Cape	Urban	Negative	372.966	330.677	Yes	25-49	Not married		1	Yes		5+ older	one partner	yes	Risky/hazardous level (8-15)	Yes	Low
11700132	Male	Coloured	Western Cape	Urban					25-49		Secondary
53800399	Female	White	KwaZulu Natal	Urban		207.458		No	50+	Married	Secondary	1	Yes					Abstainers	Yes	Low
91000263	Female	Black African	Limpopo	Rural informal		2786.15
92100050	Female	Black African	Limpopo	Rural informal	Negative	1551.67	1663.48	No	50+	Not married	Secondary	1	Yes		5+ younger			Abstainers	No	Low
61900425	Female	White	North West	Urban	Negative	1093.87	1878.75	Yes	50+	Married	Secondary		Yes		Within 5 yrs older or younger	one partner	no		No
77401949	Female	Black African	Gauteng	Urban		146.278		Yes	15-24	Not married	Secondary	1	Yes	>=15	Within 5 yrs older or younger	one partner	yes	Abstainers	No	High
11800101	Female	Black African	Western Cape	Urban	Negative	178.75	180.475	Yes	15-24	Not married	Secondary	1	Yes	>=15	Within 5 yrs older or younger	Two and more partners	yes	Abstainers	No	Low
81000081	Male	Black African	Mpumalanga	Urban	Negative	3438.6	3474.46	Yes	15-24	Not married		1	Yes	>=15	Within 5 yrs older or younger	one partner	yes	Low risk (1-7)	No	Low
41100172	Female	Black African	Free State	Urban	Positive	3077.7	3370.29	Yes	25-49	Not married	Secondary	2	Yes		5+ older	one partner	yes	Abstainers	No	High
91100190	Male	Black African	Limpopo	Rural informal	Negative	1356.73	1921.58
91800017	Female	White	Limpopo	Urban	Negative	161.966	312.882	No	50+	Not married	Secondary	1	Yes					Abstainers	No	Low
17102857	Female	Indian	Western Cape	Urban					25-49		Secondary
90900214	Male	Black African	Limpopo	Rural informal	Negative	1590.57	2620.2
77300035	Male	Black African	Gauteng	Urban					25-49		Secondary
51600048	Male	Black African	KwaZulu Natal	Rural formal	Negative	291.316	1241.25
81100042	Male	Black African	Mpumalanga	Rural formal	Negative	338.04	341.565	No	15-24	Not married	Secondary	1	Yes	>=15	5+ younger	one partner	no	Low risk (1-7)	No	High
22200181	Female	Black African	Eastern Cape	Rural informal	Positive	2196.69	2117.62	Yes	25-49	Not married	Secondary	1	Yes						No	High
88200023			Mpumalanga	Urban							No education/Primary
81500023	Male	White	Mpumalanga	Urban	Negative	7147.44	18732	Yes	25-49	Married	Secondary	2	Yes		Within 5 yrs older or younger	one partner	no	Low risk (1-7)	No	Low
41500609	Female	Black African	Free State	Rural informal	Negative	876.536	983.096	Yes	50+	Married			Yes						No	Low
57203384	Male	Indian	KwaZulu Natal	Urban		184.347		No	50+	Married	Secondary	2	Yes		5+ younger	one partner	no	Abstainers	Yes	Low
12400042	Female	Coloured	Western Cape	Urban	Negative	2483.76	3322.61	Yes	50+	Married	No education/Primary	2	Yes		5+ older	one partner	no	Abstainers	Yes	High
81700137	Male	Black African	Mpumalanga	Rural informal	Negative	671.517	1186.27
98300044	Female	Black African	Limpopo	Rural informal	Negative	2239.43	3012.87
40500127	Male	Black African	Free State	Urban		3665.06		No	25-49	Married	Tertiary							Low risk (1-7)	No
80300071	Male	Black African	Mpumalanga	Urban	Negative	1839.75	1770.7	No	15-24	Not married	Secondary	1	No	>=15				Abstainers	No	Low
91200160	Female	White	Limpopo	Urban	Negative	87.0615	111.681	Yes	50+	Married	Tertiary	2	Yes		Within 5 yrs older or younger	one partner	no	Low risk (1-7)	No	Low
51300032	Female	Black African	KwaZulu Natal	Rural informal	Negative	529.471	501.456	Yes	25-49	Not married	Secondary	1	Yes		Within 5 yrs older or younger	one partner	no	Abstainers	Yes	High
53700066	Male	Black African	KwaZulu Natal	Rural informal		3705.46		Yes	25-49	Not married	Secondary	2	Yes		5+ younger	one partner	yes	Abstainers	No	Low
27501345	Male	Black African	Eastern Cape	Urban		450.071		Yes	25-49	Not married	Secondary	2	Yes					Abstainers	No	Low
57203819	Female	Black African	KwaZulu Natal	Urban	Negative	1888.07	1941.94				No education/Primary
62100205	Female	Black African	North West	Rural informal	Positive	4060.4	4229.89	Yes	25-49	Not married	Secondary	1	Yes		Within 5 yrs older or younger	one partner	no	Abstainers	No	Low
17102308	Male	Coloured	Western Cape	Urban		214.286
32100059	Female	Black African	Northern Cape	Urban	Negative	495.992	459.867	Yes	15-24	Not married	Secondary	1	Yes	>=15	5+ older	one partner	yes	Abstainers	Yes	Low
77600671	Female	White	Gauteng	Urban					15-24		Secondary			>=15
31600043	Female	Coloured	Northern Cape	Rural formal	Negative	16.4556	13.4507	Yes	25-49	Not married	No education/Primary	1	Yes		5+ older	one partner	no	Abstainers	Yes	Low
77400393	Male	Black African	Gauteng	Urban	Negative	263.488	928.031	No	15-24		Secondary	1	Yes	>=15	5+ younger	Two and more partners	yes	Risky/hazardous level (8-15)	No	Low
77400433	Male	Indian	Gauteng	Urban	Negative	301.924	402.786	No	25-49	Married	Secondary	2	Yes		Within 5 yrs older or younger	one partner	no	Risky/hazardous level (8-15)	Yes	Low
41000007	Male	Black African	Free State	Rural formal	Negative	461.948	559.882				No education/Primary
60500509	Male	Black African	North West	Rural informal	Negative	1046.85	1161.12		25-49
77403399	Female	White	Gauteng	Urban		3852.91
57203833	Male	Indian	KwaZulu Natal	Urban	Negative	239.213	332.042	Yes	25-49	Not married	Secondary	1	Yes		Within 5 yrs older or younger	one partner		Abstainers	No	Low
40500855	Female	Black African	Free State	Urban	Negative	1348.13	1497.58	Yes	50+	Not married	No education/Primary	2	Yes					Abstainers	No	Low
90800093	Female	White	Limpopo	Rural formal	Negative	2836.69	7241.28	No	50+	Not married	Secondary		Yes					Abstainers	No	Low
57204152	Female	Indian	KwaZulu Natal	Urban		78.7089		No	50+	Not married	Secondary	1	No					Abstainers	Yes	Low
77300709	Male	Black African	Gauteng	Urban		4769.32
91200160	Female	Black African	Limpopo	Urban	Negative	164.539	162.26	Yes	15-24	Not married	Secondary	1	Yes	>=15	Within 5 yrs older or younger	one partner		Abstainers	No	Low
57203327	Female	Indian	KwaZulu Natal	Urban	Negative	245.158	414.245	Yes	25-49	Married	Secondary	1	Yes		Within 5 yrs older or younger	one partner	no	Abstainers	Yes	Low
41000007			Free State	Rural formal
90700105	Male	Black African	Limpopo	Rural informal	Negative	1969.65	2101.75	Yes	15-24	Married		2	Yes	>=15	Within 5 yrs older or younger	one partner	no		No	Low
22600530	Female	Black African	Eastern Cape	Rural informal	Negative	2405.3	2270.77				No education/Primary		No						No
57203128	Male	Indian	KwaZulu Natal	Urban		40.5682		Yes	50+	Married			Yes		5+ younger	one partner	no	Abstainers	No	Low
17102237	Female	Black African	Western Cape	Urban	Negative	682.373	861.196	Yes	15-24	Not married	Secondary	1	Yes	>=15	5+ older	Two and more partners	yes	Low risk (1-7)	No	Low
61800065	Female	Coloured	North West	Urban	Negative	43.1228	104.454	Yes	50+	Not married	No education/Primary		Yes						No	Low
23600269	Female	Black African	Eastern Cape	Rural informal	Negative	3949.08	3353.03	Yes	15-24	Not married	Secondary	1	Yes	>=15	Within 5 yrs older or younger	one partner	no	Abstainers	No	Low
27500680	Female	Coloured	Eastern Cape	Urban	Negative	367.34	341.39	No	15-24	Not married		1	No	>=15				Abstainers	No	Low
57202733	Male	Indian	KwaZulu Natal	Urban	Negative	361.822	746.346	Yes	50+	Married	Secondary		Yes		Within 5 yrs older or younger	one partner	no	Low risk (1-7)	Yes	Low
81200078	Male	Black African	Mpumalanga	Rural informal		3250.54		No	25-49	Married	Secondary	2	Yes		Within 5 yrs older or younger	one partner	no	Low risk (1-7)	No	Low
50400101	Female	Black African	KwaZulu Natal	Rural informal	Negative	715.202	586.381	Yes	50+	Not married	No education/Primary	1	Yes					Abstainers	No	Low
70100224	Female	Black African	Gauteng	Urban	Negative	3677.46	4455.15	Yes	50+	Not married	Secondary	1	Yes						Yes	Low
57200997	Male	Indian	KwaZulu Natal	Urban		4.7295		No	25-49	Married	Secondary	1	Yes		Within 5 yrs older or younger	one partner	no	Abstainers	No	Low
17101924	Female	Black African	Western Cape	Urban	Positive	1760.54	2738.76	Yes	25-49	Not married	Secondary	1	Yes					Abstainers	Yes	Low
77400227	Male	Black African	Gauteng	Urban	Negative	423.518	548.033	Yes	50+	Married	Secondary		Yes		Within 5 yrs older or younger	one partner	no	Risky/hazardous level (8-15)	No	Low
17102690	Female	Black African	Western Cape	Urban					25-49		No education/Primary
88400054	Male	Black African	Mpumalanga	Rural informal	Negative	1564.76	2073.17
61900121	Male	Black African	North West	Urban	Negative	730.085	788.454				No education/Primary		No						No
60200136	Female	Black African	North West	Rural informal	Positive	2477.16	2490.24	Yes	15-24	Not married	Secondary	1	Yes	<15	Within 5 yrs older or younger	Two and more partners	yes	Abstainers	No	High
31800017	Male	Coloured	Northern Cape	Rural formal	Negative	402.198	634.846
90500038	Female	Black African	Limpopo	Urban	Positive	481.763	503.521	Yes	25-49	Not married	Secondary	1	Yes		Within 5 yrs older or younger	one partner	no	Abstainers	No	Low
31600026	Female	Coloured	Northern Cape	Urban	Negative	473.598	442.255	Yes	15-24	Not married	Secondary	1	Yes	>=15	Within 5 yrs older or younger	one partner	no	Abstainers	Yes	Low
91900454	Male	Black African	Limpopo	Urban	Negative	513.899	565.231	No	25-49	Not married		1	Yes		Within 5 yrs older or younger	one partner	yes	Risky/hazardous level (8-15)	No	High
70100057	Male	Indian	Gauteng	Urban							No education/Primary
17103339	Male	Coloured	Western Cape	Urban	Negative	888.458	2073.06	No	25-49	Not married	Secondary	2	Yes		Within 5 yrs older or younger	one partner	no	Low risk (1-7)	No	Low
77400052	Male	Black African	Gauteng	Urban	Negative	4262.02	5003.74	No	15-24	Not married	Secondary	1	Yes	>=15	Within 5 yrs older or younger	Two and more partners	yes	Risky/hazardous level (8-15)	Yes	Low
77400433			Gauteng	Urban
77302573	Female	Indian	Gauteng	Urban		149.26		Yes	25-49	Married	Tertiary	2	Yes		5+ older	one partner	no	Low risk (1-7)	Yes	Low
41500140	Male	Black African	Free State	Rural informal	Negative	808.674	1707.35	No	15-24	Not married	Secondary	1	No	>=15				Abstainers	No	Low
57203121	Male	Indian	KwaZulu Natal	Urban	Negative	263.935	438.043	Yes	25-49	Married	Tertiary	2	Yes		Within 5 yrs older or younger	one partner	no	Abstainers	Yes	Low
57203979	Male	Indian	KwaZulu Natal	Urban	Negative	436.206	624.22	Yes	15-24	Not married	Secondary	1	Yes	>=15	Within 5 yrs older or younger	Two and more partners	yes	Low risk (1-7)	Yes	Low
23800570	Male	Black African	Eastern Cape	Rural informal		1039.81		No	15-24	Not married	Secondary	1	No	>=15				Abstainers	No	Low
77601327	Female	Black African	Gauteng	Urban	Negative	1114.58	1273	Yes	25-49	Not married	Secondary	2	Yes		Within 5 yrs older or younger	one partner	no	Abstainers	Yes	Low
60800116	Female	Black African	North West	Rural informal	Negative	1770.23	1844.12	No	25-49	Not married		1						Abstainers	No	Low
98300044	Female	Black African	Limpopo	Rural informal	Negative	2239.43	3012.87
91900172	Female	Black African	Limpopo	Rural informal	Negative	2619.46	3654.01	Yes	50+	Not married	No education/Primary	1	Yes					Abstainers	No	Low
40200076	Female	Black African	Free State	Urban	Negative	320.014	343.447	Yes	25-49	Not married		1	Yes					Abstainers	Yes	Low
38700012	Female	Black African	Northern Cape	Urban	Negative	471.992	736.495				No education/Primary
81500023	Female	White	Mpumalanga	Urban		2800.22		Yes	50+	Married	Secondary	1	Yes						No	Low
80400125	Female	Black African	Mpumalanga	Urban	Negative	126.245	120.209	Yes	15-24	Not married	Secondary	1	Yes	>=15	Within 5 yrs older or younger	one partner	yes	Abstainers	Yes	Low
91400006	Male	White	Limpopo	Urban	Negative	430.573	613.612	Yes	15-24	Not married	Secondary	1	Yes	>=15	Within 5 yrs older or younger	Two and more partners	yes	Low risk (1-7)	No	Low
40900083	Female	Black African	Free State	Rural formal		472.183		Yes	25-49	Not married	No education/Primary	1	Yes		Within 5 yrs older or younger	one partner	no	Abstainers	No	High
40500509	Female	Coloured	Free State	Urban	Negative	267.914	318.896				No education/Primary
88400122	Male	Black African	Mpumalanga	Rural formal	Negative	1605.96	5213.45	Yes	25-49	Not married	No education/Primary	2	Yes					Abstainers	No	Low
77400729	Male	Black African	Gauteng	Urban	Negative	3143.96	3693.05	Yes	25-49	Not married		2	Yes		Within 5 yrs older or younger	one partner	no		No	Low
60800349	Male	Black African	North West	Rural informal	Negative	1103.32	1149.9	No	15-24			1	Yes	>=15	Within 5 yrs older or younger	one partner	yes		No	Low
17100349	Male	Coloured	Western Cape	Urban	Negative	1424.66	1634.25	No	50+	Married	Secondary		Yes		Within 5 yrs older or younger	one partner	no		No	Low
77302397	Female	Black African	Gauteng	Urban							No education/Primary
98600099	Female	Black African	Limpopo	Rural informal					15-24					>=15
17101340	Male	Coloured	Western Cape	Urban	Negative	1451.51	1551.71	Yes	15-24	Not married	Secondary	1	Yes	>=15	Within 5 yrs older or younger		yes	Risky/hazardous level (8-15)	No	Low
77402578	Female	Black African	Gauteng	Urban		1948.76
17104374	Male	Coloured	Western Cape	Urban	Negative	1012.14	1493.11	Yes	25-49	Not married	Secondary	1	Yes		5+ older	one partner	no	Risky/hazardous level (8-15)	No	Low
81100059	Female	Black African	Mpumalanga	Urban	Negative	715.507	1028.34	No	50+	Not married		2	No					Abstainers	No	Low
57202261	Female	Black African	KwaZulu Natal	Urban		128.077		Yes	15-24	Not married	Secondary	1	Yes	>=15	5+ older	one partner	no	Low risk (1-7)	No	High
17100640	Female	Coloured	Western Cape	Urban					25-49		Secondary
88400054	Female	Black African	Mpumalanga	Rural informal	Negative	920.21	3448.46	No	50+	Not married	No education/Primary	1	Yes					Abstainers	No	Low
17103411	Female	Coloured	Western Cape	Urban		646.832		Yes	15-24	Not married	Secondary	1	Yes	>=15				Risky/hazardous level (8-15)	No	Low
91400092	Female	White	Limpopo	Rural formal	Negative	194.118	289.471	Yes	25-49	Married	Secondary	1	Yes		Within 5 yrs older or younger	one partner	no	Low risk (1-7)	No	Low
91400072	Female	Black African	Limpopo	Urban	Negative	200.953	205.928	Yes	25-49	Not married	Secondary	1	Yes		5+ older	Two and more partners	yes	Abstainers	No	Low
57202184	Female	Black African	KwaZulu Natal	Urban	Negative	738.287	705.713	No	50+	Married		1	Yes		5+ older	one partner	no	Abstainers	No	Low
90400253	Female	White	Limpopo	Urban		311.744		Yes	50+	Married	Secondary	2	Yes		5+ older	one partner	no		Yes	Low
11100107	Male	Coloured	Western Cape	Urban	Negative	1857.3	1749.91	Yes	50+	Not married	No education/Primary	2	Yes		5+ younger	Two and more partners	no	Risky/hazardous level (8-15)	No	Low
60300086	Female	White	North West	Rural formal	Negative	329.857	1644.92	No	25-49	Married	Secondary	1	Yes		Within 5 yrs older or younger	one partner	no	Low risk (1-7)	Yes	Low
27500459	Male	Coloured	Eastern Cape	Urban		201.642
57202604	Female	Black African	KwaZulu Natal	Urban	Negative	1132.71	1216.29	No	25-49	Not married	Secondary	1	Yes					Abstainers	No	Low
77400225	Female	Black African	Gauteng	Urban	Negative	279.545	1248.25	Yes	15-24	Not married			Yes	>=15					No	Low
31000017	Male	Coloured	Northern Cape	Rural formal	Negative	416.774	426.311						No						Yes
50600178	Male	Black African	KwaZulu Natal	Rural informal	Negative	1180.51	1476.58	Yes	15-24	Not married	Secondary	1	No	>=15				Abstainers	No	Low
91900454	Female	Black African	Limpopo	Urban	Negative	459.452	470.828	Yes	25-49	Married		1	Yes		5+ older	one partner	no	Abstainers		Low
17101279	Male	Coloured	Western Cape	Urban					15-24		Secondary			>=15
80900466	Male	Black African	Mpumalanga	Rural formal	Negative	1716.64	1857.59	No	25-49	Not married	Secondary	2	No					Abstainers	No	Low
30400045	Female	Coloured	Northern Cape	Urban	Negative	298.072	243.642	Yes	25-49	Married	No education/Primary	1	Yes		Within 5 yrs older or younger	one partner	no	Abstainers	Yes	High
81500105	Female	White	Mpumalanga	Urban					25-49	Married	Tertiary
17101395	Female	Coloured	Western Cape	Urban	Negative	565.714	752.356	Yes	25-49	Not married	Secondary	2	Yes		Within 5 yrs older or younger	one partner	no	Abstainers	No	High
31800017	Female	Coloured	Northern Cape	Rural formal	Negative	333.936	481.57	No	15-24	Not married	Secondary	1	No	>=15				Abstainers	No	Low
67600490	Male	Black African	North West	Rural informal					25-49		Tertiary
17100678	Female	Indian	Western Cape	Urban	Negative	3390.31	6952.74	Yes	15-24	Not married	Secondary	1	Yes	>=15	5+ older	one partner	no	Abstainers	No	Low
77302985	Male	Black African	Gauteng	Urban					25-49
51700026	Male	Black African	KwaZulu Natal	Rural informal	Negative	2744.23	2924.58	No	25-49	Not married	Secondary	2	Yes		5+ younger	one partner	no	Low risk (1-7)	No	High
10600003	Female	Coloured	Western Cape	Rural formal	Negative	474.393	474.646	Yes	25-49	Married	Secondary	1	Yes		Within 5 yrs older or younger	one partner	no	Low risk (1-7)	No	Low
30500004	Female	Coloured	Northern Cape	Urban	Negative	433.742	405.037	Yes	15-24	Not married	No education/Primary	1	Yes	>=15	Within 5 yrs older or younger	one partner	no	Risky/hazardous level (8-15)	No	Low
77301104	Female	Coloured	Gauteng	Urban	Negative	435.62	823.356	No	15-24	Not married	Secondary	2	Yes	>=15	Within 5 yrs older or younger	one partner	no	Abstainers	No	Low
40500566	Male		Free State	Urban	Negative	805.896	805.896
17100516	Female	Coloured	Western Cape	Urban					15-24					>=15
80900309	Male	Black African	Mpumalanga	Urban	Positive	1265.31	1358.91	No	50+	Not married	No education/Primary	1	Yes		Within 5 yrs older or younger	one partner	yes	Abstainers	No	High
77400729	Male	Black African	Gauteng	Urban	Negative	1800.87	2273.99	No	50+	Married		1	Yes					Abstainers	No	Low
77302397	Male	Black African	Gauteng	Urban
53600029	Male	White	KwaZulu Natal	Rural formal		745.995		Yes	50+	Married	Tertiary	2	Yes		Within 5 yrs older or younger	one partner	no	Low risk (1-7)	Yes	Low
53800229	Male	Black African	KwaZulu Natal	Rural informal	Negative	1452.3	2268.94
21300096	Male	Black African	Eastern Cape	Rural informal	Negative	1806.55	2197.92				No education/Primary		No						No
67600208	Female	Black African	North West	Urban	Negative	954.776	959.816	Yes	15-24	Not married	Secondary	1	Yes	>=15				Abstainers	No	Low
57203121	Female	Coloured	KwaZulu Natal	Urban		107.076
77600586			Gauteng	Urban							No education/Primary
17101630	Female	Coloured	Western Cape	Urban					50+		No education/Primary
77401439	Female	Black African	Gauteng	Urban		1414.41			25-49
31500009	Male	Coloured	Northern Cape	Urban	Negative	1578.42	2216.33				No education/Primary
81700496	Male	Black African	Mpumalanga	Rural informal	Negative	1333.77	1767.13
31900027	Male	Coloured	Northern Cape	Urban	Negative	318.129	502.148
17101630	Female	Coloured	Western Cape	Urban	Negative	1147.67	1311.72				No education/Primary
32400020	Male	White	Northern Cape	Urban	Negative	247.498	300.609	Yes	25-49	Not married	Secondary	2	Yes		5+ younger	one partner	yes	Low risk (1-7)	Yes	Low
90700344	Male	Black African	Limpopo	Rural informal	Negative	2364.7	3349.21
57200780	Female	Indian	KwaZulu Natal	Urban	Negative	34.7981	39.0138	No	50+	Married	Secondary	1	Yes					Abstainers	No	Low
81000153			Mpumalanga	Urban							No education/Primary
57201324			KwaZulu Natal	Urban							Secondary
21401147	Male	Black African	Eastern Cape	Urban		1193.94		No	25-49	Not married	Tertiary	2	Yes		Within 5 yrs older or younger	one partner	yes	Abstainers	No	Low
31600001	Male	Coloured	Northern Cape	Rural formal	Negative	62.3653	74.3293	No	15-24	Not married	No education/Primary	1	No	>=15					No	Low
77400374	Female	Black African	Gauteng	Urban	Negative	1114.72	1274.74	Yes	15-24	Not married	Secondary	1	No	>=15				Abstainers	No	Low
70400622	Female	Black African	Gauteng	Urban		335.092
27501381	Female	Black African	Eastern Cape	Urban	Negative	590.049	637.739	No	50+	Not married	Secondary	1	No					Abstainers	No	Low
70100224	Female	Black African	Gauteng	Urban	Negative	6549.21	8265.01				No education/Primary
77401439	Female	Black African	Gauteng	Urban		1270.91
21400939			Eastern Cape	Urban							No education/Primary
51600048	Female	Black African	KwaZulu Natal	Rural formal	Negative	366.297	353.201				No education/Primary		No						No
40500013	Male	Coloured	Free State	Rural formal	Negative	264.895	539.125
81500666	Female	Black African	Mpumalanga	Rural informal		1314.53
70400994	Female	Black African	Gauteng	Urban					25-49		Secondary
40500598	Female	White	Free State	Urban		632.113							No						Yes
54000045	Female	Black African	KwaZulu Natal	Rural informal	Negative	1369.61	1309.18	No	50+	Not married		1	Yes					Abstainers	No	High
27500689	Female	Black African	Eastern Cape	Urban		812.986		Yes	15-24	Not married	Secondary	1	Yes	>=15	Within 5 yrs older or younger	one partner	no	Low risk (1-7)	Yes	Low
80100401	Female	Black African	Mpumalanga	Rural informal	Positive	3515.37	3547.55	Yes	25-49	Married	Secondary	2	Yes		5+ older	one partner	no	Abstainers	Yes	Low
52500027	Male	Black African	KwaZulu Natal	Rural formal	Negative	475.94	483.684	Yes	15-24	Not married		1	No	>=15				Abstainers	No	Low
92200086	Male	Black African	Limpopo	Rural informal	Negative	913.397	968.687	Yes	50+	Not married	No education/Primary	1	Yes					Low risk (1-7)	No	Low
54000045	Female	Black African	KwaZulu Natal	Rural informal	Negative	2252.81	2479.38				No education/Primary
27501454	Female	Black African	Eastern Cape	Urban					25-49		Secondary
77402851	Male	Black African	Gauteng	Urban	Negative	6917.31	13354.4				No education/Primary
17104446	Male	Black African	Western Cape	Urban	Negative	1080.95	1568.97	Yes	25-49	Married	Secondary	2	Yes		5+ younger	one partner	no		No	Low
31700067	Male	White	Northern Cape	Urban	Negative	234.533	434.339	No	50+	Married	Secondary		Yes					Low risk (1-7)	No	Low
80800031	Male	Black African	Mpumalanga	Rural formal	Negative	0.86204	1.91753	No	50+	Not married			Yes					Low risk (1-7)	No	Low
23400859	Female	Black African	Eastern Cape	Rural informal	Negative	1864.47	2070.75				No education/Primary
17101470			Western Cape	Urban	Negative	139.898	139.898
50600178			KwaZulu Natal	Rural informal							Secondary
51100522	Male	Coloured	KwaZulu Natal	Urban	Negative	235.647	328.491	Yes	25-49	Married	Secondary	2	Yes		Within 5 yrs older or younger	one partner	no	Abstainers	No	Low
23400835	Female	Black African	Eastern Cape	Rural informal	Negative	1580.22	1755.06				No education/Primary
17102035	Male	Coloured	Western Cape	Urban	Negative	913.473	1722.59	No	15-24	Not married	Secondary	1	No	>=15					No	Low
91200129	Female	Black African	Limpopo	Urban		510.808					No education/Primary		Yes						No
81500032	Male	White	Mpumalanga	Urban	Negative	693.456	1344.87	Yes	50+	Married	Tertiary	2	Yes		Within 5 yrs older or younger	one partner	no	Low risk (1-7)	Yes	Low
10100007	Male	Coloured	Western Cape	Rural formal	Negative	110.536	200.369
80700111	Female		Gauteng	Urban	Negative	980.304	980.304				No education/Primary
68800036	Male	Black African	North West	Urban					25-49		Secondary
80200023	Male	White	Mpumalanga	Urban					50+	Married	Secondary
50800093	Female	Black African	KwaZulu Natal	Rural formal	Negative	403.443	372.726	No	15-24	Not married	No education/Primary	1	No	>=15				Abstainers	No	Low
90700169	Male	Black African	Limpopo	Rural informal	Positive	1172.25	1911.09	Yes	50+			1	Yes						No	High
41100021	Male	Black African	Free State	Urban		93.7593
23800570	Male	Black African	Eastern Cape	Rural informal	Negative	907.992	1010.01				Secondary		No						Yes
61900139	Female	Black African	North West	Urban	Negative	1610.62	1677.45	Yes	50+	Married		1	Yes		Within 5 yrs older or younger	one partner	no		No	High
60200334	Female	Black African	North West	Rural informal	Negative	294.729	881.607	No	50+	Not married	No education/Primary		Yes					Abstainers	No	Low
91200341	Male	Black African	Limpopo	Rural informal	Negative	1710.34	2768.47
57203329	Female	Indian	KwaZulu Natal	Urban	Negative	153.947	260.126	Yes	25-49	Married	Secondary	1	Yes		5+ older	one partner	no	Abstainers	No	Low
17103061	Female	Coloured	Western Cape	Urban	Negative	497.71	610.208	Yes	50+	Not married	Secondary		Yes					Abstainers	Yes	High
57203005	Female	Black African	KwaZulu Natal	Urban		1915.19		Yes	15-24	Not married	Secondary	2	Yes	>=15	5+ older	Two and more partners	yes	Abstainers	No	High
10800140	Male	White	Western Cape	Rural formal	Negative	686.959	1028.56	Yes	50+	Married	Secondary	2	Yes		Within 5 yrs older or younger	one partner	no	Low risk (1-7)	No	Low
57203384	Female	Coloured	KwaZulu Natal	Urban	Negative	42.6416	51.1327	Yes	50+	Not married	Secondary	1	Yes					Abstainers	No	Low
70100179	Female	Indian	Gauteng	Rural formal		925.425		No	25-49	Not married	Tertiary	2	No					Abstainers	Yes	Low
57201442	Male	White	KwaZulu Natal	Urban				No	50+	Married	Secondary		Yes		Within 5 yrs older or younger	one partner	no	Low risk (1-7)	No	Low
77400549	Male	Black African	Gauteng	Urban	Negative	82.0725	158.448				No education/Primary
90400191	Female	Black African	Limpopo	Rural informal	Negative	1696.73	1720.62	Yes	15-24	Not married	No education/Primary	1		>=15				Abstainers	No	Low
57200930	Female	Indian	KwaZulu Natal	Urban	Negative	115.877	81.9436	No	15-24	Not married	Secondary	2	No	>=15				Abstainers	Yes	Low
50600178	Female	Black African	KwaZulu Natal	Rural informal	Negative	1187.8	1413.29	Yes	15-24	Not married	Secondary		Yes	>=15	5+ older	one partner	no	Abstainers	No	Low
90700318	Male	Black African	Limpopo	Rural informal	Negative	10920.1	12121.2	Yes	25-49	Married	Tertiary	2	Yes		5+ younger	one partner	no	Abstainers	No	Low
41500461	Female	Black African	Free State	Rural informal		1624.46		No	50+				Yes					Abstainers	No	Low
17103928	Female	White	Western Cape	Urban	Negative	3800.83	13643.7	No	50+	Married	Secondary	1	Yes					Abstainers	No	Low
90400006			Limpopo	Rural formal
68800036	Male	Black African	North West	Urban	Negative	1598.95	1726.79				No education/Primary
77601726	Female	Black African	Gauteng	Urban	Negative	3365.03	4795.85
78800092	Male	Black African	Gauteng	Urban					25-49
10800140	Male	White	Western Cape	Rural formal		686.959		Yes	50+	Married	Tertiary		Yes		Within 5 yrs older or younger	one partner	no	Low risk (1-7)	No	Low
31700079	Male	Indian	Northern Cape	Urban	Negative	219.501	435.583				No education/Primary
91900454	Female	Black African	Limpopo	Urban	Negative	326.465	337.682				Secondary		No						No
57201612	Female	Indian	KwaZulu Natal	Urban		70.7062
98600099	Female	Black African	Limpopo	Rural informal					25-49		Tertiary
80200023	Male	Black African	Mpumalanga	Urban	Negative	731.117	703.677	No	15-24	Not married	Secondary	1	Yes	<15	Within 5 yrs older or younger	Two and more partners	no	Abstainers	No	Low
77600046	Male	Indian	Gauteng	Urban	Negative	475.504	661.946	Yes	25-49	Married	Tertiary	2	Yes		5+ younger	one partner	no	Abstainers	No	Low
77302397	Female	Black African	Gauteng	Urban	Negative	2624.29	3740.15
17101279	Female	Coloured	Western Cape	Urban	Negative	576.085	835.142	No	50+	Married	No education/Primary	1	Yes		Within 5 yrs older or younger	one partner	no	Low risk (1-7)	No	Low
31800017	Female	White	Northern Cape	Rural formal	Negative	286.759	340.631	No	50+	Married	Secondary	1	Yes		Within 5 yrs older or younger	one partner	no	Abstainers	No	Low
91700013	Female	Black African	Limpopo	Urban		127.861		Yes	15-24	Not married	No education/Primary	1	Yes	>=15				Low risk (1-7)	No	Low
27501101	Male	Black African	Eastern Cape	Urban		1728.81		Yes	25-49	Not married	Secondary	1	Yes		5+ younger	one partner	yes	Low risk (1-7)	No	Low
61300043	Male	Black African	North West	Urban	Negative	611.996	872.893
22100182	Female	Black African	Eastern Cape	Rural formal	Negative	466.504	501.25	Yes	25-49	Not married	Secondary	1	Yes		Within 5 yrs older or younger	one partner	no	Abstainers	No	Low
90900022	Male	Black African	Limpopo	Rural informal	Negative	2425.4	2578.65				No education/Primary
27500454	Male	White	Eastern Cape	Urban	Negative	88.575	297.507	Yes	50+	Married	Tertiary	2	Yes		Within 5 yrs older or younger	one partner	no	Risky/hazardous level (8-15)	Yes	Low
40900083			Free State	Rural formal
23700356	Male	Black African	Eastern Cape	Rural informal	Positive	4496.34	4658.18	Yes	25-49	Not married	Secondary	1	Yes		5+ younger	one partner	yes	Abstainers	No	Low
77303700	Female	Black African	Gauteng	Urban	Negative	1480.56	1706.08	Yes	25-49	Married	Secondary	1	Yes		5+ older	one partner	no	Abstainers	No	Low
17102870	Male	Black African	Western Cape	Urban	Negative	1290.48	2869.42	Yes	25-49	Not married	Secondary		Yes		Within 5 yrs older or younger	Two and more partners	yes	Low risk (1-7)	No	Low
57203329			KwaZulu Natal	Urban
40100074	Male	White	Free State	Rural formal					15-24		Secondary			>=15
57200997	Female	Indian	KwaZulu Natal	Urban							No education/Primary
27500400	Female	Coloured	Eastern Cape	Urban		352.298
90800351	Female	Black African	Limpopo	Rural informal	Negative	476.843	550.705
77400415	Male	Black African	Gauteng	Urban					50+		Secondary
10700136	Female	Coloured	Western Cape	Urban	Negative	1035.29	1101.48	Yes	25-49	Not married	Secondary	1	Yes		5+ older	one partner	no	Low risk (1-7)	No	Low
80100401	Male	Black African	Mpumalanga	Rural informal	Negative	3005.98	3982.66
77601726	Female	Black African	Gauteng	Urban	Positive	2715.33	3289.55	Yes	50+	Not married	Secondary	2	Yes					Abstainers	No	Low
80100320	Female	Black African	Mpumalanga	Rural informal		1334.66
27501454	Female	Black African	Eastern Cape	Urban	Negative	335.327	284.715	No	15-24	Not married	Secondary	1	No	>=15				Low risk (1-7)	Yes	Low
31600043	Female	White	Northern Cape	Rural formal	Negative	13.04	45.9572	Yes	25-49	Not married	Secondary		Yes		Within 5 yrs older or younger	one partner	no	Abstainers	No	Low
77303097	Female	Black African	Gauteng	Urban		3515.37		Yes	25-49	Married		2	Yes		5+ older	one partner	no	Abstainers	Yes	High
68800036	Female	Black African	North West	Urban	Negative	1560.07	1566.19	No	50+	Not married	No education/Primary		Yes					Abstainers	No	Low
80900466	Male	Black African	Mpumalanga	Rural formal		3348.82
77400500	Male	Indian	Gauteng	Urban		154.427		Yes	50+	Married	Tertiary	2	Yes		Within 5 yrs older or younger	one partner	no	Low risk (1-7)	No	Low
41100021	Male	Black African	Free State	Urban	Negative	62.5062	90.9619
22200773	Male	Black African	Eastern Cape	Rural informal	Negative	2296	2618.52				No education/Primary
81700308	Female	Black African	Mpumalanga	Rural formal	Negative	1.60741	1.55551	Yes	25-49	Not married		2	Yes		5+ older	one partner		Abstainers	No	High
17101490	Male	Coloured	Western Cape	Urban	Negative	669.927	859.403	No	15-24	Not married	Secondary	1	No	>=15					No	Low
81300255			Mpumalanga	Rural informal	Negative	1933.28	3866.56
41000248	Male	Black African	Free State	Urban	Negative	123.603	149.808				No education/Primary
27500001	Male	White	Eastern Cape	Urban		1457.91		No	50+	Not married	Secondary	1							No	Low
40500173	Female	Black African	Free State	Urban	Negative	213.279	236.921	No	50+	Not married	No education/Primary	1	Yes		5+ older	one partner	no	Abstainers	No	High
41000007			Free State	Rural formal
77302676	Male	Indian	Gauteng	Urban					50+
31400059	Male	Black African	Northern Cape	Urban	Negative	292.121	352.034
81500105	Male	White	Mpumalanga	Urban	Negative	569.661	2239.45	Yes	25-49	Not married	Secondary	2	Yes					Low risk (1-7)	No	Low
77601431	Male	Indian	Gauteng	Urban					25-49		Secondary
90800351	Female	Black African	Limpopo	Rural informal	Negative	191.817	207.455	No	50+	Not married			Yes					Abstainers	Yes	Low
77601327	Female	Black African	Gauteng	Urban	Negative	1167.25	1334.81	Yes	15-24	Not married	Secondary	1	Yes	>=15	5+ older	Two and more partners	yes		No	High
77301233	Female	Black African	Gauteng	Urban	Positive	324.241	373.629	Yes	25-49	Not married	Secondary	1	Yes		Within 5 yrs older or younger	one partner	no	Abstainers	Yes	High
57202079	Female	Black African	KwaZulu Natal	Rural informal	Negative	2492.75	2224.48	Yes	15-24	Not married	Secondary	1	Yes	>=15				Abstainers	Yes	Low
90800680	Female	Black African	Limpopo	Rural informal	Negative	1274.5	1292.45	Yes	15-24	Not married		1	No	>=15				Abstainers	Yes	Low
57202986	Female	Black African	KwaZulu Natal	Urban		1644.45		Yes	15-24	Not married	Secondary	2	Yes	>=15	5+ older	one partner	yes	Abstainers	Yes	Low
60200440	Female	Black African	North West	Urban	Positive	723.798	767.034	Yes	25-49	Not married	Secondary	1	Yes					High risk (20+)	No	High
91500047	Female	White	Limpopo	Urban	Negative	199.839	256.351	Yes	50+	Married	Secondary	2	Yes		5+ younger	one partner	no	Low risk (1-7)	No	Low
88300027	Female	Black African	Mpumalanga	Rural informal	Negative	2116.3	2135.68	Yes	25-49	Not married	No education/Primary	1	Yes					Abstainers	No	High
57200980	Male	Indian	KwaZulu Natal	Urban	Negative	209.233	258.956	Yes	50+	Married	Secondary	2	Yes		5+ younger	one partner	no	Abstainers	Yes	Low
10300061	Male	Coloured	Western Cape	Urban	Negative	841.648	874.42	Yes	50+	Married	Secondary	2	Yes		Within 5 yrs older or younger	one partner	no	Abstainers	Yes	Low
32100294	Male	Coloured	Northern Cape	Urban	Negative	820.25	942.343				No education/Primary
23600832	Female	Black African	Eastern Cape	Urban	Negative	1236.77	1401.11				No education/Primary
77600046	Male	White	Gauteng	Urban	Negative	1187.35	1806.33	No	15-24	Not married	Tertiary	1	No	>=15				Abstainers	Yes	Low
21900054	Male	Black African	Eastern Cape	Rural informal	Negative	251.133	37.0939	No	50+	Married								Abstainers	No	Low
20500106	Female	Black African	Eastern Cape	Rural formal	Negative	1386.12	1229.82	No	15-24	Not married	Secondary	1	No	>=15					No	Low
23200595	Female	Black African	Eastern Cape	Urban	Negative	164.646	156.519	Yes	50+	Not married	No education/Primary	1	Yes		5+ older	one partner	no	Abstainers	No	Low
17103121	Male	Coloured	Western Cape	Urban	Negative	875.593	875.681	Yes	25-49	Married	Secondary	1	Yes						No	Low
23600832	Female	Black African	Eastern Cape	Urban					15-24		Tertiary			>=15
90300403	Male	Black African	Limpopo	Rural formal	Negative	427.468	474.489	No	25-49	Not married		1						Abstainers	No	Low
21401229	Male	Black African	Eastern Cape	Urban	Negative	310.73	354.378
55100012	Female	Black African	KwaZulu Natal	Rural formal	Positive	1396.13	1368.55	Yes	25-49	Not married	Secondary	1	Yes		5+ younger	one partner	yes	Abstainers	No	Low
77302642	Female	Indian	Gauteng	Urban	Negative	170.989	427.065	No	50+	Not married	Secondary		Yes					Abstainers	No	Low
41700261	Male	Black African	Free State	Rural formal	Negative	341.35	384.202	Yes	50+	Not married	No education/Primary	2	Yes		5+ older	one partner	no	Risky/hazardous level (8-15)	No	Low
17101470	Female	Coloured	Western Cape	Urban	Negative	122.968	182.905	Yes	50+	Married	Secondary	1	Yes		Within 5 yrs older or younger	one partner	no	Abstainers	No	Low
12000031	Female	Coloured	Western Cape	Urban	Negative	1575.23	1675.95	Yes	25-49	Not married	Secondary	2	Yes		5+ younger	one partner	no	Low risk (1-7)	No	Low
67600081	Female	Black African	North West	Urban	Negative	820.95	855.013	Yes	50+	Not married	No education/Primary	1	Yes		Within 5 yrs older or younger	one partner	no	Abstainers	No	Low
21400985	Male	Black African	Eastern Cape	Urban	Negative	118.25	133.525	Yes	50+	Married	Secondary	1	Yes		5+ younger	Two and more partners	no	Abstainers	Yes	High
57202885	Female	Indian	KwaZulu Natal	Urban	Negative	262.365	443.32	No	25-49	Married	Secondary	2	Yes		Within 5 yrs older or younger	one partner	no	Low risk (1-7)	No	Low
57203005	Female	Black African	KwaZulu Natal	Urban	Negative	1553.62	1522.92	Yes	25-49	Not married	Secondary	2			Within 5 yrs older or younger	one partner	no	Abstainers	No	High
21401258	Male	Coloured	Eastern Cape	Urban		240.076		No	15-24	Not married	Secondary	1	No	>=15				Abstainers	Yes	Low
77301128			Gauteng	Urban							Secondary
40500609	Female	White	Free State	Urban		809.652
61900139	Male	Black African	North West	Urban	Negative	2266.72	2447.94						No						No
77601383	Female	Black African	Gauteng	Urban	Negative	6367.07	7493.07	No	50+	Not married	No education/Primary	1	Yes					Low risk (1-7)	No	Low
22500131	Female	Black African	Eastern Cape	Urban	Negative	371.647	329.742	Yes	15-24	Not married	No education/Primary	1	Yes	<15				Abstainers	No	Low
31700063	Female	Coloured	Northern Cape	Urban	Negative	222.903	286.136				No education/Primary		No						No
77400393	Female	Indian	Gauteng	Urban		154.96		No	15-24	Not married	Secondary	1	No	>=15				Abstainers	Yes	Low
52200065	Male	Black African	KwaZulu Natal	Rural informal					25-49		Secondary
60500509	Male	Black African	North West	Rural informal	Negative	607.409	655.97
77303097	Female	Black African	Gauteng	Urban		1330.54		No	15-24	Not married	Secondary	1	No	>=15				Abstainers	Yes	Low
77402336	Male	Indian	Gauteng	Urban		85.7673		No	50+	Married	Secondary		Yes					Abstainers	No	Low
90300553	Female	Black African	Limpopo	Rural informal	Negative	1884.57	1858.47	Yes	15-24	Not married	Secondary	1	Yes	>=15	5+ older	one partner	no	Abstainers	No	Low
31700014	Male	Coloured	Northern Cape	Urban	Negative	174.07	182.742	Yes	25-49	Not married	No education/Primary	2	Yes					Low risk (1-7)	No	Low
60800349	Male	Black African	North West	Rural informal	Negative	1055.48	2509.06
91200073	Female	Indian	Limpopo	Urban		38.0024		Yes	15-24	Not married		1	No	>=15				Abstainers	No	Low
91300042	Male	Black African	Limpopo	Rural informal		2491.87		Yes	25-49	Not married	Secondary	1	Yes					Abstainers	No	Low
23500715	Male	Black African	Eastern Cape	Rural informal	Negative	2187.61	2838.97				No education/Primary
57201044			KwaZulu Natal	Urban
98600099	Female	Black African	Limpopo	Rural informal		4461.91		Yes	25-49	Not married	Secondary		Yes					Abstainers	Yes	High
53700066	Female	Black African	KwaZulu Natal	Rural informal	Positive	2346.86	2582.89				No education/Primary
27500387	Female	White	Eastern Cape	Urban		756.451		Yes	25-49	Not married	Secondary	1	Yes		Within 5 yrs older or younger	one partner	no	Abstainers	Yes	Low
91200071	Male	Black African	Limpopo	Urban		114.005					No education/Primary		No						Yes
52900085	Female	Black African	KwaZulu Natal	Rural formal	Positive	58.5508	57.5138	Yes	25-49	Not married		2	Yes		Within 5 yrs older or younger	one partner	no	Abstainers	Yes	High
55000071	Male	Black African	KwaZulu Natal	Rural formal	Negative	106.481	114.179	Yes	25-49	Not married	No education/Primary	2	Yes		Within 5 yrs older or younger	one partner	no	High risk/harmful (16-19)	No	Low
60200440	Female	Black African	North West	Urban					15-24					>=15
62100205	Female	Black African	North West	Rural informal	Negative	2343.7	2575.94	No	50+	Married	No education/Primary	1	Yes		5+ older	one partner	no		No	High
22500131	Male	Black African	Eastern Cape	Urban		285.847
57200930	Male	Indian	KwaZulu Natal	Urban	Negative	159.52	207.371	Yes	25-49	Married	Secondary	2	Yes		Within 5 yrs older or younger	one partner	no	Low risk (1-7)	No	Low
70200072	Male	Black African	Gauteng	Urban		5057.5					No education/Primary
23400859	Female	Black African	Eastern Cape	Rural informal	Negative	2007.03	2805.18
98600076	Female	Black African	Limpopo	Rural informal		2016.92					No education/Primary
60300270	Female	Black African	North West	Rural informal	Negative	3712.06	7669.47	No	15-24	Not married	Secondary	1	Yes	>=15	Within 5 yrs older or younger	one partner	yes		No	Low
67600249	Female	Black African	North West	Urban	Negative	278.776	459.6	No	50+	Married	Secondary	2	Yes		Within 5 yrs older or younger	one partner	no	Abstainers	No	Low
60800213	Female	Black African	North West	Urban	Positive	2217.63	2972.44	Yes	15-24	Not married		1	Yes	>=15	Within 5 yrs older or younger	one partner	yes	Low risk (1-7)	No	Low
17102237	Female	Black African	Western Cape	Urban	Negative	518.217	820.04	No	50+	Not married	Secondary	2	Yes					Abstainers	Yes	Low
90500038	Female	Black African	Limpopo	Urban	Negative	399.704	461.616				No education/Primary
30900032	Female	Black African	Northern Cape	Urban		323.946
77302064	Male	Black African	Gauteng	Urban		551.472
17103313	Female	Coloured	Western Cape	Urban	Negative	856.553	1139.15	Yes	25-49	Married	Secondary	2	Yes		Within 5 yrs older or younger	one partner	no	Abstainers	Yes	Low
81600088	Female	Black African	Mpumalanga	Rural formal	Positive	65.0074	64.5146		25-49	Not married	Secondary	1	Yes					Abstainers	No	High
21000614	Female	Black African	Eastern Cape	Rural informal	Negative	1761.13	1322.58	No	50+	Not married	No education/Primary	1	Yes					Abstainers	No	Low
98600076	Female	Black African	Limpopo	Rural informal	Negative	1931.21	1958.41	No	15-24	Not married	Secondary	1	No	>=15				Abstainers	Yes	High
31600043	Male	Coloured	Northern Cape	Rural formal	Negative	19.1782	20.1143	No	25-49	Not married	No education/Primary	1	Yes		5+ younger	one partner	no	Abstainers	No	Low
88400126	Male	Black African	Mpumalanga	Urban	Negative	690.697	761.329
51100058	Female	Black African	KwaZulu Natal	Rural informal	Negative	1273.48	1148.52	No	50+	Married	No education/Primary		Yes						No	Low
41200048	Female	Black African	Free State	Urban	Positive	281.287	301.883	Yes	25-49	Not married	Secondary	1	Yes					Abstainers	No	High
57200980	Female	Indian	KwaZulu Natal	Urban	Negative	106.718	89.9249	Yes	25-49	Married	Secondary	1	Yes		Within 5 yrs older or younger	one partner	no	Abstainers	No	Low
57204084	Female	Indian	KwaZulu Natal	Urban	Negative	260.861	433.73	No	50+	Not married	No education/Primary	1	Yes					Abstainers	No	Low
57201041	Male	Indian	KwaZulu Natal	Urban	Negative	2.20497	4.80718	No	15-24	Married	Secondary	2	Yes	>=15	Within 5 yrs older or younger	one partner	no	Abstainers	No	Low
77401115	Male	Coloured	Gauteng	Urban					15-24		Secondary			>=15
77301881	Female	Black African	Gauteng	Urban	Negative	1819.88	2870.82				No education/Primary
91200280	Female	White	Limpopo	Urban	Negative	100.973	129.527	Yes	50+	Married	Secondary	2	Yes		Within 5 yrs older or younger	one partner	no	Low risk (1-7)	No	Low
11100107	Male	Coloured	Western Cape	Urban	Negative	1362.1	2469.09
41000064	Female	Black African	Free State	Urban	Positive	1146.03	1568.73	Yes	25-49	Not married	Secondary	1	Yes					Abstainers	No	High
67600490	Female	Black African	North West	Rural informal					25-49		Secondary	2
77601282	Male	Black African	Gauteng	Urban	Negative	405.849	809.201
81200634	Male	Black African	Mpumalanga	Rural informal	Negative	5867.33	9070.09	No	25-49	Not married	Secondary	1	Yes					Low risk (1-7)	Yes	High
17101120	Female	Coloured	Western Cape	Urban		768.008		No	15-24	Not married	Secondary	1	No	>=15				Abstainers	Yes	Low
57203180	Male	Black African	KwaZulu Natal	Urban		2.25326		No	25-49	Not married	No education/Primary	2	Yes		5+ younger	one partner	no	Abstainers	No	Low
80300071	Male	Black African	Mpumalanga	Urban	Negative	2525.02	3499.37	No	25-49	Married	No education/Primary	2	Yes		5+ younger	one partner	no	Abstainers	No	Low
77301128	Male	Coloured	Gauteng	Urban		393.781
17102508	Male	Black African	Western Cape	Urban	Negative	587.166	673.799	No	25-49	Married	Secondary	2	Yes		Within 5 yrs older or younger	one partner	no	Risky/hazardous level (8-15)	No	High
41500286	Female	Black African	Free State	Urban	Negative	2018	2836.27	Yes	25-49	Not married	Tertiary	1	Yes					Abstainers	No	Low
61800065	Female	Coloured	North West	Urban	Positive	192.853	281.794
67600321	Female	Black African	North West	Rural informal	Negative	1291.94	2597.51	Yes	15-24	Not married	Secondary	1	Yes	>=15	5+ older	one partner	no	High risk/harmful (16-19)	No	Low
57203121	Female	Indian	KwaZulu Natal	Urban	Negative	80.5386	87.2593	Yes	50+	Married	Secondary	1	Yes		5+ younger	one partner	no	Abstainers	No	Low
23400859	Male	Black African	Eastern Cape	Rural informal		1676.15
41700120			Free State	Urban
81700137	Female	Black African	Mpumalanga	Rural informal		819.915		Yes	25-49	Not married	Secondary	1	Yes		5+ older	one partner	no	Abstainers	No	Low
20100045	Male	Coloured	Eastern Cape	Urban	Negative	83.3157	93.0857	Yes	15-24	Not married		1	Yes	>=15				Low risk (1-7)	No	Low
77400528	Female	Indian	Gauteng	Urban		192.103
31700063	Female	Coloured	Northern Cape	Urban	Negative	237.089	306.103				No education/Primary
23400859	Female	Black African	Eastern Cape	Rural informal	Negative	2160.82	2561.81	Yes	25-49	Not married	Tertiary	2	Yes					Abstainers	No	Low
17101470	Female	Coloured	Western Cape	Urban	Negative	331.581	1043.92
23200021	Male	Black African	Eastern Cape	Rural informal	Negative	210.186	31.0458	No	50+	Married	Secondary		Yes					Abstainers	No	Low
21400939	Female	Black African	Eastern Cape	Urban	Negative	331.187	314.838	No	50+	Married	Secondary	2	Yes		Within 5 yrs older or younger	one partner	no	Abstainers	Yes	Low
17103424	Female	Coloured	Western Cape	Urban		14065.5		Yes	50+	Married		1	Yes		Within 5 yrs older or younger	one partner	no		No	Low
17101102	Male	Coloured	Western Cape	Urban	Negative	80.7214	91.3328	Yes	15-24	Not married	Secondary	1	Yes	>=15	Within 5 yrs older or younger	Two and more partners	no	High risk (20+)	No	High
27501345	Female	Black African	Eastern Cape	Urban					15-24		Secondary			>=15
27500706	Female	Coloured	Eastern Cape	Urban	Negative	167.061	379.605
57202083	Female	Black African	KwaZulu Natal	Rural informal	Negative	3203.71	3607.28	Yes	25-49	Not married	No education/Primary	2	Yes					Abstainers	No	Low
53800229	Female	Black African	KwaZulu Natal	Rural informal	Negative	1579.88	1987.17				No education/Primary
77301601	Female	Black African	Gauteng	Urban	Negative	3596.62	4112.92	No	15-24	Not married	Secondary	1	No	>=15				Abstainers	No	Low
55100012	Male	Black African	KwaZulu Natal	Rural formal	Negative	1083.79	1391.09				No education/Primary
61900425	Male	White	North West	Urban					50+	Married	Secondary
41200048	Female	Black African	Free State	Urban	Negative	242.94	288.542				No education/Primary
68800036	Male	Black African	North West	Urban	Negative	2470.61	2814.5	No	25-49	Not married	No education/Primary	2	Yes		5+ younger	Two and more partners	yes	High risk (20+)	Yes	Low
32100249	Female	Coloured	Northern Cape	Urban		534.924
52400199	Male	Black African	KwaZulu Natal	Urban		3432.13		No	25-49	Married	No education/Primary	2	Yes		Within 5 yrs older or younger	one partner	no	Low risk (1-7)	No	Low
57202616	Female	Indian	KwaZulu Natal	Urban	Negative	370.634	314.518	No	15-24	Not married	Secondary	1	No	>=15				Abstainers	No	Low
17102652	Male	Coloured	Western Cape	Urban					25-49		Secondary
60300076	Female	Black African	North West	Urban	Negative	353.885	496.845
40300074	Male	Black African	Free State	Rural formal	Negative	619.92	713.168	Yes	25-49	Married	No education/Primary	2	Yes		5+ younger	one partner	yes	Low risk (1-7)	No	High
17101630	Male	Coloured	Western Cape	Urban		1406.18		Yes	25-49	Not married	Secondary	1	Yes					Low risk (1-7)	Yes	Low
17102035	Female	Coloured	Western Cape	Urban	Negative	974.126	1121.16	No	50+	Married	No education/Primary		Yes						No	Low
52400199	Male	Black African	KwaZulu Natal	Urban	Negative	1860.52	2089.56				No education/Primary
17104224	Female	Black African	Western Cape	Urban		233.63
27500282	Female	Coloured	Eastern Cape	Urban		255.021		Yes	25-49	Not married	Secondary	1	Yes		5+ older	Two and more partners	no	Abstainers	No	Low
27500493	Female	Coloured	Eastern Cape	Urban	Negative	459.132	394.227	Yes	15-24	Not married	Secondary	2	Yes	>=15	5+ older	one partner	no		No	Low
53200016	Female	Black African	KwaZulu Natal	Rural informal	Negative	1239.21	1653.06
91900439	Female	White	Limpopo	Urban	Negative	322.009	1104.12	Yes	25-49	Not married	Secondary	2	Yes		5+ older	one partner	no	Low risk (1-7)	No	Low
57204133			KwaZulu Natal	Urban
22600530	Male	Black African	Eastern Cape	Rural informal	Negative	1821.59	2077.47
57201180	Male	Black African	KwaZulu Natal	Urban					25-49		Secondary
70100179	Male	Black African	Gauteng	Rural formal		767.722		Yes	15-24	Not married	Secondary		Yes	>=15	Within 5 yrs older or younger	one partner	no	Low risk (1-7)	No	Low
52600080	Male	Black African	KwaZulu Natal	Rural informal	Negative	2604.16	4623.29
88300027	Male	Black African	Mpumalanga	Rural informal	Negative	2782.93	3011.42	No	25-49	Not married	Secondary	1	Yes					Abstainers	Yes	Low
53800229	Male	Black African	KwaZulu Natal	Rural informal	Negative	1459.81	2810.59
41000155	Female	Black African	Free State	Urban	Negative	909.677	951.891	No	15-24	Not married	Secondary	1	No	>=15				Abstainers	No	Low
57202986	Female	Black African	KwaZulu Natal	Urban	Negative	1681.09	1850.17				No education/Primary
57202445	Male	Black African	KwaZulu Natal	Urban		124.734
57203865	Male	Black African	KwaZulu Natal	Urban					15-24		Secondary			>=15
77303182	Male	Black African	Gauteng	Urban	Positive	10889.9	12717.1	No	25-49	Not married	Secondary	2	Yes						Yes	Low
91300187	Male	Black African	Limpopo	Rural informal		2211.61
32100133	Female	Black African	Northern Cape	Urban		122.794		Yes	25-49	Married	Secondary	2	Yes					Low risk (1-7)	No	Low
31700014	Female	Coloured	Northern Cape	Urban	Negative	121.515	114.846	Yes	25-49	Not married	No education/Primary	1	Yes		5+ younger	one partner	no		Yes	Low
80300059	Female	White	Mpumalanga	Rural formal	Negative	569.333	717.551	No	25-49	Not married	Secondary	2	No						No	Low
41200165	Female	Black African	Free State	Rural formal	Negative	286.099	320.88	Yes	50+	Married	No education/Primary	1	Yes		Within 5 yrs older or younger	one partner	no	Abstainers	No	Low
40500013	Male	Black African	Free State	Rural formal	Negative	557.896	641.815	No	25-49	Not married		2	Yes		Within 5 yrs older or younger	one partner	no	Risky/hazardous level (8-15)	No	Low
77402430	Male	Indian	Gauteng	Urban		382.406
17102417	Male	Black African	Western Cape	Urban		930.636
23400070	Male	Black African	Eastern Cape	Rural informal	Negative	864.897	841.815				No education/Primary
17101279	Female	Coloured	Western Cape	Urban	Negative	669.483	687.475	Yes	25-49	Married	Secondary	1	Yes		Within 5 yrs older or younger	one partner	no	Abstainers	No	Low
91900179	Female	Black African	Limpopo	Rural informal	Negative	2287.35	2325.05	No	50+	Married	No education/Primary	1	Yes					Abstainers	No	Low
57200861	Female	Indian	KwaZulu Natal	Urban	Negative	81.268	57.4698	No	15-24	Not married	Secondary	1	No	>=15				Abstainers	No	Low
77402330	Male	White	Gauteng	Urban	Negative	7441.12	10971.6	No	15-24	Not married	Secondary	1	Yes	>=15				Low risk (1-7)	No	Low
61900139	Female	Black African	North West	Urban	Positive	1830.65	2000.13	Yes	50+	Not married	No education/Primary	1	Yes					Low risk (1-7)	Yes	High
23400835	Female	Black African	Eastern Cape	Rural informal	Negative	1701.05	2377.52
20500092	Female	Black African	Eastern Cape	Urban	Negative	671.354	752.967	No	50+	Not married			Yes					Abstainers	No	Low
17103313	Female	Coloured	Western Cape	Urban		856.553		Yes	25-49	Not married	Secondary	1	Yes		Within 5 yrs older or younger	one partner	no	Low risk (1-7)	Yes	Low
55100012	Male	Black African	KwaZulu Natal	Rural formal	Negative	1140.33	1069.74	Yes	15-24	Not married	Secondary	1	No	>=15				Abstainers	No	Low
68100088	Male	Black African	North West	Rural informal					25-49		Secondary
77403311			Gauteng	Urban							No education/Primary
21001078	Male	Black African	Eastern Cape	Rural informal		3509.51		No	15-24	Not married	No education/Primary	2	Yes	>=15	Within 5 yrs older or younger	one partner	no	Abstainers	Yes	High
88400126	Female	Black African	Mpumalanga	Urban					25-49		Tertiary
61400316	Male	Black African	North West	Rural informal	Negative	2301.37	2621.7	Yes	25-49	Not married	Secondary	1	Yes		5+ younger	one partner	no	High risk (20+)	No	Low
40900083	Female	Black African	Free State	Rural formal	Negative	468.618	646.234				No education/Primary
60300635	Female	Black African	North West	Urban	Negative	854.466	882.705	No	15-24	Not married	Secondary	1	No	>=15				Abstainers	No	Low
53700066	Female	Black African	KwaZulu Natal	Rural informal	Negative	2712.62	2790.01				No education/Primary		No						No
31600001	Male	Black African	Northern Cape	Rural formal	Negative	95.3508	155.548	No	25-49	Not married	Secondary	2	Yes		5+ younger	one partner	no		No	High
70400994	Male	Black African	Gauteng	Urban					15-24		Secondary			>=15
22100244	Male	Black African	Eastern Cape	Urban	Negative	1011.39	1145.81	Yes	15-24	Not married	Secondary	1	Yes	>=15	Within 5 yrs older or younger	one partner	yes	Low risk (1-7)	No	Low
68800007	Female	Black African	North West	Rural formal		401.003		No	50+	Married	No education/Primary		Yes		Within 5 yrs older or younger	one partner	no	Abstainers	No	High
52400199	Female	Black African	KwaZulu Natal	Urban	Negative	814.809	668.048	No	50+	Not married			Yes						No	Low
31000017	Female	White	Northern Cape	Rural formal	Negative	604.836	759.401	No	15-24	Not married	Secondary	1	No	>=15				Abstainers	No	Low
17104438	Male	Coloured	Western Cape	Urban	Negative	614.102	669.197				No education/Primary		No						No
77601726	Male	Black African	Gauteng	Urban	Negative	3245.99	3812.89	Yes	25-49	Married		2	Yes		5+ younger	one partner	no	Abstainers	No	Low
60800213	Female	Black African	North West	Urban	Negative	2427.44	2576.25	Yes	25-49	Married		2	Yes		5+ older	one partner	no	Low risk (1-7)	No	Low
51800058			KwaZulu Natal	Rural informal							No education/Primary
17103089	Male	White	Western Cape	Urban	Negative	2615.27	8248.64				Secondary		No						No
31700048	Male	Black African	Northern Cape	Urban	Negative	380.592	483.331	No	50+	Married	No education/Primary	2	Yes		Within 5 yrs older or younger	one partner	no		No	Low
53600029	Female	Black African	KwaZulu Natal	Rural formal	Negative	696.305	766.334				No education/Primary
91100102	Female	Black African	Limpopo	Rural formal	Positive	23.9482	25.6739	Yes	50+	Not married		2	Yes						No	High
57201172	Female	Indian	KwaZulu Natal	Urban		127.69		Yes	50+	Married	Secondary	1	No					Low risk (1-7)	No	Low
10800132	Female	Coloured	Western Cape	Urban		1514.96		Yes	15-24	Not married	Secondary	2	Yes	>=15	5+ older	one partner	no		No	Low
41000572	Female	Black African	Free State	Urban	Positive	236.308	262.503	Yes	50+	Not married	No education/Primary	1	Yes					Abstainers	No	High
40500609	Female	White	Free State	Urban		1400.53		Yes	25-49	Married	Secondary	2	Yes		Within 5 yrs older or younger			Low risk (1-7)	Yes	Low
60200334	Male	Black African	North West	Rural informal					50+	Married	Secondary
17102461	Female	Coloured	Western Cape	Urban	Negative	927.208	954.019	No	15-24	Not married	Secondary	1	No	>=15				Abstainers	Yes	Low
32400007			Northern Cape	Urban							No education/Primary
30700026	Female	Coloured	Northern Cape	Rural formal	Negative	281.343	262.724	Yes	15-24	Married	No education/Primary	1	Yes	>=15	Within 5 yrs older or younger	one partner	no	Abstainers	No	Low
17101885	Female	Black African	Western Cape	Urban		3304.68		No	25-49	Not married	Secondary	2	Yes					Low risk (1-7)	No
17100331	Female	Coloured	Western Cape	Urban	Negative	528.531	528.813		25-49	Not married	Secondary	2	Yes						No	Low
98300044	Female	Black African	Limpopo	Rural informal	Negative	1689.28	1767.34	No	50+	Not married	No education/Primary		Yes					Abstainers	No	Low
17101286	Female	Black African	Western Cape	Urban		4785.96		Yes	25-49	Not married		1	Yes		5+ older	one partner	yes	Abstainers	No	Low
81100059	Male	Black African	Mpumalanga	Urban	Negative	1115.42	1255.13	Yes	25-49	Married	Tertiary	2	Yes		5+ younger	one partner	no	Abstainers	No	Low
51800058	Male	Black African	KwaZulu Natal	Rural informal	Negative	1029.79	1145.48	No	50+	Not married		1	Yes					Abstainers	No	Low
53300097	Male	Black African	KwaZulu Natal	Rural informal	Negative	2501.38	2809.31				No education/Primary
57202225	Male	Black African	KwaZulu Natal	Urban		988.858		Yes	25-49	Not married	Secondary	2	Yes		5+ younger	one partner	yes	Abstainers	No	Low
54600080	Male	Black African	KwaZulu Natal	Rural informal	Negative	1050.38	1491.84
17100705	Male	White	Western Cape	Urban					15-24		Secondary			>=15
32100051	Female	Black African	Northern Cape	Urban	Negative	116.021	110.942	Yes	25-49	Not married	Secondary	1	Yes		Within 5 yrs older or younger	one partner	no		Yes	Low
57202225	Female	Black African	KwaZulu Natal	Urban		1175.06		Yes	25-49	Married		2						Abstainers	No	High
61400316	Male	Black African	North West	Rural informal	Negative	2106.96	2329.07	Yes	50+	Not married	No education/Primary	1	Yes						No	Low
22400008	Male	Black African	Eastern Cape	Rural informal	Negative	3103.4	5256.43	No	50+	Married			Yes		5+ younger	one partner	no	Abstainers	Yes	Low
41000155	Female	Black African	Free State	Urban	Negative	840.655	920.575	Yes	25-49	Married	Secondary	2	Yes		Within 5 yrs older or younger	one partner	no	Low risk (1-7)	No	Low
17104268	Female	Black African	Western Cape	Urban		1865.28		Yes	50+	Married	Tertiary	1	Yes		5+ younger	one partner	no	Abstainers	Yes	Low
52400269			KwaZulu Natal	Rural informal	Negative	2520.28	2520.28
23800401	Female	Black African	Eastern Cape	Rural informal	Negative	3311.09	2811.34	Yes	15-24	Not married	Secondary	1	No	>=15				Abstainers	No	Low
27501454	Female	Black African	Eastern Cape	Urban	Negative	759.633	819.145	Yes	25-49	Not married	Secondary	1	Yes					Abstainers	No	Low
77303263	Female	White	Gauteng	Urban		2038.15			25-49	Married	Secondary	1						Risky/hazardous level (8-15)	Yes
10900075	Male	Coloured	Western Cape	Rural formal	Negative	601.591	601.651	Yes	25-49	Married	Secondary		Yes					Abstainers	No	Low
52300131	Male	Black African	KwaZulu Natal	Rural formal	Negative	766.201	860.523				No education/Primary
41700031	Male	Black African	Free State	Urban	Negative	3244.63	3642.84	Yes	50+	Married		1	Yes		Within 5 yrs older or younger	one partner	no	Low risk (1-7)	No	Low
27500965	Male	Black African	Eastern Cape	Urban	Negative	1409.66	2326.71	No	15-24	Not married	Secondary	1	Yes	>=15	Within 5 yrs older or younger	one partner	yes		No	Low
52900085	Female	Black African	KwaZulu Natal	Rural formal	Positive	68.3093	67.0994	No	25-49	Not married	No education/Primary	1	Yes					Abstainers	No	High
17101395	Male	Coloured	Western Cape	Urban	Negative	1142.21	1262.76	Yes	25-49	Married	Secondary	2	Yes		Within 5 yrs older or younger	one partner	no	Risky/hazardous level (8-15)	No	Low
77403565	Male	Black African	Gauteng	Urban	Negative	367.65	473.186
52600080	Female	Black African	KwaZulu Natal	Rural informal	Negative	1770.58	2143.52				No education/Primary
52400238	Female	Black African	KwaZulu Natal	Urban	Negative	3230.41	3233.19	Yes	25-49	Not married	Secondary	1	Yes		5+ younger	one partner	no	Abstainers	Yes	Low
57202733	Female	Indian	KwaZulu Natal	Urban		573.388
20200037	Female	Coloured	Eastern Cape	Urban	Negative	116.881	161.284	Yes	50+	Not married	No education/Primary	1	Yes					Risky/hazardous level (8-15)	Yes	Low
27500493	Female	Coloured	Eastern Cape	Urban		443.181		No	15-24		Secondary	1	No	>=15				Abstainers	No	Low
17101923	Female	Black African	Western Cape	Urban	Positive	711.729	702.144	Yes	15-24	Not married	Secondary	1	Yes	>=15					No	Low
60700139	Female	Black African	North West	Urban		636.609					No education/Primary		No						No
90400191	Male	Black African	Limpopo	Rural informal	Negative	1808.22	2070.35				No education/Primary		No						No
77301104	Female	Coloured	Gauteng	Urban		309.556
32100078	Male	Black African	Northern Cape	Urban					25-49		Tertiary
77601327	Male	Black African	Gauteng	Urban		1003.03					No education/Primary
90700318	Female	Black African	Limpopo	Rural informal	Negative	6105.95	6257.13	No	25-49	Not married	Secondary	2	Yes		5+ older	one partner	no	Abstainers	No	Low
40500609	Female	White	Free State	Urban	Negative	434.492	762.692	Yes	25-49	Not married	Secondary	2	Yes		Within 5 yrs older or younger	one partner	yes	Low risk (1-7)	Yes	Low
52000141	Female	Black African	KwaZulu Natal	Rural informal	Negative	501.951	411.541	No	50+	Not married		1	Yes					Abstainers	No	Low
62100205	Female	Black African	North West	Rural informal	Negative	3224.6	5100.39
50400101	Male	Black African	KwaZulu Natal	Rural informal	Positive	2717.25	2691.03				No education/Primary
70401178	Male	Indian	Gauteng	Urban	Negative	226.03	277.125	No	50+	Married	Secondary		Yes		5+ younger	one partner	no		No	Low
57204174	Male	Indian	KwaZulu Natal	Urban		262.72					No education/Primary
57200707	Female	Black African	KwaZulu Natal	Urban	Positive	5089.05	6651.35	Yes	25-49	Not married	Secondary		Yes					Abstainers	No	Low
54200004	Female	Black African	KwaZulu Natal	Rural informal	Positive	2753.29	2607.61	Yes	25-49	Not married	Secondary	1	Yes		5+ older	one partner	no	Abstainers	No	High
80900236	Male	Black African	Mpumalanga	Urban	Negative	564.91	748.455
17104224	Male	Black African	Western Cape	Urban		351.958		Yes	25-49	Not married	No education/Primary	2	Yes		5+ younger	Two and more partners	yes	High risk (20+)	No	Low
80100401	Female	Black African	Mpumalanga	Rural informal	Negative	3150.48	2922.27	Yes	15-24	Not married	Secondary	1	Yes	>=15	Within 5 yrs older or younger	one partner	no	Abstainers	Yes	High
88400071	Female	Black African	Mpumalanga	Rural informal	Negative	3542.3	3574.74	No	25-49	Not married	Secondary	1	Yes					Abstainers	No	Low
17100500			Western Cape	Urban							Secondary
11000054	Male	Black African	Western Cape	Rural formal		2292.48		No	25-49	Married	Secondary	2							No	Low
41500158	Male	Black African	Free State	Rural informal	Negative	1150.64	1277.77	No	25-49	Not married	No education/Primary	1	Yes					Risky/hazardous level (8-15)	No	High
57202083	Male	Black African	KwaZulu Natal	Rural informal	Negative	2763.46	2592.4	Yes	15-24	Not married	No education/Primary	1	Yes	>=15	Within 5 yrs older or younger	Two and more partners	yes	Abstainers	No	Low
98600099	Female	Black African	Limpopo	Rural informal		3824.49		Yes	25-49	Not married	Tertiary	1	No					Abstainers	No	Low
77402699	Male	Black African	Gauteng	Urban	Negative	6558.88	7913.38	Yes	25-49	Not married	Tertiary	1	Yes		Within 5 yrs older or younger	one partner	yes	Risky/hazardous level (8-15)	Yes	Low
57200861	Male	Indian	KwaZulu Natal	Urban					25-49		Secondary
70400072	Female	Black African	Gauteng	Urban	Negative	1134.26	1374.13	No	50+	Not married	Secondary	1	Yes					Abstainers	No	Low
52200065	Female	Black African	KwaZulu Natal	Rural informal	Negative	5479.03	18272.1
41500391	Female	Black African	Free State	Rural informal	Negative	631.042	670.161				No education/Primary
21000614	Male	Black African	Eastern Cape	Rural informal	Negative	1216.92	1084.77	No	50+	Not married	No education/Primary	1	Yes					Low risk (1-7)	No	Low
10700255	Male	Coloured	Western Cape	Urban	Negative	391.987	407.25		50+	Not married	Secondary
50300152	Female	Black African	KwaZulu Natal	Rural informal	Negative	715.702	661.209	No	15-24	Not married	Secondary	1	No	>=15				Abstainers	No	Low
91200720	Male	Black African	Limpopo	Rural informal	Negative	4491.67	5285.22
20100045	Female	Coloured	Eastern Cape	Urban	Negative	119.756	74	Yes	25-49	Not married	Secondary	1	Yes					Abstainers	Yes	Low
60500227	Male	Black African	North West	Rural informal	Negative	1822.88	1968.62				No education/Primary
40500566	Female	Black African	Free State	Urban					25-49		No education/Primary
21900054	Female	Black African	Eastern Cape	Rural informal		1998.82
21100180	Male	Black African	Eastern Cape	Rural informal	Negative	2870.49	2842.73	Yes	15-24	Not married	Secondary			>=15	Within 5 yrs older or younger	one partner		Abstainers	No	Low
54000045	Male	Black African	KwaZulu Natal	Rural informal					15-24		Secondary			>=15
40500598	Female	White	Free State	Urban		380.584		Yes	25-49	Married	Tertiary	1	Yes		Within 5 yrs older or younger	one partner	no	Low risk (1-7)	Yes	Low
41700031			Free State	Urban
60900064	Male	Black African	North West	Urban	Negative	870.794	1997.42	Yes	50+	Not married	No education/Primary		Yes					Abstainers	No	High
61900291	Female	White	North West	Urban		455.926		Yes	50+	Married	Secondary	2	Yes		5+ younger	one partner	no	Low risk (1-7)	No	Low
23500685	Male	Black African	Eastern Cape	Rural informal		1870.39					No education/Primary
27500199	Female	Coloured	Eastern Cape	Urban	Negative	431.856	401.349	No	15-24	Not married	Secondary	1	No	>=15					Yes	Low
77600910	Female	Black African	Gauteng	Urban		2926.42					No education/Primary
40500013	Female	Black African	Free State	Rural formal	Negative	416.64	456.249	Yes	25-49	Married		1	Yes					Abstainers	Yes	Low
91200160	Male	White	Limpopo	Urban	Negative	181.068	288.144	Yes	50+	Married	Tertiary	2	Yes		Within 5 yrs older or younger	one partner	yes	Low risk (1-7)	Yes	Low
50700003	Male	Black African	KwaZulu Natal	Rural formal	Negative	620.62	881.454
27500706	Male	Coloured	Eastern Cape	Urban	Negative	380.888	414.652	No	25-49	Married	Secondary	2	Yes		Within 5 yrs older or younger	one partner	no	Low risk (1-7)	No	Low
52400199	Female	Black African	KwaZulu Natal	Urban		2563.98
22700207	Male	Black African	Eastern Cape	Urban		676.7		Yes	50+	Not married	Secondary	2	Yes		Within 5 yrs older or younger	Two and more partners	no	Abstainers	No	High
40500760	Male	Black African	Free State	Urban		13761.8		No	25-49	Not married	Secondary	2	Yes					Abstainers	Yes	High
55100012	Male	Black African	KwaZulu Natal	Rural formal	Positive	1851.94	2019.32	No	25-49	Not married	No education/Primary	1	Yes		Within 5 yrs older or younger	one partner	no	Abstainers	No	Low
54600080	Female	Black African	KwaZulu Natal	Rural informal	Negative	1502.52	1503.81	Yes	25-49	Not married	No education/Primary	2	Yes		Within 5 yrs older or younger	one partner	no	Abstainers	No	High
53300032	Female	Black African	KwaZulu Natal	Rural informal	Negative	3456.49	3332.91				No education/Primary
77401311	Male	Black African	Gauteng	Urban		1350.67
22700306	Female	Black African	Eastern Cape	Rural informal	Negative	2603.52	2518.58	No	25-49	Not married	Secondary	1	Yes					Abstainers	No	Low
51600048	Male	Black African	KwaZulu Natal	Rural formal		274.633		No	50+	Not married		1	Yes					Low risk (1-7)	No	Low
70400622	Female	Black African	Gauteng	Urban	Negative	384.767	476.108	No	50+	Married	No education/Primary	1	Yes					Abstainers	No	Low
57202543	Female	Black African	KwaZulu Natal	Urban		1704.34		Yes	25-49	Not married	Secondary	2	Yes		Within 5 yrs older or younger	one partner	yes	Low risk (1-7)	No	Low
30700020	Male	Coloured	Northern Cape	Urban	Negative	212.371	217.231				No education/Primary		No						No
77400519	Female	Indian	Gauteng	Urban		86.0389		Yes	25-49	Married	Tertiary	2	Yes		5+ older	one partner		Abstainers	Yes	Low
61800130	Male	White	North West	Urban		721.81		Yes	50+	Married		2	Yes		5+ younger	one partner	no	Abstainers	Yes	Low
77401413	Female	Black African	Gauteng	Urban	Negative	4728.1	5409.99				No education/Primary		No						No
23100317	Female	Black African	Eastern Cape	Rural informal	Positive	2886.65	3259.36	Yes	25-49	Married	Secondary	1	Yes		5+ older	one partner	no	Abstainers	No	High
77303263	Male	White	Gauteng	Urban		3256.7
57204225	Male	Indian	KwaZulu Natal	Urban					25-49		Secondary
57200827	Male	Indian	KwaZulu Natal	Urban					25-49		Secondary
31700028	Male	Coloured	Northern Cape	Urban	Negative	368.488	352.425	Yes	25-49	Not married	Secondary	1	Yes					Low risk (1-7)	Yes	Low
57201008	Female	Indian	KwaZulu Natal	Urban	Negative	173.632	122.786	No	15-24	Not married	Secondary	1	No	>=15				Low risk (1-7)	No	Low
57201206	Male	Coloured	KwaZulu Natal	Urban	Negative	41.0735	58.522	Yes	25-49	Not married	Secondary	1	Yes					Abstainers	No	Low
81500424	Female	Black African	Mpumalanga	Rural informal					25-49		Tertiary
77403012	Female	Black African	Gauteng	Urban	Negative	3043.81	3766.38	Yes	50+	Not married	Secondary	2	Yes					Abstainers	No	Low
20800083	Female	Coloured	Eastern Cape	Urban	Positive	16.7786	14.4067	No	15-24	Not married	Secondary	2		>=15	Within 5 yrs older or younger	one partner	no	Low risk (1-7)	No	Low
77400519	Male	Indian	Gauteng	Urban					15-24		Secondary			>=15
57203760	Male	Black African	KwaZulu Natal	Urban							No education/Primary
38700012	Female	Coloured	Northern Cape	Urban	Negative	496.851	786.483
30400037	Female	Coloured	Northern Cape	Rural formal	Negative	308.996	489.121
77303828	Female	Black African	Gauteng	Urban		5295.32		No	15-24	Married	Secondary		Yes	>=15	5+ older	one partner	no	Abstainers	Yes	Low
11500010	Female	Coloured	Western Cape	Rural formal	Negative	492.691	567.057	No	50+	Married	No education/Primary		Yes					Abstainers	No	Low
50400101	Female	Black African	KwaZulu Natal	Rural informal	Negative	2988.02	2990.59	Yes	25-49	Married	Secondary	2	Yes		5+ older	one partner	no	Abstainers	No	Low
17100656			Western Cape	Urban							No education/Primary
41500034	Male	Black African	Free State	Rural informal		659.779
40500566	Male	Black African	Free State	Urban	Negative	755.265	1099.1
41500391	Female	Black African	Free State	Rural informal	Negative	558.802	663.694				No education/Primary
17100877			Western Cape	Urban
57202733	Female	Indian	KwaZulu Natal	Urban		339.977		No	25-49	Not married	Tertiary	2	No					Abstainers	Yes	Low
17102569	Male	Black African	Western Cape	Urban	Negative	664.306	738.553	Yes	25-49	Not married	Secondary	2	Yes		Within 5 yrs older or younger	Two and more partners	yes	Low risk (1-7)	Yes	Low
67600051	Male	Black African	North West	Urban	Negative	1901.6	2102.05	Yes	50+	Married	Secondary		Yes		5+ younger	one partner	no	High risk (20+)	Yes	Low
23000163	Female	Black African	Eastern Cape	Rural informal	Negative	2828.77	3141.75				No education/Primary
21800050	Female	Black African	Eastern Cape	Urban		981.261					No education/Primary
90400191	Male	Black African	Limpopo	Rural informal	Negative	1808.22	1922.47				No education/Primary		No						Yes
77401413	Male	Black African	Gauteng	Urban	Negative	4007.13	5992.19
88400126	Female	Black African	Mpumalanga	Urban	Negative	733.332	796.573				No education/Primary
98500111	Female	Black African	Limpopo	Rural informal	Negative	1023.73	1210.17				Secondary		No						No
22600530	Female	Black African	Eastern Cape	Rural informal	Positive	1538.87	1391.83	Yes	50+	Not married	Secondary	1	Yes					Abstainers	No	Low
21400939	Female	Black African	Eastern Cape	Urban		457.036					No education/Primary
10700136	Male	Coloured	Western Cape	Urban		1731.84
80300071	Female	Black African	Mpumalanga	Urban	Negative	2103.82	2061.88				No education/Primary		No						No
40500141	Male	Black African	Free State	Urban		1993.97		No	25-49	Not married	Secondary	2	Yes		Within 5 yrs older or younger	one partner	yes	Low risk (1-7)	No	High
53800125	Male	Black African	KwaZulu Natal	Rural informal	Negative	2288.27	2385.13	No	15-24	Not married	Secondary	1	Yes	>=15	Within 5 yrs older or younger	one partner	no	Abstainers	No	High
88400122	Female	Black African	Mpumalanga	Rural formal		1094.5		No	15-24	Not married	Secondary	2		>=15				Low risk (1-7)	Yes	Low
27501172	Female	Black African	Eastern Cape	Urban	Positive	522.575	481.282	Yes	25-49	Not married	Secondary		Yes		Within 5 yrs older or younger	one partner	yes	Low risk (1-7)	No	Low
57203880	Male	Black African	KwaZulu Natal	Urban					15-24		Secondary			>=15
70400622	Female	Black African	Gauteng	Urban		272.213		Yes	25-49	Married	Secondary	1	Yes		5+ older	one partner	no	Abstainers	No	Low
10600041	Male	Coloured	Western Cape	Urban	Negative	1537.07	2233.29				No education/Primary
41900137			Free State	Urban
80500161	Male	Black African	Mpumalanga	Urban	Positive	1430.41	1519.32	Yes	25-49	Not married	Secondary	2	Yes		5+ younger	one partner	no		Yes	High
32400020			Northern Cape	Urban	Negative	50.2081	50.2081				No education/Primary
31700014	Female	Coloured	Northern Cape	Urban					50+		No education/Primary
11800004	Female	Coloured	Western Cape	Rural formal	Negative	1592.53	1786.63	Yes	25-49	Married	Secondary	2	Yes		Within 5 yrs older or younger	one partner	no	Low risk (1-7)	No	Low
20100045	Female	Coloured	Eastern Cape	Urban					50+
67600208	Female	Black African	North West	Urban	Negative	809.776	947.419				No education/Primary
70400994	Female	Black African	Gauteng	Urban	Negative	2587.83	3135.08	Yes	50+	Not married	No education/Primary	1	Yes		Within 5 yrs older or younger	one partner	no	Risky/hazardous level (8-15)	No	Low
21500264	Female	Black African	Eastern Cape	Rural informal	Negative	843.413	801.779	Yes	50+	Not married	Secondary	1	Yes					Abstainers	No	Low
27500965	Female	Black African	Eastern Cape	Urban		967.632		No	15-24	Not married	Tertiary	1	No	>=15				Abstainers	No	Low
31600026	Female	Coloured	Northern Cape	Urban	Negative	431.886	484.419	Yes	15-24	Not married	Secondary	1	No	>=15				Abstainers	No	Low
60300141	Female	Black African	North West	Urban					50+		No education/Primary
17101120	Female	Coloured	Western Cape	Urban	Negative	1067.02	1308.2	Yes	50+	Married	Secondary	2	Yes		Within 5 yrs older or younger	one partner	no	Abstainers	No	Low
23600607	Female	Black African	Eastern Cape	Rural informal	Negative	1546.2	1567.84	No	15-24	Not married	Secondary	1	No	>=15				Abstainers	No	Low
30200011	Female	Coloured	Northern Cape	Urban	Negative	435.47	553.35	Yes	25-49	Not married	Secondary	2	Yes					Abstainers	No	Low
80700258			Mpumalanga	Urban							No education/Primary
41500140	Male	Black African	Free State	Rural informal	Negative	1112.49	1218.54	No	15-24	Not married	Secondary	1	Yes	>=15				Abstainers	No	High
41100055	Male	Black African	Free State	Rural formal	Negative	205.154	205.154
30700026	Male	White	Northern Cape	Rural formal	Negative	310.577	417.499	No	50+	Married			Yes		Within 5 yrs older or younger	one partner	no	Low risk (1-7)	No	Low
91900179	Female	Black African	Limpopo	Rural informal					50+
17101470	Female	Coloured	Western Cape	Urban	Negative	278.933	247.306	Yes	25-49	Married	Secondary	1	Yes		Within 5 yrs older or younger	one partner	no		Yes	Low
88400126	Female	White	Mpumalanga	Urban		1621.34
91200129	Female	Black African	Limpopo	Urban	Negative	307.637	330.566	No	50+	Not married	No education/Primary	2	Yes					Abstainers	No	Low
90400006	Male	Black African	Limpopo	Rural formal		361.507		Yes	25-49	Not married	Secondary	2	Yes						No	Low
60300076	Female	White	North West	Urban					50+		Secondary
77601327	Male	Black African	Gauteng	Urban	Negative	1780.3	2079.01	Yes	25-49	Not married	Secondary	2	Yes		Within 5 yrs older or younger	one partner	no		No	Low
17102308	Female	Coloured	Western Cape	Urban	Negative	313.258	438.327
91500047	Male	White	Limpopo	Urban	Negative	296.671	475.079	Yes	25-49	Married	Tertiary	2	Yes		5+ older	one partner	no	Low risk (1-7)	Yes	Low
57203386	Female	Indian	KwaZulu Natal	Urban	Negative	91.2747	275.133	Yes	25-49	Married	Secondary	1	Yes		Within 5 yrs older or younger	one partner	no	Abstainers	No	Low
54400165	Male	Indian	KwaZulu Natal	Urban		308.425		No	25-49	Married	Secondary	2	Yes		5+ younger	one partner	no	Abstainers	No	Low
57201041			KwaZulu Natal	Urban
70400681	Male	Black African	Gauteng	Urban					15-24	Not married	Secondary			>=15
32000011	Female	Black African	Northern Cape	Urban	Negative	255.644	237.025	Yes	15-24	Not married	Secondary	1	Yes	>=15	Within 5 yrs older or younger	one partner	no	Abstainers	No	Low
90900214	Female	Black African	Limpopo	Rural informal		1960.27		Yes	25-49	Not married	Secondary	1	Yes		5+ older	one partner	no	Abstainers	No	High
81500152			Mpumalanga	Rural informal							Secondary
17103339	Female	Coloured	Western Cape	Urban	Negative	818.579	1122.7						No						No
50200049	Female	Black African	KwaZulu Natal	Urban	Negative	95.8785	103.578	Yes	50+	Not married	No education/Primary		Yes					Abstainers	No	Low
41700031	Male	Black African	Free State	Urban	Negative	4999.31	5626.91	No	50+	Married	Secondary	2	Yes		Within 5 yrs older or younger	one partner	no	Risky/hazardous level (8-15)	No	High
21401087	Male	Black African	Eastern Cape	Urban	Negative	610.593	755.86	Yes	15-24	Not married	Secondary	1	Yes	>=15	Within 5 yrs older or younger	one partner		Low risk (1-7)	Yes	Low
53700066	Female	Black African	KwaZulu Natal	Rural informal	Negative	2490.33	3322.02
17104374	Male	Coloured	Western Cape	Urban	Negative	1349.52	1493.11	Yes	25-49	Not married	Secondary	1	Yes		5+ younger	one partner	yes		No	Low
57201324	Male	Black African	KwaZulu Natal	Urban		2431.52					Secondary		No						No
77303436	Female		Gauteng	Urban		1181.34
32100047	Male	Black African	Northern Cape	Urban		309.471					No education/Primary
27501345	Female	Black African	Eastern Cape	Urban	Negative	261.056	724.847				No education/Primary
41000476	Female	Black African	Free State	Urban	Negative	96.5846	127.951	Yes	50+	Married	No education/Primary	1	Yes		Within 5 yrs older or younger	one partner	yes	Abstainers	No	High
11000054	Female	Coloured	Western Cape	Rural formal	Negative	1352.86	1439.36	Yes	25-49	Married	Secondary	1	Yes		5+ older	one partner	no	Low risk (1-7)	No	Low
57203327			KwaZulu Natal	Urban							No education/Primary
10100007	Male	Coloured	Western Cape	Rural formal	Negative	68.9544	64.7921	Yes	50+	Not married	No education/Primary		Yes					Low risk (1-7)	No	Low
77601379	Female	Black African	Gauteng	Urban		2438.09		Yes	25-49	Not married	Secondary	1	Yes		Within 5 yrs older or younger	one partner	yes	Abstainers	No	Low
41100172	Female	Black African	Free State	Urban	Positive	2462.16	3033.26	Yes	25-49	Not married	No education/Primary	1	Yes		5+ older	one partner	no	Abstainers	No	High
77402136			Gauteng	Urban
77400572	Female	Indian	Gauteng	Urban	Negative	160.408	325.649	No	25-49	Not married	Tertiary	2	No					Abstainers	Yes	Low
23400835	Male	Black African	Eastern Cape	Rural informal	Negative	1715.94	1555.2	No	15-24	Not married	No education/Primary	1	No	>=15				Abstainers	No	Low
40600049	Female	Black African	Free State	Urban	Negative	1482.59	1948.24	Yes	25-49	Not married	Secondary	1	Yes					Abstainers	No	High
90300058	Male	Black African	Limpopo	Rural informal	Negative	3363.88	3576.42				No education/Primary
57201003	Male	Indian	KwaZulu Natal	Urban	Negative	307.431	439.941	No	15-24	Not married	Secondary	1	No	>=15				Abstainers	No	Low
57202316	Female	Indian	KwaZulu Natal	Urban	Negative	755.799	534.473	No	15-24	Not married	Secondary	1	No	>=15				Low risk (1-7)	Yes	Low
92000259	Female	Black African	Limpopo	Rural informal	Negative	1244.92	1797.2				No education/Primary
61100203	Female	Black African	North West	Rural informal	Negative	2346.94	3181.87
91400072	Male	Black African	Limpopo	Urban					25-49		No education/Primary
17102461	Male	Coloured	Western Cape	Urban		829.54
77302765	Male	White	Gauteng	Urban		5074.91
60100185	Female	Black African	North West	Rural informal	Negative	2500.24	3873.95
11800004	Female	Black African	Western Cape	Rural formal	Negative	828.383	874.496	Yes	50+	Not married	Secondary	2	Yes					Abstainers	No	Low
21800080	Male	Coloured	Eastern Cape	Urban					25-49		Secondary
10700136	Female	Coloured	Western Cape	Urban	Negative	843.994	1266.67	Yes	25-49	Married	Secondary	1	Yes		5+ younger	one partner	no		Yes	Low
51800058	Female	Black African	KwaZulu Natal	Rural informal	Negative	943.266	1038.13				No education/Primary
21800050	Male	Black African	Eastern Cape	Urban	Negative	1086.36	1075.86	Yes	15-24	Not married	Secondary	2	Yes	>=15	5+ younger	Two and more partners	yes	Risky/hazardous level (8-15)	Yes	Low
21400292	Female	Black African	Eastern Cape	Rural informal		1969.82		Yes	25-49	Not married	Tertiary	1	Yes					Abstainers	No	Low
57202316	Male	Indian	KwaZulu Natal	Urban		1284.36		Yes	25-49	Married	Secondary	2	Yes		Within 5 yrs older or younger	one partner	no	Low risk (1-7)	No	Low
60500509	Male	Black African	North West	Rural informal	Negative	607.409	655.97				No education/Primary
53800399	Female	White	KwaZulu Natal	Urban		293.683		Yes	25-49	Married	Secondary	2	Yes		5+ older	one partner	no	Low risk (1-7)	Yes	Low
32100237	Female	Black African	Northern Cape	Urban		150.416		Yes	25-49	Married	Secondary	1	Yes		5+ older	one partner	no	Abstainers	No	Low
57202792	Female	Indian	KwaZulu Natal	Urban	Negative	680.918	1150.55	No	25-49	Not married	No education/Primary	1	Yes					Abstainers	No	Low
12000031	Female	Coloured	Western Cape	Urban	Negative	1406.64	2414.41	Yes	50+	Married		1	Yes					Abstainers	No	Low
67600321	Female	Black African	North West	Rural informal					15-24		Secondary			>=15
51100522	Female	Coloured	KwaZulu Natal	Urban	Negative	293.067	481.886	Yes	25-49	Married	Secondary	1	Yes		Within 5 yrs older or younger	one partner	no	Abstainers	Yes	Low
57201003	Female	Indian	KwaZulu Natal	Urban	Negative	137.136	115.556	Yes	25-49	Married	Tertiary	2	Yes		Within 5 yrs older or younger	one partner	no	Abstainers	Yes	Low
22300246	Female	Black African	Eastern Cape	Rural informal	Positive	5113.48	6572.57	Yes	25-49	Not married		1	Yes		Within 5 yrs older or younger	one partner	no	Abstainers	No	High
77300709	Female	Black African	Gauteng	Urban					25-49		Secondary
57203976	Female	Indian	KwaZulu Natal	Urban	Negative	110.271	119.473	Yes	50+	Married	Secondary	2	Yes		Within 5 yrs older or younger	one partner	no	Abstainers	No	Low
77401882	Female	Coloured	Gauteng	Urban	Negative	3889.79	8381.32	No	50+	Married	Secondary		Yes					Abstainers	Yes	High
68800007	Male	Black African	North West	Rural formal					25-49		Secondary
91500075	Female	Black African	Limpopo	Rural formal	Positive	915.972	938.651	Yes	25-49	Not married	No education/Primary	2	Yes		5+ younger	one partner	no	Abstainers	No	Low
90400006	Female	White	Limpopo	Rural formal	Negative	189.404	367.793	No	50+	Married	Tertiary	1	Yes					Low risk (1-7)	No	Low
17103313	Female	Black African	Western Cape	Urban		975.16					No education/Primary		No						No
21400335	Male	Black African	Eastern Cape	Rural informal	Negative	3864.03	4003.12	Yes	25-49	Not married	Secondary	1	Yes		5+ younger	one partner	yes	Abstainers	Yes	Low
51500026	Female	Black African	KwaZulu Natal	Rural informal	Negative	4510.77	4684.07				No education/Primary		No						No
90200196			Limpopo	Rural informal
98600076	Female	Black African	Limpopo	Rural informal	Negative	2913.85	4064.38	Yes	25-49	Married	Secondary	2	Yes		5+ older	one partner	no		Yes	High
27501381	Male	Black African	Eastern Cape	Urban		1262.65		Yes	50+	Married	Tertiary	2	Yes		5+ younger	one partner	yes	Low risk (1-7)	Yes	Low
77401889			Gauteng	Urban							Secondary
57200930	Male	Indian	KwaZulu Natal	Urban	Negative	196.605	342.904	Yes	15-24	Not married	Secondary	2	No	>=15				Low risk (1-7)	Yes	Low
22200181	Male	Black African	Eastern Cape	Rural informal	Negative	1829.76	1780.93				No education/Primary		No						No
27500706	Female	Coloured	Eastern Cape	Urban	Negative	176.671	232.425	Yes	25-49	Married		1	No					Abstainers	No	Low
17102465	Female	Black African	Western Cape	Urban		1681.98		Yes	25-49	Not married	Secondary	1	Yes					Abstainers	No	Low
30400037	Male	Coloured	Northern Cape	Rural formal	Negative	291.215	289.235	No	15-24	Not married	No education/Primary	1	No	>=15				Abstainers	No	Low
23800570	Female	Black African	Eastern Cape	Rural informal	Positive	1020.47	1152.23	Yes	25-49	Not married	No education/Primary	2	Yes		5+ older	one partner	yes	Abstainers	No	Low
77401005	Male	Coloured	Gauteng	Urban					25-49		Secondary
23200021	Female	Black African	Eastern Cape	Rural informal	Positive	1603.3	1700.15	Yes	25-49	Not married	No education/Primary	1			Within 5 yrs older or younger	Two and more partners	no	Abstainers	No	Low
57203880	Female	Black African	KwaZulu Natal	Urban	Negative	349.082	524.772	Yes	25-49	Not married	Secondary	2	Yes		Within 5 yrs older or younger	one partner	no	Abstainers	No	Low
80900317	Female	Black African	Mpumalanga	Urban	Negative	1247.84	1222.96				No education/Primary		No						No
10400067	Female	Coloured	Western Cape	Urban					50+		Secondary
77401889	Male	Black African	Gauteng	Urban		2366.54		Yes	25-49	Not married	Secondary	2	Yes		5+ younger	Two and more partners	yes	Low risk (1-7)	Yes	Low
77600671	Male	White	Gauteng	Urban					25-49		Tertiary
61200046	Female	Coloured	North West	Urban	Negative	196.616	450.609
77601282	Female	Black African	Gauteng	Urban	Negative	508.177	583.156	Yes	25-49	Married	Secondary	2	Yes		Within 5 yrs older or younger	one partner	no		No	High
57203821	Female	Indian	KwaZulu Natal	Urban	Negative	189.986	201.526	No	15-24	Not married		1	No	>=15				Low risk (1-7)	Yes	Low
98600099	Female	Black African	Limpopo	Rural informal		2597.04		No	15-24	Not married	Secondary	1	Yes	>=15	Within 5 yrs older or younger	one partner	yes	Abstainers	No	Low
57200707	Male	Black African	KwaZulu Natal	Urban		4534.51		No	15-24	Not married	Secondary	1	Yes	>=15	Within 5 yrs older or younger	one partner	yes	Low risk (1-7)	Yes	Low
61900336	Female	Black African	North West	Urban	Negative	203.275	237.827				No education/Primary
55100012	Male	White	KwaZulu Natal	Rural formal		1142.13		Yes	25-49	Married	Tertiary	2	Yes		Within 5 yrs older or younger	one partner	no	Low risk (1-7)	Yes	Low
41500163	Female	Black African	Free State	Rural informal	Negative	452.808	1381.89	Yes	15-24	Married	Tertiary	1	Yes	>=15	5+ older	one partner	no	Abstainers	No	Low
40500558	Female	Coloured	Free State	Urban	Negative	153.734	204.392	No	50+	Not married		1	Yes					Abstainers	No	Low
81500666	Female	Black African	Mpumalanga	Rural informal	Positive	1505.88	2988.93	No	25-49	Not married	Secondary	1	Yes		5+ older	Two and more partners	yes	Low risk (1-7)	Yes	High
91200634	Female	Black African	Limpopo	Rural informal					15-24		Secondary			>=15
90800143	Male	White	Limpopo	Urban					25-49		Secondary
22200181	Male	Black African	Eastern Cape	Rural informal	Negative	4262.94	4545.69	Yes	25-49	Not married	Secondary	1	Yes		5+ younger	Two and more partners	no	Abstainers	No	Low
61900235	Male	Black African	North West	Urban	Negative	1444.33	1505.31	Yes	15-24	Not married	No education/Primary	1	No	>=15				Abstainers	No	Low
57202225	Female	Black African	KwaZulu Natal	Urban		308.214		Yes	50+	Not married		2						Abstainers	No	Low
17101885	Female	Black African	Western Cape	Urban	Negative	3561.73	3695.75	Yes	25-49	Not married	No education/Primary	2	Yes		Within 5 yrs older or younger	one partner	yes	Abstainers	No	High
27500754	Female	Coloured	Eastern Cape	Urban		437.89					No education/Primary
77403377	Male	Indian	Gauteng	Urban		5132.63
61200046	Female	Black African	North West	Urban	Negative	135.008	185.41		50+	Not married
27500174			Eastern Cape	Urban							No education/Primary
31700028	Female	Coloured	Northern Cape	Urban	Negative	236.052	276.641	No	50+	Married	Secondary	2	Yes		5+ younger	one partner	no	Abstainers	No	Low
77402171	Male	Coloured	Gauteng	Urban	Negative	489.773	544.43		25-49	Married	Secondary	2			5+ younger	one partner	no	Risky/hazardous level (8-15)	No	Low
81500623	Male	Black African	Mpumalanga	Rural formal	Positive	813.799	880.615	No	25-49	Married	Secondary	2	Yes		Within 5 yrs older or younger	one partner	no	Low risk (1-7)	No	Low
91500001	Female	White	Limpopo	Rural formal		1144.04
57203777	Female	Indian	KwaZulu Natal	Urban	Negative	101.992	183.022	Yes	25-49	Married	Secondary	2	Yes		Within 5 yrs older or younger	one partner	no	Abstainers	Yes	Low
50700028	Male	Black African	KwaZulu Natal	Rural informal	Positive	5395.15	5749.72	Yes	25-49	Not married	Secondary	2	Yes		5+ younger	one partner	yes	Abstainers	No	High
60300064	Female	White	North West	Urban		355.276
17100877			Western Cape	Urban
81100059	Male	Black African	Mpumalanga	Urban		932.901		Yes	25-49	Not married		2	Yes		Within 5 yrs older or younger	Two and more partners	no	Abstainers	No	High
77600586			Gauteng	Urban							Tertiary
41000248	Male	Coloured	Free State	Urban	Negative	121.036	150.32	Yes	25-49	Not married		2	Yes		5+ younger	one partner	no	Low risk (1-7)	No	Low
60300001	Female	Black African	North West	Rural informal	Negative	2206.73	3484.75	No	50+		No education/Primary		Yes					Abstainers	No	Low
57201052	Female	Indian	KwaZulu Natal	Urban	Negative	74.533	63.2484	No	15-24	Not married	Secondary	1	No	>=15				Abstainers	No	Low
57202184	Female	Black African	KwaZulu Natal	Urban	Negative	1403.64	1353.45				No education/Primary
77403575	Male	Black African	Gauteng	Urban	Positive	1641.88	2684.31	Yes	25-49	Not married	Secondary	1	Yes		Within 5 yrs older or younger	one partner	yes	Risky/hazardous level (8-15)	No	High
40500431	Female	Black African	Free State	Urban		424.337
17100737	Male	White	Western Cape	Urban	Negative	1270.88	1902.84	Yes	50+	Married	Tertiary	2	Yes		5+ older	one partner	no	Low risk (1-7)	No	Low
17100909	Male	Coloured	Western Cape	Urban					50+		Secondary
53300032	Male	Black African	KwaZulu Natal	Rural informal	Negative	2748.95	3904.27
57204225	Female	Indian	KwaZulu Natal	Urban	Negative	169.974	410.925	No	25-49	Not married	Secondary	2	Yes		Within 5 yrs older or younger	one partner	no	Low risk (1-7)	Yes	Low
17103928	Male	White	Western Cape	Urban	Negative	5653.14	8489.05	Yes	25-49	Married	Secondary	2	Yes		Within 5 yrs older or younger	one partner	no	Low risk (1-7)	No	Low
77302642	Male	Indian	Gauteng	Urban		207.755		No	25-49	Married	Secondary	2	Yes		Within 5 yrs older or younger	one partner	no	Abstainers	Yes	Low
57200988			KwaZulu Natal	Urban							No education/Primary
77400549	Female	Black African	Gauteng	Urban	Negative	106.4	182.284	Yes	25-49	Not married	Secondary	1	Yes		5+ older	one partner	no	Low risk (1-7)	No	Low
70400072	Male	Black African	Gauteng	Urban	Positive	1430.09	1679.85	Yes	25-49	Not married	Tertiary	2	Yes		Within 5 yrs older or younger	Two and more partners	yes	Low risk (1-7)	No	High
77601383	Male	Black African	Gauteng	Urban	Negative	7793.44	11201.1	No	15-24	Not married	Secondary	1	Yes	<15	Within 5 yrs older or younger	Two and more partners	yes	High risk (20+)	No	Low
77302151	Female	Black African	Gauteng	Urban	Negative	768.097	977.865	No	25-49	Married		2	Yes					Abstainers	No	Low
67600208	Female	Black African	North West	Urban	Negative	809.776	947.419
98600958	Female	Black African	Limpopo	Rural informal	Positive	843.298	869.527	Yes	50+	Not married	No education/Primary		Yes					Abstainers	No	High
38700012	Female	Black African	Northern Cape	Urban	Positive	630.87	622.586	No	25-49	Not married	Secondary	1	Yes					Abstainers	Yes	High
60200528	Female	Black African	North West	Urban					50+	Married
77400227	Male	Coloured	Gauteng	Urban					50+		Secondary
23000163	Female	Black African	Eastern Cape	Rural informal	Negative	2895.17	2597.7	No	50+	Not married		1	Yes						No	Low
57200861	Male	Indian	KwaZulu Natal	Urban		156.836		No	25-49	Not married	Secondary	2	Yes		Within 5 yrs older or younger	one partner	yes	Low risk (1-7)	Yes	Low
57200660	Male	Black African	KwaZulu Natal	Urban	Negative	1633.5	5580.51	Yes	25-49		Secondary	2	Yes		Within 5 yrs older or younger	one partner	no	Abstainers	No	High
20900044	Female	Black African	Eastern Cape	Rural formal	Positive	1147.98	1057.27	Yes	25-49	Not married	Secondary	2	Yes		Within 5 yrs older or younger	one partner	no	Risky/hazardous level (8-15)	No	High
60600101	Male	Black African	North West	Rural informal	Negative	1189.44	1307.69	Yes	25-49	Married	No education/Primary	1	Yes		5+ younger	one partner	no	Abstainers	No	Low
77301239	Male	White	Gauteng	Urban					25-49
21401512			Eastern Cape	Urban							Secondary
20900044	Male	Black African	Eastern Cape	Rural formal	Negative	661.309	710.161	Yes	25-49	Not married	Tertiary	2	Yes					Low risk (1-7)	No	Low
77303182	Female	Black African	Gauteng	Urban	Negative	6387.45	9982.66	Yes	15-24	Not married	Secondary	2	Yes	>=15	Within 5 yrs older or younger	one partner	no	Abstainers	Yes	Low
27500423	Female	Coloured	Eastern Cape	Urban	Negative	304.184	353.37	Yes	15-24	Not married	Secondary	1	No	>=15				Low risk (1-7)	Yes	Low
91400071	Female	Black African	Limpopo	Urban					25-49		Secondary
57203887	Male	Indian	KwaZulu Natal	Urban		411.29		Yes	25-49	Married	Secondary	2	Yes		Within 5 yrs older or younger	one partner	no	Risky/hazardous level (8-15)	No	Low
77600117	Male	White	Gauteng	Urban	Negative	1939.93	4413.48	Yes	25-49	Not married	Secondary	2	Yes		Within 5 yrs older or younger	one partner	no	Low risk (1-7)	Yes	Low
10900051	Female	Coloured	Western Cape	Urban	Negative	2466.51	2537.83	No	15-24	Not married	No education/Primary	1	No	>=15				Abstainers	No	Low
53800229			KwaZulu Natal	Rural informal							Secondary
70400994	Male	Black African	Gauteng	Urban					25-49		No education/Primary
27500689	Male	White	Eastern Cape	Urban	Negative	1594.53	2357.18	No	15-24	Not married	No education/Primary	1	No	>=15				Abstainers	No	Low
91200672	Male	Black African	Limpopo	Rural informal		2691.36		No	25-49	Not married		1	Yes						No	High
77301161	Female	Coloured	Gauteng	Urban
77300567	Male	Black African	Gauteng	Urban		4884.83		Yes	25-49	Not married	Secondary	1	Yes					Abstainers	No	Low
27500457	Female	Coloured	Eastern Cape	Urban	Negative	215.204	183.802	Yes	25-49	Married	Secondary	1	Yes			one partner		Abstainers	Yes	Low
21100180	Female	Black African	Eastern Cape	Rural informal	Negative	2430.73	3239.6				No education/Primary
41500163	Male	Black African	Free State	Rural informal		547.976		Yes	25-49	Married	Secondary	2	Yes		Within 5 yrs older or younger	one partner	no	Abstainers	No	High
21401300	Female	Black African	Eastern Cape	Urban	Negative	637.894	630.224	No	25-49	Married	No education/Primary	2	Yes		Within 5 yrs older or younger	one partner	no	Low risk (1-7)	No	Low
57203722	Male	Black African	KwaZulu Natal	Rural informal		1461.85		No	25-49	Not married		2	Yes		Within 5 yrs older or younger	one partner	no	Abstainers	Yes	Low
91300042	Female	Black African	Limpopo	Rural informal		1264.36					No education/Primary
40900038	Female	Black African	Free State	Urban
91200720	Female	Black African	Limpopo	Rural informal	Negative	4789.65	5531.54
52600080	Female	Black African	KwaZulu Natal	Rural informal		1895.88		Yes	25-49	Not married	Secondary	1	Yes		5+ older	one partner	yes	Abstainers	No	High
40100074	Female	Coloured	Free State	Rural formal	Negative	2312.24	2387.57	Yes	15-24	Not married	Secondary	1	Yes	>=15	Within 5 yrs older or younger	one partner	yes	Abstainers	Yes	High
27500261	Male	White	Eastern Cape	Urban		1026.48		Yes	25-49	Not married	Secondary	2	Yes		Within 5 yrs older or younger	one partner	no	Low risk (1-7)	Yes	Low
41500461	Female	Black African	Free State	Rural informal	Negative	523.175	721.471
80900237	Male	Black African	Mpumalanga	Urban	Negative	2006.33	1931.03	No	15-24	Not married	Secondary	1	Yes	>=15	Within 5 yrs older or younger	Two and more partners	yes	High risk (20+)	No	High
67600208	Female	Black African	North West	Urban	Negative	910.808	956.463				Secondary		No						No
61400099	Male	Black African	North West	Rural informal	Negative	1158.18	1250.77				No education/Primary
90200196	Female	Black African	Limpopo	Rural informal	Negative	4669.58	7102.98	No	15-24			1	No	>=15					No	High
57201324	Female	Black African	KwaZulu Natal	Urban	Negative	1495.04	1783.72	No	25-49	Not married	No education/Primary	2	Yes					Abstainers	Yes	High
57200959			KwaZulu Natal	Urban	Negative	72.6705	72.6705
57200299	Female	Indian	KwaZulu Natal	Urban	Negative	43.6369	47.2783	Yes	50+	Married	Secondary	1	Yes					Abstainers	Yes	Low
41000407	Female	Black African	Free State	Urban	Negative	2131.41	2525.9	Yes	25-49	Married	Secondary	1	Yes		Within 5 yrs older or younger	one partner	no		No	High
88300027	Male	Black African	Mpumalanga	Rural informal	Negative	1965.61	1968.96						No						No
57204133	Female	Indian	KwaZulu Natal	Urban	Negative	47.0654	63.7411	No	50+	Not married	No education/Primary	1	Yes					Abstainers	No	Low
21100287	Female	Black African	Eastern Cape	Rural informal	Negative	1373.8	1324.35	Yes	25-49	Not married	Secondary	1	Yes					Abstainers	No	High
80300071	Male	Black African	Mpumalanga	Urban	Negative	1770.43	1951.48				No education/Primary
32000011	Female	Coloured	Northern Cape	Urban	Negative	300.308	288.716	Yes	15-24	Not married	No education/Primary	1		>=15				Abstainers	Yes	Low
50800093	Female	Black African	KwaZulu Natal	Rural formal	Negative	425.533	561.996
21600391	Female	Black African	Eastern Cape	Rural informal	Negative	2218.78	2109.26	No	50+	Not married	No education/Primary	1	Yes					Abstainers	No	Low
10700136	Female	Coloured	Western Cape	Urban	Negative	1058.61	1307.06	No	15-24	Not married	Secondary	1	Yes	>=15	5+ older	one partner	no	Low risk (1-7)	No	Low
90200176	Male	Black African	Limpopo	Rural informal		628.576		No	50+	Not married		2	Yes					Risky/hazardous level (8-15)	No	Low
41000155	Female	Black African	Free State	Urban	Negative	933.423	949.546	Yes	15-24	Not married	Secondary	1	Yes	>=15	Within 5 yrs older or younger	one partner		Abstainers	No	Low
20100045	Female	Black African	Eastern Cape	Urban	Negative	99.387	137.301	Yes	25-49	Married	Secondary	1	Yes		Within 5 yrs older or younger	one partner	no	Abstainers	Yes	Low
60100185	Female	Black African	North West	Rural informal		1963.49		No	50+	Married	No education/Primary	1	Yes		Within 5 yrs older or younger	one partner	yes	Abstainers	No	Low
77601018	Male	Coloured	Gauteng	Urban		10415.2		Yes	15-24	Not married	Secondary	1	Yes	>=15	Within 5 yrs older or younger	Two and more partners	no	Low risk (1-7)	No	High
57202445	Female	Black African	KwaZulu Natal	Urban		143.987
17101271	Female	Black African	Western Cape	Urban	Negative	491.906	794.644	Yes	15-24	Not married		1	Yes	>=15	5+ older	one partner	no	Risky/hazardous level (8-15)	No	High
91700037	Female	Black African	Limpopo	Urban	Negative	729.785	933.938	Yes	25-49	Married	Tertiary	2	Yes		5+ older	one partner	yes	Abstainers	Yes	Low
23800401	Female	Black African	Eastern Cape	Rural informal	Negative	2748.11	3840.98
51300032	Female	Black African	KwaZulu Natal	Rural informal	Negative	781.348	721.857	Yes	15-24	Not married	Secondary	1	Yes	>=15	Within 5 yrs older or younger	one partner	yes	Abstainers	No	High
27500680	Male	Coloured	Eastern Cape	Urban	Negative	561.184	2164.4	No	50+	Not married	Secondary		Yes		5+ younger	one partner	no		No	Low
40800051	Female	White	Free State	Urban		459.747		No	50+	Married	Secondary	1	Yes		Within 5 yrs older or younger	one partner	no	Abstainers	Yes	Low
17103381	Male	Black African	Western Cape	Urban	Negative	1232.97	1300.96		15-24	Not married	Secondary	2		>=15	Within 5 yrs older or younger	one partner	no	Low risk (1-7)	No	Low
32100133	Female	Black African	Northern Cape	Urban	Negative	178.182	175.842	Yes	25-49	Married	Tertiary	2	Yes		5+ older	one partner	no	Low risk (1-7)	Yes	Low
17104224	Female	Black African	Western Cape	Urban	Negative	224.276	252.797				No education/Primary
55100075	Female	Black African	KwaZulu Natal	Rural informal	Negative	4191.13	4102.52	Yes	50+	Not married		1	Yes					Abstainers	No	High
21401229	Female	Black African	Eastern Cape	Urban		321.076		No	15-24	Not married	No education/Primary	1	No	>=15				Abstainers	No	Low
77400374	Male	Black African	Gauteng	Urban					25-49		Secondary
21400287	Female	Black African	Eastern Cape	Urban	Negative	1361.42	1764.06
77400572			Gauteng	Urban
90800364	Female	Black African	Limpopo	Rural informal	Negative	778.879	768.091	Yes	15-24		Secondary	1	Yes	>=15				Abstainers		Low
21800080	Male	Coloured	Eastern Cape	Urban	Negative	207.779	226.198	Yes	25-49	Not married		2	Yes		5+ younger	one partner	no	Abstainers	Yes	Low
57203976	Female	Indian	KwaZulu Natal	Urban		367.035					No education/Primary
57203777	Male	Coloured	KwaZulu Natal	Urban					50+		Secondary
32100179	Female	Black African	Northern Cape	Urban	Negative	326.363	347.73	No	50+	Not married	No education/Primary	1	Yes					Low risk (1-7)	Yes	Low
61900336	Male	Black African	North West	Urban	Negative	276.304	303.773	Yes	25-49	Married	Secondary	2	Yes		5+ younger	one partner	no	Abstainers	No	Low
57200013	Female	Indian	KwaZulu Natal	Urban	Negative	137.499	204.503	Yes	50+	Married	Secondary	2	Yes		Within 5 yrs older or younger	one partner	no	Abstainers	No	Low
57204100	Male	Indian	KwaZulu Natal	Urban	Negative	239.183	2152.15
90700490	Female	Black African	Limpopo	Rural informal		3101.97		Yes	50+	Married	Secondary	1	Yes					Abstainers	No	Low
17101136	Male	Coloured	Western Cape	Urban	Negative	2049.88	2050.08	Yes	25-49	Married	Secondary	2	Yes		Within 5 yrs older or younger	one partner	no	Low risk (1-7)	No	Low
90300256	Male	White	Limpopo	Urban	Negative	155.227	247.02	Yes	50+	Not married	Tertiary	2	Yes					Low risk (1-7)	No
90800169	Male	Black African	Limpopo	Urban	Negative	201.492	206.298	No	15-24	Not married	Secondary	1		>=15				Abstainers	No	Low
41500163	Female	Black African	Free State	Rural informal	Negative	650.951	691.304				No education/Primary
77601726	Female	Black African	Gauteng	Urban	Negative	2733.59	3480.14	Yes	25-49	Married	Secondary	2	Yes		Within 5 yrs older or younger	one partner	no	Abstainers	No	Low
17103411	Male	Coloured	Western Cape	Urban	Negative	658.683	1004.89				No education/Primary
27500503			Eastern Cape	Urban
21600391	Male	Black African	Eastern Cape	Rural informal	Negative	2364.37	2142.88	No	15-24	Not married	Secondary	1	Yes	>=15	Within 5 yrs older or younger	Two and more partners	yes	High risk/harmful (16-19)	No	High
17102753	Female	Black African	Western Cape	Urban	Negative	3284.16	3464.63	No	50+	Not married	Secondary	2	Yes					Abstainers	No	Low
57201847	Female	Black African	KwaZulu Natal	Urban	Positive	97.5245	117.81	No	25-49	Not married	Secondary	1	Yes					Abstainers	No	High
80500161	Female	Black African	Mpumalanga	Urban	Positive	868.632	1232.52	Yes	25-49	Not married	No education/Primary	2	Yes		5+ older	one partner	yes	Abstainers	Yes	High
32100179	Female	Black African	Northern Cape	Urban	Negative	352.982	334.522	No	50+	Not married		2	Yes					Low risk (1-7)	No	Low
31900027	Male	Coloured	Northern Cape	Urban	Negative	394.166	403.186				No education/Primary		No						No
40500250	Male	Black African	Free State	Urban	Negative	1391.37	3075.61	Yes	50+	Not married		2	Yes		5+ younger	one partner	no	Low risk (1-7)	No	Low
54300006	Male	Indian	KwaZulu Natal	Rural formal	Negative	923.712	1057.48	No	15-24	Not married	Secondary	1	No	>=15				Low risk (1-7)	Yes	Low
41100055	Male	Black African	Free State	Rural formal	Negative	294.467	322.186				No education/Primary
55100012	Male	Black African	KwaZulu Natal	Rural formal	Negative	1083.79	1391.09				No education/Primary
17103194	Female	Coloured	Western Cape	Urban		740.496
77402430	Female	Black African	Gauteng	Urban	Negative	157.29	231.261	No	15-24	Not married	Secondary	1	No	>=15					No	Low
52900107	Female	Black African	KwaZulu Natal	Urban		933.507		Yes	25-49	Not married		1	Yes		Within 5 yrs older or younger	one partner	no	Abstainers	Yes	Low
17100500	Female	Indian	Western Cape	Urban	Negative	997.713	1268.83	No	15-24	Not married	Secondary	1	No	>=15				Abstainers	No	Low
20500092	Male	Black African	Eastern Cape	Urban	Negative	1355.6	1342.49	Yes	15-24	Not married		1	No	>=15					No	Low
62100205	Female	Black African	North West	Rural informal	Positive	4152.81	4400.87	Yes	25-49	Not married	Secondary	1	Yes		Within 5 yrs older or younger	one partner	yes	Low risk (1-7)	Yes	High
57201612	Male	Indian	KwaZulu Natal	Urban	Negative	81.4971	105.944	Yes	25-49	Married	Secondary	2	Yes		Within 5 yrs older or younger	one partner	no	Abstainers	No	Low
81500666	Female	Black African	Mpumalanga	Rural informal		1763.61		Yes	25-49	Not married			Yes					Abstainers	No	High
70300098	Male	White	Gauteng	Urban					25-49		Tertiary
90700318	Male	Black African	Limpopo	Rural informal	Negative	10244.3	11267.6	No	25-49	Not married	Secondary	1	Yes		Within 5 yrs older or younger	one partner	yes	Abstainers	No	Low
52000141	Female	Black African	KwaZulu Natal	Rural informal	Negative	1820.07	1624.2	Yes	15-24	Not married	Secondary	1	Yes	>=15	5+ older	one partner	no	Risky/hazardous level (8-15)	No	High
40500611	Male	Black African	Free State	Urban		2310.37		No	25-49	Not married		2	Yes		Within 5 yrs older or younger	Two and more partners	yes	Abstainers	No	High
91500075	Female	White	Limpopo	Rural formal	Negative	1377.79	3752.98	Yes	25-49	Married	Secondary		Yes		Within 5 yrs older or younger	one partner	no	Low risk (1-7)	No	Low
61900356	Female	White	North West	Urban					15-24		Secondary			>=15
77400554	Female	Indian	Gauteng	Urban		120.032		No	50+	Married	Secondary	2	Yes		5+ older	one partner	no		No	Low
91000263	Male	Black African	Limpopo	Rural informal		2711.78		No	50+	Married	No education/Primary	1							No	Low
10600041	Male	Coloured	Western Cape	Urban	Negative	1144.75	1428.84				No education/Primary
91500075	Female	Black African	Limpopo	Rural formal	Positive	1391.42	1454.27	Yes	25-49	Married	Secondary		Yes		5+ older	one partner	yes	Abstainers	No	Low
57203777	Male	Indian	KwaZulu Natal	Urban		141.91		No	50+	Married		1	Yes					Abstainers	No	Low
61900235	Female	Black African	North West	Urban	Negative	1226.2	1427.09	No	25-49	Not married	No education/Primary	2	Yes					Abstainers	No	Low
77401439	Female	Black African	Gauteng	Urban	Negative	1105.25	1266.08	No	50+	Not married	Secondary	2	Yes					Abstainers	Yes	Low
90800364	Female	Black African	Limpopo	Rural informal		671.174		Yes	25-49	Not married	Secondary	2	Yes		Within 5 yrs older or younger	one partner	yes	Abstainers		Low
31700014	Female	Coloured	Northern Cape	Urban	Negative	134.926	140.74	No	50+	Not married			Yes					Low risk (1-7)	No	Low
27501345	Male		Eastern Cape	Urban		373.218					No education/Primary
61200046	Male	Indian	North West	Urban		274.302		Yes	25-49	Married	Tertiary	2	Yes					Abstainers	No	Low
57204137	Male	Indian	KwaZulu Natal	Urban	Negative	301.685	500.694	Yes	25-49	Not married	Secondary	2	Yes		5+ younger	one partner	no	Risky/hazardous level (8-15)	Yes	Low
77400052	Female	Black African	Gauteng	Urban	Negative	4435.08	4950.99	Yes	15-24	Not married	Secondary	1	Yes	>=15	Within 5 yrs older or younger	one partner	no	Abstainers	No	Low
52800054	Male	Black African	KwaZulu Natal	Rural informal	Positive	13921	18494.8	Yes	25-49	Not married	Secondary	2	Yes		Within 5 yrs older or younger	Two and more partners	yes	Abstainers	No	High
67600249	Female	Black African	North West	Urban		731.798		Yes	25-49	Married	Secondary	1	Yes		Within 5 yrs older or younger	one partner	no	Abstainers	No	Low
30400045	Female	Coloured	Northern Cape	Urban	Negative	352.447	471.28				No education/Primary
20800083	Female	Black African	Eastern Cape	Urban					25-49		Secondary
21401300	Male	Black African	Eastern Cape	Urban		587.393		No	50+	Not married	No education/Primary	2	Yes		5+ older	one partner	no	Risky/hazardous level (8-15)	Yes	High
57203833	Male	Indian	KwaZulu Natal	Urban	Negative	35.258	33.1152	Yes	50+	Married	No education/Primary	1	Yes		Within 5 yrs older or younger	Two and more partners	no	Abstainers	No	Low
67600142	Female	Black African	North West	Urban		4110.3		Yes	25-49	Not married	No education/Primary		Yes			one partner	no	Abstainers	No	Low
21400985	Female	Black African	Eastern Cape	Urban	Negative	142.975	126.854	Yes	15-24	Not married	Secondary	1	No	>=15				Abstainers	Yes	Low
77400008	Male	Black African	Gauteng	Urban	Negative	4479.65	6180.82		15-24	Not married	Secondary	1	No	>=15				Abstainers	Yes	Low
32100185	Male	Coloured	Northern Cape	Urban	Negative	33.4094	50.663	No	50+	Not married	Secondary	1	Yes					Risky/hazardous level (8-15)	No	Low
80100320	Female	Black African	Mpumalanga	Rural informal		1416.7					No education/Primary
27501345	Female	Black African	Eastern Cape	Urban	Negative	189.172	179.833	Yes	50+	Not married	Secondary	1	Yes		5+ older	one partner	no	Abstainers	Yes	Low
51100669	Female	Black African	KwaZulu Natal	Urban		689.996		Yes	25-49	Not married	Secondary	2	Yes		Within 5 yrs older or younger	one partner	yes	Abstainers	No	Low
31600043	Male	Coloured	Northern Cape	Rural formal					25-49		No education/Primary
91200341	Male	Black African	Limpopo	Rural informal					15-24		Secondary			>=15
91200290			Limpopo	Urban	Negative	112.985	150.646
90700105	Male	Black African	Limpopo	Rural informal				Yes	25-49	Married	Secondary	2	Yes		5+ younger	one partner	no	Abstainers	Yes	Low
60300635	Female	Black African	North West	Urban					25-49		Secondary
17102508			Western Cape	Urban							No education/Primary
23600832	Male	Black African	Eastern Cape	Urban	Negative	697.862	1061.2
32100040	Female	Black African	Northern Cape	Urban	Negative	95.4781	134.381
91300187	Female	Black African	Limpopo	Rural informal	Negative	1694.57	3014.36	No	50+	Not married		1	Yes					Abstainers	No	Low
41800196	Female	Black African	Free State	Urban	Negative	698.259	730.662	No	15-24	Not married	Secondary	1	No	>=15				Abstainers	No	Low
61300043	Female	Black African	North West	Urban					25-49
57200959			KwaZulu Natal	Urban	Negative	72.6705	72.6705
60800349	Male	Black African	North West	Rural informal	Negative	1651.38	1881.24	Yes	25-49	Not married		2	Yes		Within 5 yrs older or younger	one partner	yes	High risk/harmful (16-19)	No	High
77400008	Female	Black African	Gauteng	Urban					15-24		Secondary			>=15
77300567	Male	Black African	Gauteng	Urban		13132.6		No	25-49	Not married	Secondary		Yes					Low risk (1-7)	No	Low
81200634	Female	Black African	Mpumalanga	Rural informal	Negative	3075.94	2853.13	Yes	15-24	Not married	Tertiary	1	Yes	>=15	Within 5 yrs older or younger	one partner	yes	Abstainers	No	Low
91700015	Male	White	Limpopo	Rural formal	Negative	778.091	1739.86				No education/Primary		No						No
27501381	Male	Black African	Eastern Cape	Urban		2262.64		Yes	25-49	Not married	Secondary	1	Yes		Within 5 yrs older or younger	Two and more partners	no	Risky/hazardous level (8-15)	No	High
57204261	Female	Indian	KwaZulu Natal	Urban	Negative	175.928	270.876				Secondary		No						No
90300489	Male	Black African	Limpopo	Rural informal	Negative	2592.36	3812.94				No education/Primary
60200136	Male	Black African	North West	Rural informal	Negative	1375.3	4474.52	Yes	50+	Married		1	Yes					Abstainers	No	Low
57203329	Female	Indian	KwaZulu Natal	Urban		135.346		Yes	25-49	Married	Secondary	1	Yes		5+ older	one partner	no	Abstainers	No	Low
30700020	Male	Coloured	Northern Cape	Urban	Negative	169.102	225.41	Yes	25-49	Not married	Secondary	2	Yes		5+ younger	one partner	yes		No	Low
77303828	Male	Black African	Gauteng	Urban	Negative	4617.51	32526.6	No	15-24	Not married	Secondary	1	Yes	>=15	Within 5 yrs older or younger	one partner	yes	Abstainers	No	Low
21800080	Female	Coloured	Eastern Cape	Urban	Negative	119.589	111.141	No	15-24	Not married	Secondary	1	No	>=15				Abstainers	No	Low
29100007	Male	Coloured	Eastern Cape	Rural formal	Negative	155.889	39.2308	No	50+	Married	No education/Primary	2	Yes		Within 5 yrs older or younger	one partner	no		No	Low
88400071	Male	Black African	Mpumalanga	Rural informal	Negative	3585.68	3623.08	No	15-24	Not married	Secondary	1	Yes	>=15	Within 5 yrs older or younger	Two and more partners	yes		Yes	Low
92100050	Male	Black African	Limpopo	Rural informal	Negative	2046.39	2271.49	Yes	25-49	Not married	No education/Primary	1	Yes						No	Low
80900317	Male	Black African	Mpumalanga	Urban					25-49
54200004	Female	Black African	KwaZulu Natal	Rural informal	Negative	2005.22	1962.82	Yes	50+	Not married			Yes					Abstainers	Yes	Low
41000007	Female	Black African	Free State	Rural formal	Negative	595.6	637.956	Yes	25-49	Not married		2	Yes		Within 5 yrs older or younger	one partner	no	Low risk (1-7)	No	Low
70400930	Female	Black African	Gauteng	Urban	Negative	6516.59	8947.69				No education/Primary		No						No
92100050	Male	Black African	Limpopo	Rural informal	Negative	1128.92	1598.93
81500216	Male	Black African	Mpumalanga	Urban		262.781
31000017	Female	Coloured	Northern Cape	Rural formal	Negative	382.054	361.087	No	25-49	Married	No education/Primary	2	Yes		Within 5 yrs older or younger	one partner	no	Low risk (1-7)	No	Low
57200980	Female	Indian	KwaZulu Natal	Urban	Negative	278.263	311.974	No	50+	Married	Secondary	1	Yes					Abstainers	Yes	High
32100059	Male	Black African	Northern Cape	Urban	Negative	373.222	449.769
60600101	Female	Black African	North West	Rural informal	Negative	934.007	989.799	Yes	25-49	Married	Secondary	1	Yes		5+ older	one partner	no	Abstainers	Yes	Low
57202083	Female	Black African	KwaZulu Natal	Rural informal	Negative	2216.68	2169.81	Yes	50+	Not married	Secondary	2	Yes					Abstainers	No	Low
91800042	Female	Black African	Limpopo	Urban					50+	Married	Secondary
21900054	Male	Black African	Eastern Cape	Rural informal	Negative	1680.34	2395.47				No education/Primary
61900121	Female	Black African	North West	Urban	Negative	750.818	1017.92
77400393	Male	Black African	Gauteng	Urban		210.593		No	15-24	Not married	Secondary	1	No	>=15				Abstainers	No	Low
23000163	Female	Black African	Eastern Cape	Rural informal	Positive	3891.13	3751.08	Yes	25-49	Not married	Secondary		Yes		Within 5 yrs older or younger			Abstainers	No	Low
81300025	Male	Black African	Mpumalanga	Rural informal					15-24		Secondary			>=15
61900356	Male	White	North West	Urban		811.854		Yes	25-49	Married	Tertiary	2	Yes		Within 5 yrs older or younger	one partner	no	Low risk (1-7)	Yes	Low
32200041	Female	Coloured	Northern Cape	Urban	Negative	151.23	145.392	Yes	15-24	Not married	Secondary	1	No	>=15				Abstainers	Yes	Low
17102857	Male	Indian	Western Cape	Urban	Negative	114.131	145.29	Yes	25-49	Married		2	Yes		5+ younger	one partner	no	Risky/hazardous level (8-15)	No	Low
57203865	Male	Black African	KwaZulu Natal	Urban	Negative	321.183	401.735	Yes	15-24	Not married	Secondary	1	No	>=15				Abstainers	No	Low
57203386	Male	Indian	KwaZulu Natal	Urban		158.583					Secondary
32100185	Male	Black African	Northern Cape	Urban		56.9904		Yes	15-24	Not married	Secondary	1	No	>=15				Low risk (1-7)	No	Low
32000023	Female	Black African	Northern Cape	Urban	Negative	273.298	295.006	Yes	15-24	Not married		1	Yes	>=15	Within 5 yrs older or younger	one partner	yes	High risk/harmful (16-19)	Yes	Low
21001078	Male	Black African	Eastern Cape	Rural informal	Negative	4413.95	6859.59	No	50+	Married		1	Yes		Within 5 yrs older or younger	one partner	no	Low risk (1-7)	No	High
57200988	Female	Black African	KwaZulu Natal	Urban	Negative	66.9452	61.8481	Yes	15-24	Not married	No education/Primary	1	Yes	>=15	5+ older	one partner	yes	Abstainers	No	Low
98400044	Female	Black African	Limpopo	Rural informal
32000027	Female	Black African	Northern Cape	Urban		454.887		Yes	25-49	Married	Secondary	2	Yes		Within 5 yrs older or younger	one partner	no		Yes	Low
81300025	Male	Black African	Mpumalanga	Rural informal	Negative	540.445	541.367				No education/Primary		No						No
21800088	Female	Black African	Eastern Cape	Rural formal		264.992		Yes	15-24	Not married	No education/Primary	2	Yes	>=15	Within 5 yrs older or younger	one partner	yes	Abstainers	No	High
21100305	Male	Black African	Eastern Cape	Urban					25-49		Tertiary
31700063	Male	Coloured	Northern Cape	Urban		297.732
50700028	Male	Black African	KwaZulu Natal	Rural informal	Negative	855.253	633.4	No	50+	Not married			Yes					Low risk (1-7)	No	Low
77600888	Female	Coloured	Gauteng	Urban
90200176	Female	Black African	Limpopo	Rural informal	Negative	526.21	542.576	No	50+	Married		1	Yes		5+ older	one partner	no	Risky/hazardous level (8-15)	Yes	High
77400500	Female	Indian	Gauteng	Urban		185.93					No education/Primary
60500227	Female	Black African	North West	Rural informal	Negative	1469.15	2320	Yes	50+	Married	Secondary	1	Yes						No	Low
77400225	Male	Black African	Gauteng	Urban					25-49		Secondary
57201465	Male	Indian	KwaZulu Natal	Urban		558.116		Yes	15-24	Not married	Secondary	1	Yes	>=15	Within 5 yrs older or younger	one partner	no	Risky/hazardous level (8-15)	Yes	Low
57201008	Female	Indian	KwaZulu Natal	Urban		203.774		Yes	15-24	Not married		2	Yes	>=15	5+ older	one partner		Abstainers	No	Low
22700306	Male	Black African	Eastern Cape	Rural informal	Negative	1793.45	2045.38				No education/Primary
12100011	Male	White	Western Cape	Rural formal	Negative	1991.91	3710.88	Yes	50+	Married	Secondary		Yes		Within 5 yrs older or younger	one partner	no	Low risk (1-7)	Yes	Low
57201558	Male	Coloured	KwaZulu Natal	Urban	Negative	435.634	473.434	Yes	25-49	Married	Secondary	2	Yes		Within 5 yrs older or younger	one partner	no		Yes	Low
50300152	Male	Black African	KwaZulu Natal	Rural informal	Positive	1110.96	1113.86	Yes	15-24	Not married	Tertiary	2	Yes	>=15	Within 5 yrs older or younger	one partner	yes	Low risk (1-7)	No	Low
98500111	Male	Black African	Limpopo	Rural informal
98600099	Female	Black African	Limpopo	Rural informal		2221.23
67600490	Male	Black African	North West	Rural informal	Negative	2297.91	2487.07	Yes	15-24	Not married	Secondary		Yes	>=15	Within 5 yrs older or younger	one partner	yes	Risky/hazardous level (8-15)	No	High
27500741	Male	Coloured	Eastern Cape	Urban	Negative	1259.56	3055.18
77601726	Female	Black African	Gauteng	Urban					25-49		Tertiary
53800080	Male	Black African	KwaZulu Natal	Urban					25-49		Secondary
17102652	Female	Coloured	Western Cape	Urban	Negative	290.803	370.754	Yes	50+	Not married	No education/Primary	2	Yes					Abstainers	No	Low
27500400	Male	Coloured	Eastern Cape	Urban
50200042	Female	Indian	KwaZulu Natal	Urban							No education/Primary
60200136	Female	Black African	North West	Rural informal	Positive	2391.74	2783.57	Yes	25-49	Not married	Secondary	2	Yes		5+ older	one partner	no	Low risk (1-7)	No	Low
11800137	Female	Coloured	Western Cape	Urban	Negative	981.307	1121.58				No education/Primary
70200072	Female	Black African	Gauteng	Urban		6142.76		Yes	15-24	Not married	Secondary	2	Yes	>=15	Within 5 yrs older or younger	one partner	no	Low risk (1-7)	Yes	Low
27500706	Male	Coloured	Eastern Cape	Urban	Negative	304.71	331.722	No	25-49	Not married	Secondary	1	Yes		Within 5 yrs older or younger	Two and more partners	no	Abstainers	No	Low
31300021	Female	Coloured	Northern Cape	Urban		203.249
57202083	Male	Black African	KwaZulu Natal	Rural informal	Negative	5235.98	5709.19	Yes	25-49	Not married		1	Yes		5+ younger	Two and more partners	yes	Abstainers	No	Low
57203121	Female	Indian	KwaZulu Natal	Urban	Negative	108.021	128.527	Yes	50+	Married	Secondary	1	Yes		Within 5 yrs older or younger	one partner	no	Abstainers	No	Low
23800570	Male	Black African	Eastern Cape	Rural informal	Negative	907.992	883.761				No education/Primary								No
61100203	Male	Black African	North West	Rural informal		2343.91		No	15-24	Not married		1		>=15				Abstainers	Yes	High
32400007			Northern Cape	Urban							No education/Primary
27500457	Male	Coloured	Eastern Cape	Urban	Negative	429.579	677.529				No education/Primary
70100057	Male	Indian	Gauteng	Urban	Negative	172.435	298.53	No	15-24	Not married	Secondary	1	No	>=15				Abstainers	Yes	Low
77303182	Female	Black African	Gauteng	Urban	Negative	6877.57	8755.84	Yes	25-49	Married	No education/Primary	2	Yes		Within 5 yrs older or younger	one partner	no		No	Low
27500457	Female	Coloured	Eastern Cape	Urban	Positive	342.461	300.356	Yes	25-49	Not married	Secondary	1			5+ older	one partner		Low risk (1-7)	No	Low
90300403	Male	Black African	Limpopo	Rural formal	Negative	569.957	632.652	No	25-49	Married	Secondary	2						Abstainers	No	Low
98600099	Male	Black African	Limpopo	Rural informal		2101.88		No	50+	Not married		1	No							Low
32100112	Male	Black African	Northern Cape	Urban					25-49		Secondary
17102760	Male	Coloured	Western Cape	Urban	Negative	872.608	906.585	Yes	50+	Married	Secondary	2	Yes					Abstainers	No	Low
90100247	Female	Black African	Limpopo	Urban	Negative	1862.77	1946.9	Yes	25-49	Not married		2	Yes		Within 5 yrs older or younger	one partner	no	Abstainers	No	High
80300071	Male	Black African	Mpumalanga	Urban	Negative	2505.25	3164.23	Yes	15-24	Not married	No education/Primary	2	Yes	>=15	Within 5 yrs older or younger	Two and more partners	no	Abstainers	No	High
40500431	Female	Black African	Free State	Urban	Negative	562.882	770.493	Yes	25-49	Not married	No education/Primary		Yes					Abstainers	No	Low
17101279	Female	Coloured	Western Cape	Urban		1892.6		Yes	25-49	Not married	Secondary	2	Yes		Within 5 yrs older or younger	one partner	yes	Low risk (1-7)	No	Low
17100656	Female	White	Western Cape	Urban	Negative	3411.72	4601.39	Yes	25-49	Married	Secondary	1	Yes		5+ older	one partner	no	Low risk (1-7)	No	Low
57202733	Male	Indian	KwaZulu Natal	Urban		625.381		Yes	25-49	Married	Secondary	2	Yes		5+ younger	Two and more partners	no	Abstainers	Yes	Low
57200760	Female	Indian	KwaZulu Natal	Urban	Negative	184.184	103.467	Yes	25-49	Married		1	Yes		Within 5 yrs older or younger	one partner	no	Abstainers	Yes	Low
40500013	Female	Black African	Free State	Rural formal	Positive	512.235	548.662	No	25-49	Not married	No education/Primary	2	Yes		Within 5 yrs older or younger	one partner	no	Abstainers	Yes	Low
60200118	Male	Black African	North West	Rural informal		5265.23		No	25-49	Not married	Secondary	1	Yes		5+ younger	Two and more partners		Abstainers	No	Low
17101490	Male	Coloured	Western Cape	Urban	Negative	644.327	874.834	Yes	15-24	Not married	Secondary	2	Yes	>=15	Within 5 yrs older or younger	Two and more partners	yes		No	Low
57200760	Male	Indian	KwaZulu Natal	Urban	Negative	213.71	277.816	Yes	25-49	Married		2	Yes		Within 5 yrs older or younger	one partner	no		Yes	Low
57200780	Female	Indian	KwaZulu Natal	Urban	Negative	63.2458	95.3223	Yes	25-49	Married	Secondary	1	Yes		Within 5 yrs older or younger	one partner	no	Abstainers	Yes	Low
77400396			Gauteng	Urban
40500566	Male	Black African	Free State	Urban		755.265
80700186	Female	Black African	Mpumalanga	Urban	Negative	2541.36	4140.78
60300030	Male	Black African	North West	Rural formal		930.886		Yes	25-49	Married		2	Yes			one partner		Low risk (1-7)	No	High
30200011	Male	Coloured	Northern Cape	Urban	Negative	427.559	654.934				No education/Primary
57203121	Male	Indian	KwaZulu Natal	Urban	Negative	263.935	1314.13	Yes	25-49	Not married	Secondary	1	Yes		Within 5 yrs older or younger	one partner	no	Risky/hazardous level (8-15)	No	Low
51500026	Male	Black African	KwaZulu Natal	Rural informal	Negative	4169.25	4180.11	Yes	15-24	Not married		1	No	>=15				Abstainers	No	Low
40500855	Female	Black African	Free State	Urban	Negative	1803.79	1887.5	No	15-24	Not married	Secondary	1	No	>=15				Abstainers	No	Low
31300021	Male	Indian	Northern Cape	Urban					25-49		Secondary
88400054	Female	Black African	Mpumalanga	Rural informal	Negative	1791.64	1737.59	No	50+	Not married		1	Yes					Abstainers	No	Low
77400549	Female	Black African	Gauteng	Urban	Negative	72.822	108.131	Yes	50+	Married	Secondary	2	Yes		Within 5 yrs older or younger	one partner	no	Abstainers	No	Low
81700616	Female	White	Mpumalanga	Urban					50+	Married	Tertiary	1
57202912	Female	Coloured	KwaZulu Natal	Urban	Negative	218.099	647.305	Yes	25-49	Not married	Secondary	2	Yes		Within 5 yrs older or younger	one partner	no	Abstainers	No	Low
61900121	Female	Black African	North West	Urban	Negative	823.25	850.457	Yes	15-24	Not married	Secondary	1	Yes	>=15	Within 5 yrs older or younger	one partner	yes	Low risk (1-7)	No	Low
31700048	Male	Black African	Northern Cape	Urban	Negative	560.07	580.455	Yes	25-49	Not married	Secondary	1	Yes		Within 5 yrs older or younger	one partner	no		Yes	Low
17100469	Male	Black African	Western Cape	Urban	Negative	13342.7	14525	Yes	25-49	Not married	Secondary	2	Yes		Within 5 yrs older or younger	one partner	no	Low risk (1-7)	No	Low
90300489	Female	Black African	Limpopo	Rural informal	Negative	3331.86	3482.33	Yes	25-49	Not married	Secondary	2	Yes		Within 5 yrs older or younger	one partner	yes	Abstainers	No	Low
57200861	Female	Indian	KwaZulu Natal	Urban	Negative	101.735	98.5594	Yes	15-24	Not married	Tertiary	1	Yes	>=15	5+ older	one partner	yes	Abstainers	Yes	Low
53300032	Female	Black African	KwaZulu Natal	Rural informal	Negative	2835.2	2619.33	No	15-24	Not married	Secondary	2	No	>=15				Abstainers	No	Low
17102760			Western Cape	Urban							Secondary
10600041	Female	Coloured	Western Cape	Urban	Negative	990.29	1076.71	No	50+	Not married	Secondary	1	Yes						No	Low
23801244	Female	Black African	Eastern Cape	Urban	Negative	2194.93	3656.67				No education/Primary
57200660	Male	Black African	KwaZulu Natal	Urban		1143.51		No	25-49	Not married	Secondary	1	Yes		5+ younger	Two and more partners	yes	Abstainers	Yes	High
27500459	Male	Coloured	Eastern Cape	Urban		143.213
17102508	Male	Black African	Western Cape	Urban	Negative	336.929	451.79
21400985	Female	Black African	Eastern Cape	Urban	Negative	152.902	169.819
51100560	Female	Indian	KwaZulu Natal	Urban					25-49		Secondary
57200780	Female	Indian	KwaZulu Natal	Urban							No education/Primary
60800213	Male	Black African	North West	Urban		2762.51					No education/Primary		No						Yes
81700308	Female	Black African	Mpumalanga	Rural formal	Positive	650.463	861.722	Yes	25-49	Not married	No education/Primary	2	Yes		Within 5 yrs older or younger	one partner	yes	Abstainers	No	High
57203005	Male	Black African	KwaZulu Natal	Urban	Negative	1206.04	1354.51				Secondary
40900083	Female	Black African	Free State	Rural formal	Negative	437.937	445.502	No	15-24	Not married	Secondary	1	Yes	>=15	Within 5 yrs older or younger	one partner	yes		No	High
57201158	Male	Black African	KwaZulu Natal	Urban	Negative	138.961	139.323	No	15-24	Not married	Secondary	1	Yes	>=15	Within 5 yrs older or younger	Two and more partners	yes	Abstainers	No	Low
57203386	Male	Indian	KwaZulu Natal	Urban	Negative	125.934	173.006	No	15-24	Not married	Secondary	1	No	>=15				Low risk (1-7)	No	Low
40500598	Female	White	Free State	Urban		279.504		Yes	50+	Married	Tertiary	2	Yes		Within 5 yrs older or younger	one partner	no	Low risk (1-7)	No	Low
70200125	Female	Coloured	Gauteng	Urban		361.259
60300270	Male	Black African	North West	Rural informal	Negative	9086.06	20357.7	Yes	25-49	Not married	Secondary	2	Yes		Within 5 yrs older or younger	one partner	no	Abstainers	Yes	Low
57202543			KwaZulu Natal	Urban		1023.41					Secondary
92100050	Male	Black African	Limpopo	Rural informal	Negative	1233.52	1311.46				No education/Primary
51100309	Male	Black African	KwaZulu Natal	Urban	Negative	1731.62	2459.39
27500680	Female	Coloured	Eastern Cape	Urban	Negative	851.031	920.988		50+	Not married			Yes					Abstainers	No	Low
61200062	Male	Black African	North West	Rural formal	Negative	709.156	765.852				No education/Primary
17102836	Male	Coloured	Western Cape	Urban					25-49		Secondary
57201172	Male	Indian	KwaZulu Natal	Urban	Negative	194.251	1291.83
17104438	Male	Coloured	Western Cape	Urban	Negative	683.09	683.159	Yes	25-49	Married	Secondary	1	Yes		Within 5 yrs older or younger	one partner	no	High risk (20+)	Yes	Low
51100618	Male	Indian	KwaZulu Natal	Urban	Negative	261.668	431.803	Yes	50+	Married	Secondary	2	Yes		5+ younger	one partner	no		No	Low
17104178	Male	Coloured	Western Cape	Urban	Negative	453.517	553.394	No	50+	Not married	No education/Primary		Yes		5+ younger	one partner	no	High risk/harmful (16-19)	No	Low
31800012	Male	Coloured	Northern Cape	Urban		367.558		Yes	25-49	Not married		1	Yes		Within 5 yrs older or younger	one partner	yes	Low risk (1-7)	Yes	Low
57200013	Female	Indian	KwaZulu Natal	Urban	Negative	138.474	97.9238	No	15-24	Not married	Secondary	1	No	>=15				Risky/hazardous level (8-15)	Yes	Low
81300025	Female	Black African	Mpumalanga	Rural informal	Negative	727.348	734.008	Yes	25-49	Married	Secondary	1	Yes		5+ older	one partner	no	Abstainers	No	Low
51100564	Female	Indian	KwaZulu Natal	Urban					50+		No education/Primary
77400500	Female	Indian	Gauteng	Urban		156.238		Yes	25-49	Married	Tertiary	2	Yes		Within 5 yrs older or younger	one partner	no	Low risk (1-7)	No	Low
51400143	Male	Black African	KwaZulu Natal	Urban	Negative	1735.37	1718.62				No education/Primary
52300131	Male	Black African	KwaZulu Natal	Rural formal	Negative	762.261	1082.62
40200076	Female	Coloured	Free State	Urban	Negative	205.852	212.559	Yes	15-24	Married	Secondary	1	Yes	>=15	5+ older	one partner	no	Low risk (1-7)	No	Low
20500101	Female	Coloured	Eastern Cape	Urban	Negative	170.9	346.885
77400008	Male	Black African	Gauteng	Urban	Negative	5169.31	6860.13				No education/Primary
17101166	Male	Indian	Western Cape	Urban					50+		Secondary
20500092	Female	Black African	Eastern Cape	Urban	Negative	1015.09	978.557	No	25-49	Not married			Yes		5+ older	one partner	no	Abstainers	No	Low
22800040	Female	Coloured	Eastern Cape	Urban	Negative	72.0021	91.8784	No	50+	Not married	Secondary	1	Yes					Abstainers	No	Low
27500253	Female	Coloured	Eastern Cape	Urban	Negative	554.209	611.79	Yes	25-49	Married	Tertiary	2	Yes		Within 5 yrs older or younger	one partner	no	Low risk (1-7)	Yes	Low
54400151	Female	Indian	KwaZulu Natal	Urban	Negative	15.0382	17.6601	Yes	50+	Married	No education/Primary	1	Yes					Abstainers	No	Low
80400125	Male	Black African	Mpumalanga	Urban		226.794		No	25-49	Not married	Secondary	2	Yes		5+ younger	one partner	no	Low risk (1-7)	No	High
32000023	Female	Black African	Northern Cape	Urban	Negative	250.007	260.073
77301616	Female	Black African	Gauteng	Urban					25-49		No education/Primary
60800018	Male	White	North West	Rural formal	Negative	236.076	982.582	Yes	25-49	Married	Secondary	2	Yes		Within 5 yrs older or younger	one partner	no	Low risk (1-7)	No	Low
57203865	Female	Black African	KwaZulu Natal	Urban		276.999		No	15-24	Not married	Secondary	2	Yes	>=15	Within 5 yrs older or younger	one partner	yes	Low risk (1-7)	Yes	Low
40800051	Female	Black African	Free State	Urban		625.273		Yes	25-49	Not married	Tertiary	2	No					Low risk (1-7)	Yes	Low
50700003	Female	Black African	KwaZulu Natal	Rural formal	Negative	506.288	449.045	No	50+	Married		1	Yes		Within 5 yrs older or younger	one partner	no	Abstainers	No	Low
30200011	Male	Coloured	Northern Cape	Urban	Negative	505.144	501.708	Yes	15-24	Not married	Secondary		Yes	<15	Within 5 yrs older or younger	Two and more partners	yes	Risky/hazardous level (8-15)	No	Low
23500685	Male	Black African	Eastern Cape	Rural informal	Negative	1750.73	1586.72	Yes	15-24	Not married	No education/Primary	1	No	>=15				Abstainers	Yes	Low
77303445	Male	Black African	Gauteng	Urban		1303.71
53300032	Female	Black African	KwaZulu Natal	Rural informal	Negative	2925.25	2847.75	Yes	15-24	Not married	No education/Primary	1	Yes	>=15				Abstainers	No
57204261	Male	Indian	KwaZulu Natal	Urban	Negative	103.476	134.516	No	25-49	Married	Secondary		Yes		Within 5 yrs older or younger	one partner	yes		No	Low
17100349	Female	Coloured	Western Cape	Urban							No education/Primary
77403776	Female	Black African	Gauteng	Urban	Negative	1341.21	1726.47						No						No
77402490	Female	Indian	Gauteng	Urban	Negative	62.6677	105.227	No	15-24	Not married	Secondary	1	No	>=15				Abstainers	No	Low
30700020	Female	Coloured	Northern Cape	Urban	Positive	170.688	159.392	Yes	15-24	Not married	No education/Primary	1	Yes	>=15	Within 5 yrs older or younger	one partner	no	Abstainers	No	High
10900154	Female	Coloured	Western Cape	Urban	Negative	1531.61	2673.87	Yes	15-24	Not married	Secondary	2	Yes	>=15					No	Low
61300043	Female	Black African	North West	Urban	Negative	654.294	765.509				No education/Primary
77300109	Female	Black African	Gauteng	Urban	Negative	1188.27	1398.41	Yes	50+	Not married	Secondary	1	Yes						No	Low
98600076	Male	Black African	Limpopo	Rural informal	Negative	1431.17	1517.8	Yes	50+	Married			Yes						No	Low
21400610	Male	Black African	Eastern Cape	Urban	Negative	341.882	332.758				No education/Primary		No						No
77400592	Female	Indian	Gauteng	Urban	Negative	113.438	108.844	No	15-24	Not married	Secondary	1	No	>=15				Abstainers	Yes	Low
23600418	Female	Black African	Eastern Cape	Rural informal	Negative	1722.41	2082.77	No	25-49	Not married	No education/Primary	1	Yes					Abstainers	No	Low
81700137	Female	Black African	Mpumalanga	Rural informal	Positive	1030.96	1963.34	Yes	15-24			1	Yes	>=15		Two and more partners	yes	Abstainers	No	High
57203329	Female	Black African	KwaZulu Natal	Urban	Negative	131.726	172.524		25-49	Not married	No education/Primary	2						Abstainers	No	Low
30200032	Male	Coloured	Northern Cape	Urban					15-24		Secondary			>=15
92000259	Male	Black African	Limpopo	Rural informal		1419.27		No	50+	Married	No education/Primary	1						Low risk (1-7)	No	Low
88400071	Male	Black African	Mpumalanga	Rural informal	Negative	2741.72	2746.4				No education/Primary		No						No
61900291	Male	White	North West	Urban		750.931		Yes	50+	Married	Secondary	2	Yes		5+ older	one partner	no	Low risk (1-7)	Yes	Low
17103542	Female	White	Western Cape	Urban					15-24		Secondary			>=15
27501381	Female	Black African	Eastern Cape	Urban		760.428		Yes	25-49	Married		2	Yes		5+ older	one partner	no	Abstainers	No	Low
52300131	Male	Black African	KwaZulu Natal	Rural formal	Negative	849.914	1010.06				No education/Primary
22800040	Male	Coloured	Eastern Cape	Urban					25-49		No education/Primary
17101340	Female	Coloured	Western Cape	Urban	Negative	1562.63	3734.49
51800058	Male	Black African	KwaZulu Natal	Rural informal	Negative	871.576	978.869
77400433	Female	Indian	Gauteng	Urban		210.224		No	15-24	Not married	Secondary	1	No	>=15				Abstainers	No	Low
52000141	Male	Black African	KwaZulu Natal	Rural informal	Negative	1719.22	1930.86
70200125	Female	Coloured	Gauteng	Urban		276.957		Yes	50+	Not married								Abstainers	No	Low
60300038	Male	White	North West	Urban					25-49		Secondary
40500566	Female	Black African	Free State	Urban	Negative	1491.37	1633.15	Yes	25-49	Not married	Secondary	2	Yes		Within 5 yrs older or younger	one partner	no	Abstainers	No	Low
57203865	Male	Black African	KwaZulu Natal	Urban	Negative	319.794	502.826
90700105	Female	Black African	Limpopo	Rural informal	Positive	1940.19	2222.32	No	25-49	Married	Secondary		Yes		5+ older	one partner	no	Abstainers	No	Low
77302733	Male	Black African	Gauteng	Urban					15-24		Secondary			>=15
77302064	Female	Black African	Gauteng	Urban	Negative	579.048	1105.78	No	25-49	Not married		2						Abstainers	No	Low
67600321	Male	Black African	North West	Rural informal		4766.05		No	25-49	Married	Secondary	1	Yes					Low risk (1-7)	No	Low
31900027	Male	Coloured	Northern Cape	Urban
57204133	Male	Black African	KwaZulu Natal	Urban	Negative	111.151	126.574	Yes	25-49	Not married		2	Yes		5+ younger	one partner	yes	Risky/hazardous level (8-15)	Yes	Low
27500965	Male	Black African	Eastern Cape	Urban	Negative	1510.35	1745.03	No	15-24	Not married	Secondary	1	Yes	>=15	Within 5 yrs older or younger	Two and more partners	yes	Risky/hazardous level (8-15)	No	Low
57204152	Male	Indian	KwaZulu Natal	Urban					25-49		Secondary
77600910	Male	Black African	Gauteng	Urban					15-24					>=15
41500140	Female	Black African	Free State	Rural informal	Negative	650.235	661.467	Yes	15-24	Not married	Secondary	1	Yes	>=15	Within 5 yrs older or younger	one partner	yes	Abstainers	No	High
77301596	Male	White	Gauteng	Urban		2590.44		No	50+	Married	Secondary	2	Yes					Low risk (1-7)	No	Low
52400238	Male	Black African	KwaZulu Natal	Urban	Negative	2570.47	2545.66				No education/Primary		No						No
52200065	Female	Black African	KwaZulu Natal	Rural informal	Negative	4697.71	5518.06	Yes	50+	Not married	Secondary	1	Yes		Within 5 yrs older or younger	one partner	yes	Abstainers	No	Low
57201472	Female	Black African	KwaZulu Natal	Urban	Negative	185.67	220.543	Yes	15-24	Not married	Secondary	1	No	>=15				Abstainers	No	High
80200129	Female	Black African	Mpumalanga	Rural formal	Negative	710.339	771.597
91200290	Male	Black African	Limpopo	Urban	Negative	114.739	124.704	Yes	50+	Married	Tertiary	2	Yes		5+ older	one partner	no	Abstainers	No	Low
61900336	Female	Black African	North West	Urban	Positive	234.241	310.75	Yes	25-49	Married	Secondary	1	Yes		Within 5 yrs older or younger	one partner	no	Abstainers	No	Low
57203979	Female	Indian	KwaZulu Natal	Urban		302.692		Yes	25-49	Married	Secondary	2	Yes		Within 5 yrs older or younger	one partner	no	Low risk (1-7)	Yes	Low
10900075	Female	Coloured	Western Cape	Rural formal	Negative	640.402	737.063	Yes	50+	Married	No education/Primary		Yes					Abstainers	No	Low
53200016	Male	Black African	KwaZulu Natal	Rural informal	Negative	1336.74	1462.06	No	15-24	Not married	Secondary	1	No	>=15				Abstainers	Yes	Low
32100294	Female	Coloured	Northern Cape	Urban	Negative	784.8	817.567	Yes	25-49	Married	Secondary	2	Yes		Within 5 yrs older or younger	one partner	yes	Abstainers	Yes	Low
80900335	Female	White	Mpumalanga	Urban	Negative	1417.23	1603.85	No	15-24	Not married	Secondary	1	Yes	>=15	5+ older	one partner	no	Low risk (1-7)	No	Low
57200930	Female	Indian	KwaZulu Natal	Urban		230.663
21401450	Male	Black African	Eastern Cape	Rural formal	Negative	2256.24	2405.9	No	25-49	Not married	Secondary	1	Yes		5+ younger	Two and more partners	no	Abstainers	No	High
54400151	Male	Indian	KwaZulu Natal	Urban	Negative	15.4657	22.2161				No education/Primary
57202445	Female	Black African	KwaZulu Natal	Urban	Negative	65.9958	70.0933	Yes	50+	Married	No education/Primary	1	Yes					Abstainers	No	High
91200290	Male	White	Limpopo	Urban					25-49	Married	Tertiary	2
23200478	Female	Black African	Eastern Cape	Rural informal	Negative	3204.15	3455.17	Yes	25-49	Not married	Secondary	1	Yes					Abstainers	No	Low
31800017	Male	Coloured	Northern Cape	Rural formal	Negative	298.622	264.657	Yes	50+	Married		2	Yes		5+ younger	one partner	no	Low risk (1-7)	Yes	Low
57204181	Male	Indian	KwaZulu Natal	Urban	Negative	400.985	695.739	Yes	25-49	Not married	Secondary	2	Yes		Within 5 yrs older or younger	one partner	yes	Low risk (1-7)	Yes	Low
31600026			Northern Cape	Urban
57202445	Male	Indian	KwaZulu Natal	Urban	Negative	168.796	250.692	Yes	50+	Not married	Secondary		Yes					Low risk (1-7)	No	Low
67600321	Female	Black African	North West	Rural informal		861.291		Yes	15-24	Not married	Secondary	1	Yes	>=15				Low risk (1-7)	No	Low
68800007	Female	Black African	North West	Rural formal	Negative	267.335	292.085	No	50+	Not married	Secondary	1	Yes					Abstainers	No	Low
41500425	Male	Black African	Free State	Urban		346.216		Yes	25-49	Not married	No education/Primary	2	Yes		Within 5 yrs older or younger	one partner	yes	Abstainers	No	High
90300489	Female	Black African	Limpopo	Rural informal	Positive	2924.47	2996.88	Yes	25-49	Married		1	Yes		5+ older	one partner	yes	Abstainers	Yes
39300006	Male	Coloured	Northern Cape	Rural formal	Negative	240.765	258.743	No	50+	Married	No education/Primary		Yes		Within 5 yrs older or younger	one partner	no		No	High
52000141	Male	Black African	KwaZulu Natal	Rural informal	Positive	3171.47	5101.11	Yes	25-49	Not married	Secondary	1	Yes		5+ younger	one partner	yes	Abstainers	Yes	Low
53300032	Female	Black African	KwaZulu Natal	Rural informal	Negative	3173.25	4233.01
60700066	Male	Black African	North West	Rural informal		2659.46					No education/Primary
81000153			Mpumalanga	Urban
70401171	Female	Coloured	Gauteng	Urban	Negative	293.203	297.049	Yes	25-49	Not married	Tertiary	2	Yes		Within 5 yrs older or younger	one partner	yes	Low risk (1-7)	No	Low
53800229	Female	Black African	KwaZulu Natal	Rural informal	Negative	1232.05	1206.01	Yes	50+	Married	Secondary	1	Yes		Within 5 yrs older or younger	one partner	no	Abstainers	No	High
17103339	Female	Coloured	Western Cape	Urban		500.742		Yes	25-49	Not married	Secondary	2	Yes		5+ younger	one partner	no	Low risk (1-7)	No	Low
77403565	Male	Black African	Gauteng	Urban	Negative	366.327	547.799
81500216	Male	Black African	Mpumalanga	Urban	Negative	431.027	690.05	Yes	25-49	Married	Secondary	2	Yes		5+ younger	one partner	no	Low risk (1-7)	No	Low
40300074	Female	Black African	Free State	Rural formal	Negative	418.81	497.425				No education/Primary
81200304	Female	Black African	Mpumalanga	Rural informal	Negative	1095.75	1288.69						No						No
23500715	Female	Black African	Eastern Cape	Rural informal	Negative	1209.11	980.122	Yes	50+	Not married	Secondary	1	Yes					Abstainers	No	Low
57201052	Female	Indian	KwaZulu Natal	Urban					25-49		Secondary
90400104	Female	Black African	Limpopo	Rural informal	Negative	864.516	904.465	Yes	50+	Not married			Yes					Abstainers	No	Low
31000017	Male	White	Northern Cape	Rural formal	Negative	676.504	1290.16				No education/Primary		No						No
91700013	Female	Black African	Limpopo	Urban	Negative	147.426	157.223	Yes	25-49	Not married	Secondary	2	Yes					Abstainers	Yes	Low
90800052	Male	Black African	Limpopo	Rural informal	Negative	4414.58	4519.87	No	15-24	Not married		1	Yes	>=15	Within 5 yrs older or younger	Two and more partners	yes	Risky/hazardous level (8-15)	No	Low
41200129	Male	Black African	Free State	Urban	Negative	3675.78	5032.7	No	15-24	Not married	Secondary	1	Yes	>=15	Within 5 yrs older or younger	one partner	no	Risky/hazardous level (8-15)	No	Low
77601327	Female	Black African	Gauteng	Urban	Negative	1021.34	1167.96	Yes	15-24	Not married		1	Yes	<15				Low risk (1-7)	No	Low
51800058	Male	Black African	KwaZulu Natal	Rural informal	Negative	871.576	978.869				No education/Primary
27501101	Male	Black African	Eastern Cape	Urban	Positive	1909.02	2089.87	Yes	25-49	Not married	Secondary	2	Yes		Within 5 yrs older or younger	one partner	no		Yes	High
53600029	Female	Black African	KwaZulu Natal	Rural formal	Negative	584.777	572.413	Yes	50+	Married		1	Yes					Abstainers	No	High
27500493	Male	Black African	Eastern Cape	Urban	Negative	405.774	514.192
54000045	Male	Black African	KwaZulu Natal	Rural informal	Negative	2638.24	2744.35	No	50+	Not married		1	Yes					Low risk (1-7)	No	Low
57200861	Female	Indian	KwaZulu Natal	Urban	Negative	65.0144	45.9758	No	15-24	Not married	Secondary	1	No	>=15				Abstainers	Yes	Low
11000054	Female	Coloured	Western Cape	Rural formal		2298.03		Yes	15-24	Not married	Secondary	1	No	>=15				Low risk (1-7)	No	Low
54400165	Female	Indian	KwaZulu Natal	Urban	Negative	223.599	802.48	Yes	25-49	Married	No education/Primary	1	Yes		5+ older	one partner	no	Abstainers	Yes	Low
91700013	Male	Black African	Limpopo	Urban	Negative	155.885	220.786
60200528	Male	Black African	North West	Urban		1016.12					No education/Primary
57200861	Female	Indian	KwaZulu Natal	Urban	Negative	114.451	110.879	No	15-24	Not married	Secondary	2	No	>=15				Abstainers	Yes	Low
77400572	Female	Indian	Gauteng	Urban		199.72		No	25-49	Married	Secondary	1	Yes		Within 5 yrs older or younger	one partner	no		No	Low
53100196	Male	Black African	KwaZulu Natal	Rural informal	Negative	1197.84	1297.23	Yes	50+	Married		1	Yes		5+ younger	one partner	no	High risk (20+)	No	Low
32100182	Male	Black African	Northern Cape	Urban		457.911		Yes	25-49	Not married	Secondary	2	Yes		Within 5 yrs older or younger	Two and more partners	no	Risky/hazardous level (8-15)	No	Low
17102690			Western Cape	Urban
77400052	Male	Black African	Gauteng	Urban					25-49		Secondary
10500048	Female	Coloured	Western Cape	Urban					25-49		Secondary
17100619	Male	Coloured	Western Cape	Urban		1569.32
70400622	Male	Black African	Gauteng	Urban		361.424		No	50+	Married	Secondary	2	Yes		5+ younger	one partner	no	Abstainers	No	Low
21100180	Male	Black African	Eastern Cape	Rural informal					50+
57203956	Male	Indian	KwaZulu Natal	Urban	Negative	303.496	523.16				No education/Primary		No						No
57202445	Male	Indian	KwaZulu Natal	Urban	Negative	168.796	208.91	Yes	50+	Married	Secondary	2	Yes		Within 5 yrs older or younger	one partner	no		No	Low
40500760	Female	Black African	Free State	Urban		3383.38					No education/Primary
77400374	Female	Black African	Gauteng	Urban	Negative	743.147	849.828	No	15-24	Not married	Secondary	1	No	>=15				Abstainers	No	Low
60200136	Female	Black African	North West	Rural informal	Negative	1511.17	2048.77
31700063	Female		Northern Cape	Urban	Negative	84.68	84.68				No education/Primary
17100516	Male	Black African	Western Cape	Urban	Negative	1920.13	2203.43	Yes	25-49	Married	Secondary	2	Yes		Within 5 yrs older or younger	one partner	no		No	Low
81700308	Female	Black African	Mpumalanga	Rural formal	Negative	1.59617	2.02373
17101174			Western Cape	Urban							No education/Primary
70400563	Male	Black African	Gauteng	Urban					50+		No education/Primary
41400048	Female	Black African	Free State	Rural formal		2407.36		Yes	25-49	Married	No education/Primary	1	Yes		Within 5 yrs older or younger	one partner	no	Abstainers	Yes	Low
80200023	Male	Black African	Mpumalanga	Urban		761.259					No education/Primary		No						No
17100331	Female	Coloured	Western Cape	Urban					50+		No education/Primary
17101497	Male	Indian	Western Cape	Urban					25-49	Married	Secondary	2	Yes			one partner			No
57203722	Female	Black African	KwaZulu Natal	Rural informal	Negative	1017.85	981.455				No education/Primary
81600068			Mpumalanga	Urban		82.1736
91700015	Male	White	Limpopo	Rural formal	Negative	479.395	767.685	Yes	25-49	Married	Tertiary	2	Yes		Within 5 yrs older or younger	one partner	no	Low risk (1-7)	No	Low
32100047	Female	Black African	Northern Cape	Urban	Negative	279.421	356.254	Yes	25-49	Not married	Secondary	2	Yes		Within 5 yrs older or younger	one partner	yes	Abstainers	Yes	Low
23000057	Male	Black African	Eastern Cape	Rural informal		2549.66					No education/Primary
57203327	Female	Black African	KwaZulu Natal	Urban					25-49		Secondary
88200023	Female	Black African	Mpumalanga	Urban	Positive	2179.89	2382.5	Yes	25-49	Not married	Secondary	2	Yes		Within 5 yrs older or younger	one partner	yes	Abstainers	No	Low
50200068	Male	Black African	KwaZulu Natal	Rural informal		1061.65					No education/Primary
30400045	Female	Coloured	Northern Cape	Urban	Negative	419.992	355.788	Yes	25-49	Married	Secondary	2	Yes		Within 5 yrs older or younger	one partner	no	Abstainers	Yes	Low
81700038	Female	Black African	Mpumalanga	Rural informal	Negative	981.283	5641.27	No	50+	Not married	No education/Primary	1	Yes					Abstainers	No	Low
91900179	Female	Black African	Limpopo	Rural informal	Negative	2019.04	2088.41				No education/Primary		No						No
77303828	Male	Black African	Gauteng	Urban		6757.46
80400125	Male	Black African	Mpumalanga	Urban	Negative	123.344	163.42
52900107	Male	White	KwaZulu Natal	Urban		904.55					No education/Primary		No						Yes
32100185	Male	Black African	Northern Cape	Urban	Negative	52.6072	144.007	No	50+	Not married	Secondary		Yes					Abstainers	Yes	Low
57202184	Female	Black African	KwaZulu Natal	Urban	Negative	1403.64	1353.45				Secondary		No						Yes
81500120			Mpumalanga	Urban
23400070	Female	Black African	Eastern Cape	Rural informal	Positive	1110.9	1097.54	Yes	25-49	Married	No education/Primary	1	Yes		Within 5 yrs older or younger	one partner	yes	Abstainers	No	High
91500075	Male	White	Limpopo	Rural formal		2773.13			15-24		Secondary			>=15
77401805	Male	Black African	Gauteng	Urban		8655.78		Yes	25-49	Not married	Secondary	1	Yes		Within 5 yrs older or younger	one partner	yes	Abstainers	No	Low
41300060	Male	Black African	Free State	Rural formal	Positive	1000.31	1130.68	No	25-49	Not married	Secondary	2	Yes					Low risk (1-7)	No	High
30200011	Female	Coloured	Northern Cape	Urban	Negative	478.343	447.298	Yes	25-49	Married	Secondary	1	Yes		5+ older	one partner	no	Abstainers	No	Low
77601018	Male	Black African	Gauteng	Urban		32998.4		No	25-49	Married		2	Yes		Within 5 yrs older or younger	one partner	no	Abstainers	No	Low
57204174	Female	Indian	KwaZulu Natal	Urban	Negative	308.837	367.466	Yes	50+	Married	No education/Primary	1	Yes		5+ older	one partner	no	Abstainers	No	Low
70400622	Male	Black African	Gauteng	Urban		354.3		Yes	15-24	Not married	Secondary	1	Yes	>=15	Within 5 yrs older or younger	Two and more partners	yes	Risky/hazardous level (8-15)	No	High
70400563	Female	Black African	Gauteng	Urban	Negative	6436.18	9801.3	Yes	25-49	Not married	Secondary	1	Yes		Within 5 yrs older or younger	one partner	no	Abstainers	No	High
11500010	Female	Coloured	Western Cape	Rural formal	Negative	249.418	296.792	Yes	50+	Married	Secondary	2	Yes					Abstainers	No	Low
77302573	Male	Black African	Gauteng	Urban		146.843		No	15-24	Not married	Secondary	1	Yes	<15	Within 5 yrs older or younger	Two and more partners	yes	Risky/hazardous level (8-15)	No	Low
57200013	Female	Indian	KwaZulu Natal	Urban		275.646
77601383	Female	Black African	Gauteng	Urban	Positive	7436.41	8735.68	No	25-49	Not married	Secondary	2	Yes					Abstainers	No	Low
32100040	Female	Black African	Northern Cape	Urban	Negative	91.3004	84.6507	Yes	15-24	Not married		2	Yes	>=15	Within 5 yrs older or younger	one partner	yes	Low risk (1-7)	Yes	High
17100640	Male	Coloured	Western Cape	Urban					25-49		Secondary
81300255	Female	Black African	Mpumalanga	Rural informal	Negative	1887.28	2053.76	No	15-24	Not married	Secondary	1	No	>=15				Abstainers	No	Low
32200041	Female	Coloured	Northern Cape	Urban		519.997		Yes	25-49	Not married	Tertiary	2	Yes		Within 5 yrs older or younger	one partner	yes		Yes	Low
32100240	Female	Coloured	Northern Cape	Urban		131.804		Yes	25-49	Married	Secondary	2	Yes		Within 5 yrs older or younger	one partner	no	Abstainers	Yes	Low
61200046	Female	Coloured	North West	Urban		182.572
77303182			Gauteng	Urban							Secondary
77403238	Male	White	Gauteng	Urban							No education/Primary
57204261	Female	Indian	KwaZulu Natal	Urban	Negative	110.896	357.465	Yes	25-49	Married	Tertiary	2	Yes		Within 5 yrs older or younger	one partner	no	Low risk (1-7)	No	Low
57203833	Female	Indian	KwaZulu Natal	Urban	Negative	197.393	2087.53
53300032	Male	Black African	KwaZulu Natal	Rural informal	Negative	2763.16	3385.43				No education/Primary
11100107	Female	Coloured	Western Cape	Urban	Negative	1886.62	2130.12	Yes	25-49	Not married	Secondary	2	Yes						No	Low
77302064	Female	Black African	Gauteng	Urban	Negative	780.834	893.446				Secondary		No						No
57201866	Female	Black African	KwaZulu Natal	Urban	Negative	226.824	209.554	No	15-24	Not married	No education/Primary	1	No	>=15				Abstainers	No	Low
32100185	Male	Black African	Northern Cape	Urban		65.2558			25-49
77402490	Female	Indian	Gauteng	Urban		69.7676		Yes	25-49	Married	Secondary	1	Yes		5+ older	one partner	no	Abstainers	No	Low
57203833	Female	Indian	KwaZulu Natal	Urban	Negative	123.953	87.6552	No	15-24	Not married	Secondary	1	No	>=15				Abstainers	No	Low
17100619	Male	White	Western Cape	Urban	Negative	1406.06	4700.94	No	50+	Married	Secondary	2	Yes		Within 5 yrs older or younger	one partner	no	Low risk (1-7)	Yes	Low
57203121	Female	Indian	KwaZulu Natal	Urban	Negative	110.013	209.245	Yes	50+	Not married	Secondary	1	Yes					Abstainers	No	Low
91200106	Male	Black African	Limpopo	Urban	Negative	1009.01	1120	Yes	25-49	Married	Secondary	2	Yes		5+ younger	one partner	yes	Abstainers	No	Low
98600167	Female	Black African	Limpopo	Rural informal		952.372		Yes	15-24		Secondary	1	Yes	>=15	Within 5 yrs older or younger	one partner	no	Abstainers	No	High
17100331	Female	Coloured	Western Cape	Urban	Negative	852.337	1753.97	Yes	15-24	Not married		1	Yes	>=15					Yes	Low
57201008	Female	Indian	KwaZulu Natal	Urban	Negative	206.891	246.167	No	50+	Married		2	Yes		Within 5 yrs older or younger	one partner	no	Abstainers	Yes	Low
30900029	Female	Coloured	Northern Cape	Urban		142.91		Yes	25-49	Not married	Secondary	1	Yes		Within 5 yrs older or younger	one partner	yes	Abstainers	No	High
27500493	Male	Coloured	Eastern Cape	Urban	Negative	467.613	522.447	No	15-24	Not married		2	Yes	<15	5+ younger	Two and more partners	no	High risk/harmful (16-19)	No	Low
81500216	Female	Black African	Mpumalanga	Urban		348.304					No education/Primary
41900019	Female	Black African	Free State	Urban	Positive	81.1231	88.8353	Yes	25-49	Not married	Secondary	2	Yes		5+ older	one partner	yes	Abstainers	No	Low
10700238	Female	Coloured	Western Cape	Rural formal	Negative	728.766	646.134	Yes	25-49		Secondary	1	Yes					Abstainers	No	Low
30800022	Male	Black African	Northern Cape	Urban	Negative	875.337	864.834	Yes	15-24	Not married		1	Yes	>=15	Within 5 yrs older or younger	Two and more partners	yes	High risk/harmful (16-19)	No	Low
77400508	Female	Indian	Gauteng	Urban		85.8447		No	50+	Married	Secondary	1						Abstainers	Yes	Low
50600323	Female	Black African	KwaZulu Natal	Urban		174.785		Yes	25-49	Not married	Secondary	2	Yes		Within 5 yrs older or younger	one partner	yes	Abstainers	No	High
57203384	Male	Indian	KwaZulu Natal	Urban		184.347		Yes	50+	Married	Secondary	1	Yes		Within 5 yrs older or younger	one partner	no	Abstainers	Yes	Low
90400191	Female	Black African	Limpopo	Rural informal	Negative	1772.03	2046.51
60500019	Female	Black African	North West	Rural informal	Negative	2891.28	3795.26				No education/Primary
39300006	Male	Coloured	Northern Cape	Rural formal	Negative	330.262	346.382	No	25-49	Not married		1	Yes					Abstainers	Yes	High
60800018	Female	White	North West	Rural formal		142.508		Yes	25-49	Married	Secondary	1	Yes					Abstainers	No	Low
61800092	Male	Black African	North West	Urban	Positive	148.868	166.773	No	25-49	Not married		2	Yes		Within 5 yrs older or younger	one partner	no	High risk (20+)	No	Low
77601565	Male	Black African	Gauteng	Urban	Negative	7686.36	8837.75	No	15-24	Not married	Secondary		No	>=15				Low risk (1-7)	Yes	Low
17101302	Male	Indian	Western Cape	Urban		116.202
57204152	Female	Indian	KwaZulu Natal	Urban					25-49		Secondary
57201180	Female	Indian	KwaZulu Natal	Urban		1756.53
77302151	Male	Black African	Gauteng	Urban					25-49		Secondary
77402578	Female	White	Gauteng	Urban	Negative	4095.54	5764.15	No	50+	Not married	Tertiary	2	Yes					Abstainers	Yes	Low
57200980			KwaZulu Natal	Urban
91800042	Female	Black African	Limpopo	Urban		992.925		Yes	25-49	Not married	Secondary	1	Yes		Within 5 yrs older or younger	one partner	no	Abstainers	No	Low
77600736	Male	White	Gauteng	Urban		2800.17		Yes	50+	Married		2	Yes		Within 5 yrs older or younger	one partner	no	Low risk (1-7)	Yes	Low
80700107	Male	Black African	Mpumalanga	Urban	Negative	448.721	594.515
91300285	Female	Black African	Limpopo	Urban	Negative	598.531	1371.13	Yes	25-49	Not married			Yes		Within 5 yrs older or younger	one partner	no	Abstainers	No	Low
77300261	Male	Black African	Gauteng	Urban	Negative	2475.47	2920.15				No education/Primary
77300709	Male	Black African	Gauteng	Urban					15-24		Secondary			>=15
17102287	Female	Coloured	Western Cape	Urban	Negative	1065.02	1305.75	No	50+	Married	No education/Primary	1	Yes					Abstainers	No	Low
17104374	Male	Coloured	Western Cape	Urban	Negative	1006.51	1112.74	Yes	25-49	Not married	Secondary	1	Yes		5+ younger	one partner	no	Risky/hazardous level (8-15)	No	Low
50200068	Female	Black African	KwaZulu Natal	Rural informal	Positive	807.764	862.566	Yes	50+	Not married	No education/Primary		Yes					Abstainers	No	High
23600269	Female	Black African	Eastern Cape	Rural informal	Negative	4916.43	7853.26
41100172	Male	Black African	Free State	Urban	Negative	3296.92	4266.95	Yes	25-49	Not married	Secondary	2	Yes		Within 5 yrs older or younger	one partner	yes	Abstainers	No	High
32100237	Female	Black African	Northern Cape	Urban					25-49		Secondary
67600142	Male	Black African	North West	Urban	Negative	1683.53	1818.12						No						No
70400622	Male	Black African	Gauteng	Urban	Negative	708.601	831.92	Yes	15-24	Not married	Secondary	1	Yes	>=15	5+ younger	one partner	yes	High risk (20+)	No	Low
20800098	Female	Coloured	Eastern Cape	Urban	Negative	634.01	391.77	No	25-49	Not married	Secondary	1	Yes		5+ older	one partner	no	Abstainers	Yes	Low
21100180	Male	Black African	Eastern Cape	Rural informal	Negative	2870.49	3198.07	No	15-24	Not married	Secondary	1	Yes	>=15	Within 5 yrs older or younger	one partner	yes		No	Low
17100390	Male	White	Western Cape	Urban	Negative	2475.08	4632.32	Yes	50+	Married	Secondary		Yes		Within 5 yrs older or younger	one partner	no		Yes	Low
57201141	Female	Indian	KwaZulu Natal	Urban		230.094		No	50+	Not married	No education/Primary	1	Yes					Abstainers	No	Low
51600023			KwaZulu Natal	Urban
22400008	Male	Black African	Eastern Cape	Rural informal	Negative	2705.65	4800.05
51100560	Female	Indian	KwaZulu Natal	Urban		186.052		Yes	50+	Not married	Secondary	1	Yes					Abstainers	No	Low
91200129	Female	Black African	Limpopo	Urban		475.685
40700053	Male	White	Free State	Rural formal		1544.9			50+	Married		2	Yes		Within 5 yrs older or younger	one partner	no		No
57202792	Male	Indian	KwaZulu Natal	Urban		434.542					Secondary		No						No
53300032	Male	Black African	KwaZulu Natal	Rural informal	Negative	2763.16	3103.31
57200980	Male	Indian	KwaZulu Natal	Urban	Negative	152.004	237.193	No	50+	Married	Secondary	2	Yes		Within 5 yrs older or younger	one partner	no	Low risk (1-7)	No	High
91300042	Female	Black African	Limpopo	Rural informal	Negative	3109.5	3333.57	No	50+	Married	Secondary	1	Yes		Within 5 yrs older or younger	one partner	no	Abstainers	No	Low
21800050	Female	Black African	Eastern Cape	Urban	Negative	1068.12	1475.58	Yes	25-49	Not married	No education/Primary	1	Yes		5+ older	one partner	no	Risky/hazardous level (8-15)	No	High
23600269	Female	Black African	Eastern Cape	Rural informal	Positive	2941.86	5593.28	Yes	50+	Married	Secondary	1	Yes					Abstainers	No	High
40500569	Male	White	Free State	Urban		239.321		No	50+	Married	Secondary		Yes					Low risk (1-7)	Yes	Low
17100909			Western Cape	Urban	Negative	463.37	463.37				No education/Primary
21800032	Female	White	Eastern Cape	Urban	Negative	142.866	310.448	Yes	50+	Married	Secondary	1	Yes		Within 5 yrs older or younger	one partner	no	Abstainers	Yes	Low
41000476	Female	Black African	Free State	Urban	Negative	138.058	153.362	Yes	50+	Not married	No education/Primary	2	Yes					Abstainers	No	High
31700048	Male	Black African	Northern Cape	Urban	Negative	362.686	330.94	No	50+	Married		1	Yes					Abstainers	No	Low
61200046	Female	Coloured	North West	Urban	Negative	405.976	528.221	No	50+	Married	No education/Primary	1	Yes					Abstainers	Yes	Low
21400985	Male	Black African	Eastern Cape	Urban	Negative	137.459	209.026
60200440	Male	Black African	North West	Urban	Negative	566.098	674.913
31700028	Male	Coloured	Northern Cape	Urban					25-49		No education/Primary
88400126	Male	Black African	Mpumalanga	Urban		2153.22			15-24		Secondary			>=15
21401147	Female	Black African	Eastern Cape	Urban					25-49		Secondary
61100203	Male	Black African	North West	Rural informal	Positive	2550.5	9111.23	No	50+	Not married	Secondary	1	Yes			Two and more partners	yes	Abstainers	No	High
90800052	Female	Black African	Limpopo	Rural informal	Negative	2782.24	2828.09	No	50+	Not married		1	Yes					Abstainers	No	Low
22200773	Female	Black African	Eastern Cape	Rural informal	Negative	2355.95	3139.94
22200773	Male	Black African	Eastern Cape	Rural informal	Negative	2132	3039.36				No education/Primary
23500685	Female	Black African	Eastern Cape	Rural informal	Positive	1974.33	1948.2	Yes	25-49	Not married	Secondary	1	Yes		Within 5 yrs older or younger	one partner	yes	Abstainers	No	High
77600910			Gauteng	Urban	Positive	2156.9	2156.9
41100055	Female	Black African	Free State	Rural formal	Positive	318.908	407.43	Yes	25-49	Married	No education/Primary	1	Yes		Within 5 yrs older or younger	one partner	yes	Abstainers	No	High
91900439	Female	White	Limpopo	Urban	Negative	275.518	1232.56	Yes	25-49	Not married	Tertiary	2	Yes		Within 5 yrs older or younger	one partner	no	Low risk (1-7)	No	High
77400528	Male	Indian	Gauteng	Urban					50+		Secondary
27500400	Male	Coloured	Eastern Cape	Urban	Negative	286.127	376.063				No education/Primary
17102461	Female	Coloured	Western Cape	Urban		1219.57		Yes	25-49	Married	Secondary	1	Yes		Within 5 yrs older or younger	one partner	no	Abstainers	No	Low
57202445	Male	Black African	KwaZulu Natal	Urban	Negative	111.262	110.189				No education/Primary
90700318	Male	Black African	Limpopo	Rural informal					25-49		Tertiary
77600036	Male	Black African	Gauteng	Rural formal		17449.9		No	15-24	Not married	Secondary	1	Yes	>=15	Within 5 yrs older or younger	Two and more partners	yes	Risky/hazardous level (8-15)	No	Low
32100237	Female	Coloured	Northern Cape	Urban	Positive	120.059	117.253	Yes	50+	Not married	No education/Primary	1	Yes					Abstainers	No	Low
41100081	Female	White	Free State	Urban		707.919							No						Yes
61900186	Female	Coloured	North West	Urban	Negative	243.3	215.988	Yes	25-49	Not married	Secondary	1	Yes		Within 5 yrs older or younger	one partner	no	Low risk (1-7)	No	Low
31600059			Northern Cape	Urban							Tertiary
51300032	Female	Black African	KwaZulu Natal	Rural informal		468.809		No	15-24	Not married	Secondary	1	No	>=15				Abstainers	No	Low
91400072	Female	Black African	Limpopo	Urban	Negative	195.143	204.147	Yes	25-49	Married	Tertiary	2	Yes		5+ older	Two and more partners	no	Abstainers	No	Low
11800004	Male	Coloured	Western Cape	Rural formal	Negative	1120.71	1398.83				No education/Primary
32100294	Male	Black African	Northern Cape	Urban					15-24		Secondary			>=15
57204133	Male	Indian	KwaZulu Natal	Urban	Negative	105.681	120.985	No	15-24	Not married	Secondary	1		>=15	Within 5 yrs older or younger	one partner	yes	Abstainers	No	Low
60300030	Male	White	North West	Rural formal		582.683		Yes	25-49	Married		2	Yes						Yes	Low
77402370	Female	Indian	Gauteng	Urban					15-24		Secondary			>=15
57204181	Female	Indian	KwaZulu Natal	Urban		240.328		No	25-49	Married	Tertiary	2	Yes		Within 5 yrs older or younger	one partner	no		Yes	Low
23400859	Female	Black African	Eastern Cape	Rural informal	Negative	2029.5	1869.13	Yes	25-49	Not married	Secondary	1	Yes		Within 5 yrs older or younger	one partner	no	Abstainers	No	High
57203329	Male	Indian	KwaZulu Natal	Urban		284.665		No	25-49	Married	Secondary	2	Yes		Within 5 yrs older or younger	one partner	no	Abstainers	No	Low
41000407	Male	Black African	Free State	Urban	Negative	1980.3	2166.71				No education/Primary		No						No
31700063	Male	Coloured	Northern Cape	Urban	Negative	241.783	214.283	No	50+	Married	No education/Primary	2	Yes		Within 5 yrs older or younger	one partner	no	Abstainers	No	Low
77600046	Male	White	Gauteng	Urban					50+		Tertiary
10900154	Female	Coloured	Western Cape	Urban	Negative	1531.61	2546.55	Yes	15-24	Not married	Secondary	2	Yes	>=15	Within 5 yrs older or younger	one partner	no	Risky/hazardous level (8-15)	No	Low
92000259	Female	Black African	Limpopo	Rural informal	Negative	1403.74	1451.97				No education/Primary
17102287	Female		Western Cape	Urban					25-49		Secondary
41500609	Male	Black African	Free State	Rural informal		13458.9		Yes	25-49	Not married	Secondary	1	Yes		5+ younger	one partner	yes	Abstainers	No	High
31000017	Female	Coloured	Northern Cape	Rural formal	Negative	286.54	270.815	Yes	25-49	Not married	No education/Primary	2	Yes		Within 5 yrs older or younger	one partner	no	Abstainers	No	Low
57202983	Female	Indian	KwaZulu Natal	Urban		22.7621		Yes	25-49	Not married		1	Yes		Within 5 yrs older or younger	one partner	yes	Abstainers	No	Low
50400101	Female	Black African	KwaZulu Natal	Rural informal	Positive	3025.54	3239.92	Yes	15-24	Not married	No education/Primary	1	Yes	>=15	5+ older	one partner	no	Abstainers	No	High
23100317	Male	Black African	Eastern Cape	Rural informal	Negative	5440	6629.52	No	25-49	Not married	No education/Primary	1	Yes					Low risk (1-7)	No	Low
17101271	Female	Black African	Western Cape	Urban	Negative	433.713	701.14	Yes	50+	Not married		1						Abstainers	No	Low
57202666	Female	Black African	KwaZulu Natal	Urban	Negative	204.832	273.345	Yes	25-49	Not married	Secondary	1	Yes		Within 5 yrs older or younger	one partner	no	Low risk (1-7)	No	Low
57201206	Female	Coloured	KwaZulu Natal	Urban	Negative	32.3834	44.373	Yes	25-49	Not married	Secondary	2	Yes		Within 5 yrs older or younger	one partner	no	Low risk (1-7)	Yes	Low
27500253	Female	White	Eastern Cape	Urban	Negative	484.029	1074.48	No	50+		No education/Primary		Yes						No	Low
10800132	Male	Coloured	Western Cape	Urban	Negative	1477.22	2304.79				No education/Primary
23801244	Male	Black African	Eastern Cape	Urban	Negative	5676.24	12427.9	Yes	25-49	Not married	Secondary	2	Yes		Within 5 yrs older or younger	one partner	no	Abstainers	Yes	Low
12400042	Male	Black African	Western Cape	Urban		2580.56
77601282			Gauteng	Urban	Negative	330.727	440.969				Secondary
80500110	Male	White	Mpumalanga	Urban		324.013		Yes	50+	Married	Secondary	1	Yes					Low risk (1-7)	No	Low
30400037	Male	Coloured	Northern Cape	Rural formal	Negative	308.698	324.09	No	50+	Married		1	Yes					Abstainers	No	Low
17101271	Female	Black African	Western Cape	Urban					25-49		Secondary
21400944	Male	Black African	Eastern Cape	Urban				Yes	15-24	Not married	Tertiary		Yes	>=15	Within 5 yrs older or younger	one partner	yes	Low risk (1-7)	No	Low
70100228	Female	White	Gauteng	Urban		3352.62		Yes	50+	Married	Secondary	2	Yes		5+ younger	one partner	no	Abstainers	Yes	Low
60100185	Female	Black African	North West	Rural informal	Negative	3512.99	3531.54	No	15-24	Not married	Tertiary	2	Yes	>=15	Within 5 yrs older or younger	one partner	yes	Low risk (1-7)	No	Low
27500754	Male	Coloured	Eastern Cape	Urban	Negative	604.834	466.549	No	50+	Married	Secondary		Yes		Within 5 yrs older or younger	one partner	no	Abstainers	No	Low
54400124	Female	Indian	KwaZulu Natal	Urban
41500286	Female	Black African	Free State	Urban	Negative	1824.03	1908.68	No	15-24	Not married	No education/Primary	1	Yes	>=15	Within 5 yrs older or younger	Two and more partners	yes	Low risk (1-7)	No	Low
61300043	Female	Black African	North West	Urban	Negative	686.315	1163.09
81000117	Female	Black African	Mpumalanga	Urban	Negative	465.756	443.486	Yes	15-24	Not married	Secondary	1	Yes	>=15	Within 5 yrs older or younger	one partner			No	Low
51100309	Female	Black African	KwaZulu Natal	Urban	Negative	1465.01	1356.56	No	50+	Not married	No education/Primary	1	Yes					Abstainers	No	Low
21401087	Male	Black African	Eastern Cape	Urban		891.418		Yes	25-49	Not married	Secondary	1	Yes		5+ younger	one partner	yes	Abstainers	No	Low
23400859	Female	Black African	Eastern Cape	Rural informal	Positive	2418.18	2053.2	Yes	15-24	Not married	Secondary	1	Yes	>=15				Abstainers	No	High
81500424	Female	Black African	Mpumalanga	Rural informal		1210.89		Yes	25-49	Not married	Secondary	1	Yes		5+ older	one partner	yes	Abstainers	No	Low
20800083	Female	Coloured	Eastern Cape	Urban	Negative	20.9898	47.694
80500103	Female	Black African	Mpumalanga	Urban	Negative	100.761	109.451				No education/Primary
61400099	Male	Black African	North West	Rural informal	Negative	1062.09	1514.87
21401258	Male	Coloured	Eastern Cape	Urban		223.116		Yes	15-24	Not married	Secondary	1	Yes	>=15	Within 5 yrs older or younger	one partner	yes	Risky/hazardous level (8-15)	No	Low
60300141	Female		North West	Urban	Negative	472.742	472.742	Yes	50+	Not married	Secondary	2	Yes					Abstainers	No	Low
57202986	Female	Black African	KwaZulu Natal	Urban	Negative	1498.27	5133.07	No	50+	Not married		1	Yes					Abstainers	Yes	Low
77600186	Female	White	Gauteng	Urban	Negative	406.313	711.956	Yes	25-49	Not married	Secondary	2	Yes		5+ older	Two and more partners	yes	Low risk (1-7)	Yes	Low
70400622	Female	Black African	Gauteng	Urban		402.11
70300133	Female	Black African	Gauteng	Urban	Positive	697.289	1126.33	Yes	50+	Married		1	Yes		5+ younger	one partner	yes	Abstainers	No	High
50700003	Female	Black African	KwaZulu Natal	Rural formal	Negative	640.093	591.357	No	15-24	Not married	Secondary	1	No	>=15				Abstainers	No	Low
31500009	Male	Coloured	Northern Cape	Urban	Negative	1429.44	2256.3
77400008	Male	Black African	Gauteng	Urban	Negative	4801.99	6952.98				No education/Primary
57203833	Male	Indian	KwaZulu Natal	Urban		239.213		Yes	25-49	Not married	Secondary	2	Yes		Within 5 yrs older or younger	one partner	yes	Low risk (1-7)	No	Low
77400528	Male	Indian	Gauteng	Urban							No education/Primary
17104374			Western Cape	Urban	Negative	375.037	375.037
57200861	Female	Indian	KwaZulu Natal	Urban	Negative	51.6308	81.0027	No	50+	Not married	Secondary	1	Yes					Abstainers	Yes	Low
70400994	Female	Black African	Gauteng	Urban	Negative	2731.07	3446.57				No education/Primary
31700028	Female	Coloured	Northern Cape	Urban	Negative	308.098	487.699
92100050	Male	Black African	Limpopo	Rural informal	Negative	1233.52	1311.46				No education/Primary
91200086	Male	Black African	Limpopo	Urban					25-49
53700066	Male	Black African	KwaZulu Natal	Rural informal		2157.34
67600490	Male	Black African	North West	Rural informal		1400.38					Secondary		No						No
21401229	Female	Black African	Eastern Cape	Urban	Negative	501.014	850.789	Yes	15-24	Not married	Secondary	2	Yes	>=15	Within 5 yrs older or younger	one partner	yes	Abstainers	Yes	Low
54400165	Male	Indian	KwaZulu Natal	Urban		314.469		No	50+	Married	Secondary	2	Yes		Within 5 yrs older or younger	one partner	no	Abstainers	No	Low
52000141	Male	Black African	KwaZulu Natal	Rural informal	Negative	1808.91	1696.93	No	15-24	Not married	No education/Primary	1	No	>=15				Abstainers	No	Low
57200707	Male	Black African	KwaZulu Natal	Urban		4382.16					No education/Primary		No						No
80200129	Male	Black African	Mpumalanga	Rural formal	Negative	723.897	725.132				No education/Primary		No						No
98300044	Male	Black African	Limpopo	Rural informal	Negative	2000.02	2353.37				No education/Primary
91300187	Male	Black African	Limpopo	Rural informal	Negative	2703.44	3050.81	No	25-49	Not married		1	No					Low risk (1-7)	Yes	Low
90700490	Male	Black African	Limpopo	Rural informal	Negative	1645.86	1865.18	No	50+	Not married	No education/Primary	1	Yes		5+ younger	one partner	no		No	Low
51400143	Male	Black African	KwaZulu Natal	Urban	Negative	2653.95	2874.15	No	50+	Married	No education/Primary	1	Yes		5+ younger	one partner	yes	Abstainers	No	Low
57202666	Female	Indian	KwaZulu Natal	Urban					25-49	Married	Tertiary
17104178	Male	Coloured	Western Cape	Urban		553.793		Yes	50+	Married	Secondary	1						Low risk (1-7)	No	Low
57202445	Female	Black African	KwaZulu Natal	Urban	Negative	84.6545	92.0718	Yes	50+	Not married		1	Yes						No	Low
90700318	Male	Black African	Limpopo	Rural informal	Negative	5412.54	6368.78				No education/Primary
92200086	Male	Black African	Limpopo	Rural informal	Negative	1448.58	1704.51				No education/Primary
91900454	Male	Black African	Limpopo	Urban					15-24		Secondary			>=15
17100737	Male	Coloured	Western Cape	Urban	Negative	5688.45	5909.94	Yes	50+	Married	Tertiary	2	Yes		Within 5 yrs older or younger	one partner	no	Low risk (1-7)	Yes	Low
57201206	Female	Coloured	KwaZulu Natal	Urban	Positive	26.9862	29.582	Yes	25-49	Not married	Secondary	2	Yes		Within 5 yrs older or younger	one partner	yes		No	Low
21401147	Male	Black African	Eastern Cape	Urban		851.887		No	15-24	Not married	Secondary	1	Yes	>=15	Within 5 yrs older or younger	one partner		Abstainers	No	Low
81700038	Male	Black African	Mpumalanga	Rural informal		1462.2		No	25-49	Not married	Secondary	1	Yes					Low risk (1-7)	No	Low
77402370	Female	Indian	Gauteng	Urban					25-49		Secondary
77302397	Male	Black African	Gauteng	Urban		21108.2		Yes	25-49	Married	Secondary	2	Yes		5+ younger	one partner	no	Risky/hazardous level (8-15)	No	Low
67600490	Male	Black African	North West	Rural informal	Negative	1561	1735.6	No	50+	Not married		1	Yes		5+ younger	one partner	yes	Low risk (1-7)	No	Low
61300043	Female	Black African	North West	Urban	Positive	1130.95	1200.28	Yes	25-49	Married	Secondary	1	Yes		5+ older	one partner	no	Abstainers	Yes	High
54000045	Male	Black African	KwaZulu Natal	Rural informal	Negative	2070.89	2941.24
38700012	Male	Black African	Northern Cape	Urban	Negative	478.414	468.991				No education/Primary
51100058	Male	Black African	KwaZulu Natal	Rural informal	Negative	4589.32	4735.75	Yes	15-24	Not married	Secondary	1	Yes	>=15	Within 5 yrs older or younger	Two and more partners		Low risk (1-7)	No	High
81500424	Male	Black African	Mpumalanga	Rural informal		1525.11		Yes	25-49	Not married	Secondary	2	Yes		5+ younger	one partner	no	Abstainers	No	Low
62100205	Male	Black African	North West	Rural informal	Negative	3135.56	3386.24				No education/Primary		No						No
91200071	Male	Black African	Limpopo	Urban					25-49		Secondary
27500253	Male	White	Eastern Cape	Urban	Negative	332.768	1165.46	Yes	50+	Married	Secondary		Yes		Within 5 yrs older or younger	one partner			No	Low
10700238	Female	Coloured	Western Cape	Rural formal	Negative	639.416	684.296	No	50+	Married	Secondary	2	Yes		5+ younger	one partner	no	Abstainers	No	Low
57203384	Female	Indian	KwaZulu Natal	Urban	Negative	87.5595	117.801	Yes	50+	Married	No education/Primary	1	Yes					Abstainers	No	Low
61800092	Female	Coloured	North West	Urban	Negative	145.576	199.896				No education/Primary		No						No
81600088	Male	White	Mpumalanga	Rural formal	Negative	129.375	177.022	Yes	15-24	Not married	Secondary	1	No	>=15				Low risk (1-7)	No	Low
27501381	Male	Black African	Eastern Cape	Urban		1784.83		Yes	25-49	Not married	Tertiary	1						Low risk (1-7)	Yes	Low
90300256	Female	White	Limpopo	Urban	Negative	327.148	387.422	No	15-24	Not married	Tertiary	1	No	>=15				Low risk (1-7)	No	Low
32200057	Female	Black African	Northern Cape	Urban	Negative	2483.37	2372.31	No	50+	Not married	No education/Primary		Yes					Abstainers	No	Low
61000024	Female	Black African	North West	Rural informal	Negative	4563.59	7265.02	No	25-49	Not married	Secondary	1	Yes		Within 5 yrs older or younger	one partner	yes	Abstainers	No	Low
23600832	Male	Black African	Eastern Cape	Urban	Negative	1413.97	1464.87	Yes	25-49	Married	Secondary	1	Yes		Within 5 yrs older or younger	one partner	no	High risk (20+)	No	Low
30700026			Northern Cape	Rural formal							No education/Primary
27500400	Female	Coloured	Eastern Cape	Urban	Negative	431.422	656.762
77300283	Male	Black African	Gauteng	Urban	Negative	5578.11	6413.69	Yes	15-24	Not married	Secondary	1	Yes	>=15					No	Low
17101279	Male	Coloured	Western Cape	Urban	Negative	948.792	985.736	No	50+	Married	Secondary	2	Yes		Within 5 yrs older or younger	one partner	no	Abstainers	No	Low
57201324	Female	Black African	KwaZulu Natal	Urban		1856.5		Yes	15-24	Not married	Secondary	1	Yes	>=15	Within 5 yrs older or younger	one partner	no	Abstainers	No	Low
41500425	Female	Black African	Free State	Urban	Negative	190.772	203.994	No	50+	Not married	No education/Primary	1	Yes					Abstainers	No	Low
17101279	Female	Coloured	Western Cape	Urban	Negative	1053.59	1879.23	Yes	50+	Married		1	Yes					Abstainers	No	Low
57201324	Male	Black African	KwaZulu Natal	Urban	Negative	2172.39	2904.06	Yes	15-24	Not married	Secondary	1	Yes	>=15	Within 5 yrs older or younger	Two and more partners	yes	Low risk (1-7)	No	Low
57201003	Male	Black African	KwaZulu Natal	Urban		201.725		No	15-24	Not married	Secondary	1		>=15				Abstainers	No	Low
77600736	Female	Black African	Gauteng	Urban	Negative	6989.52	8210.71	Yes	25-49	Married		2	Yes		Within 5 yrs older or younger	one partner		Abstainers	No	Low
27500253	Male	Coloured	Eastern Cape	Urban	Negative	779.069	848.13	No	25-49	Married	Tertiary	2	Yes		Within 5 yrs older or younger	one partner	no	Risky/hazardous level (8-15)	Yes	Low
50400101	Male	Black African	KwaZulu Natal	Rural informal	Negative	2449.62	2751.17				No education/Primary
23700356	Female	Black African	Eastern Cape	Rural informal		1919.92					No education/Primary
57204181			KwaZulu Natal	Urban
17102652	Male	Coloured	Western Cape	Urban	Negative	836.158	1043.67
81700496	Female	Black African	Mpumalanga	Rural informal		1488.07
60700066	Male	Black African	North West	Rural informal		3636.63		Yes	15-24	Not married	Secondary	1	Yes	>=15	Within 5 yrs older or younger	Two and more partners	no	Low risk (1-7)	No	Low
17100388	Male	Coloured	Western Cape	Urban		1197.1		No	50+	Married	Secondary	1	Yes		Within 5 yrs older or younger	one partner	no	Abstainers	No	Low
77300035	Male	Black African	Gauteng	Urban	Negative	1344.17	2018.36
22100244	Male	Black African	Eastern Cape	Urban	Negative	1157.7	1126.81				No education/Primary		No						No
80900237	Female	Black African	Mpumalanga	Urban	Negative	1529.54	1499.05				No education/Primary		No						Yes
90800143	Male	Black African	Limpopo	Urban	Negative	54.0091	55.2972	No	15-24	Not married	Secondary	2		>=15				Low risk (1-7)	No	Low
17101490	Male	Coloured	Western Cape	Urban	Negative	1416.06	1565.52	Yes	25-49	Married	Secondary	2	Yes		5+ older	one partner	no	Risky/hazardous level (8-15)	No	Low
81300402	Female	Black African	Mpumalanga	Rural informal		2536.26					Secondary		No						No
91900172	Female	Black African	Limpopo	Rural informal	Negative	2095.57	2192.41	Yes	50+	Married	Secondary		Yes					Abstainers	No	Low
57200982	Male	Black African	KwaZulu Natal	Urban		175.293					No education/Primary		Yes						No
17102753	Female	Black African	Western Cape	Urban	Negative	3719.96	3822.04				Secondary		No						Yes
80900317	Female	Black African	Mpumalanga	Urban	Negative	925.336	886.606	No	50+	Married		1	Yes		Within 5 yrs older or younger	one partner	no	Abstainers	No	Low
32400027	Female	White	Northern Cape	Urban	Negative	178.693	245.169	Yes	25-49	Married	Secondary	2	Yes		Within 5 yrs older or younger	one partner	no	Low risk (1-7)	Yes	Low
57200045	Female	Black African	KwaZulu Natal	Rural formal	Negative	584.278	584.782	Yes	25-49	Not married	No education/Primary	2	Yes					Abstainers	No	Low
91700013	Male	Black African	Limpopo	Urban	Negative	124.708	176.628
41600035	Female	Black African	Free State	Rural formal		2.36711		Yes	15-24	Not married	Secondary		Yes	>=15	Within 5 yrs older or younger	one partner	yes	Abstainers	No	Low
77402336	Female	Indian	Gauteng	Urban		263.163
10900051	Female	Coloured	Western Cape	Urban	Negative	2466.51	2537.83	No	15-24	Not married	No education/Primary	1	No	>=15				Abstainers	No	Low
80400125	Female	Black African	Mpumalanga	Urban	Positive	138.059	271.694	Yes	50+	Not married	No education/Primary	1	Yes					Abstainers	No	Low
98300044	Male	Black African	Limpopo	Rural informal	Negative	2000.02	2353.37
22100182	Male	Black African	Eastern Cape	Rural formal	Negative	339.352	387.021				No education/Primary
98600958	Female	Black African	Limpopo	Rural informal	Negative	1363.24	1396.99	Yes	25-49	Married	Secondary	1	Yes		Within 5 yrs older or younger	one partner	no	Low risk (1-7)	No	High
61900186	Male	Coloured	North West	Urban	Negative	221.878	288.982
41000007	Male	Black African	Free State	Rural formal	Negative	552.186	604.821	Yes	15-24	Married	Secondary	2	Yes	>=15	Within 5 yrs older or younger	one partner	yes	Abstainers	Yes	High
30700026	Female	White	Northern Cape	Rural formal	Negative	241.795	325.594	Yes	50+	Married	Tertiary	1	Yes		Within 5 yrs older or younger	one partner	no	Abstainers	No	Low
23000057	Male	Black African	Eastern Cape	Rural informal	Negative	2905.41	2994.22						No						No
27500971			Eastern Cape	Urban							Tertiary
80900309	Female	Black African	Mpumalanga	Urban	Negative	966.727	1800.16				No education/Primary
57201003	Male	Indian	KwaZulu Natal	Urban	Negative	245.221	313.071	Yes	25-49	Married	Secondary	2	Yes		Within 5 yrs older or younger	one partner	no	Low risk (1-7)	Yes	Low
17102569	Female	White	Western Cape	Urban	Negative	239.879	323.525	No	25-49	Not married	Secondary	1	Yes					Abstainers	No	Low
98600076	Male	Black African	Limpopo	Rural informal		4152.35		Yes	50+	Married	Secondary	2	Yes		Within 5 yrs older or younger			Low risk (1-7)	No	High
10600003	Female	Coloured	Western Cape	Rural formal	Negative	632.524	632.861	Yes	25-49	Married	Secondary	1	Yes		Within 5 yrs older or younger	one partner		Abstainers	No	Low
70200072	Male	Black African	Gauteng	Urban		4031.3		No	50+	Married	No education/Primary	1	Yes		5+ younger	one partner	no	Abstainers	No	Low
57204100	Female	Indian	KwaZulu Natal	Urban		96.018		Yes	50+	Not married	No education/Primary	1	Yes					Abstainers	No	Low
17102035	Male	Coloured	Western Cape	Urban		1187.21		Yes	15-24	Not married		1	No	>=15				Abstainers	Yes	Low
77302573	Female	Black African	Gauteng	Urban		134.608		Yes	50+	Married	Tertiary	1	Yes					Abstainers	No	Low
91900439	Male	White	Limpopo	Urban		225.339		Yes	25-49	Married	Tertiary	2	Yes		5+ younger	one partner	no	Abstainers	Yes	Low
61900186	Female	Coloured	North West	Urban					15-24		Tertiary			>=15
40800051	Male	White	Free State	Urban		404.308		Yes	25-49	Married	Secondary	2	Yes		Within 5 yrs older or younger	one partner	no	Abstainers	Yes	Low
22400008	Female	Black African	Eastern Cape	Rural informal	Negative	3276.02	4310.23	Yes	25-49	Not married		2	Yes		Within 5 yrs older or younger	one partner	yes	Abstainers	No	Low
23800401	Female	Black African	Eastern Cape	Rural informal	Negative	2552.91	2835.37
77600867	Female	Black African	Gauteng	Urban	Positive	1440.8	1834.28	Yes	25-49	Not married		2	Yes						No	Low
70700008	Female	White	Gauteng	Rural formal					25-49		Secondary
32000023	Male	Black African	Northern Cape	Urban	Negative	246.218	267.854	Yes	15-24	Not married	No education/Primary	1	No	>=15				Abstainers	No	Low
57201041	Female	Indian	KwaZulu Natal	Urban	Negative	2.04618	4.3218	Yes	25-49	Married	Secondary	1	Yes		Within 5 yrs older or younger	one partner	no	Abstainers	No	Low
23000163	Male	Black African	Eastern Cape	Rural informal	Negative	2730.43	2474.65	Yes	15-24	Not married	No education/Primary	1	No	>=15				Abstainers	Yes	Low
57200577	Female	Black African	KwaZulu Natal	Urban					25-49		Secondary
77302397	Female	Black African	Gauteng	Urban	Negative	2794.9	3197.98				No education/Primary		No						No
81700496	Male	Black African	Mpumalanga	Rural informal		1448.72					No education/Primary
41300066	Male	Black African	Free State	Urban	Negative	485.727	531.45				No education/Primary		No						No
77301239	Male	White	Gauteng	Urban					15-24					>=15
70100057	Male	Indian	Gauteng	Urban	Negative	169.551	209.777	No	15-24	Not married	Secondary	1	No	>=15				Abstainers	Yes	Low
80900161	Female	Black African	Mpumalanga	Urban	Negative	270.452	261.719	Yes	25-49	Married	Secondary	2	Yes		5+ older	one partner	yes	Abstainers	Yes	Low
91200106	Female	Black African	Limpopo	Urban	Negative	706.524	753.474	Yes	25-49	Not married	Secondary	2	Yes					Abstainers	No	Low
40500560	Male	Coloured	Free State	Urban	Negative	116.094	131.246				No education/Primary		No						No
90300489	Female	Black African	Limpopo	Rural informal	Negative	3116.99	3224.09				Secondary		No						No
11900117	Female	Coloured	Western Cape	Urban	Negative	672.548	1205.48
17101271	Female	Black African	Western Cape	Urban		1356.82		Yes	25-49	Married	No education/Primary	1	Yes		5+ older	one partner	no	Abstainers	No	High
41900019	Male	Black African	Free State	Urban	Negative	163.863	193.997	Yes	25-49	Not married	Secondary		Yes		Within 5 yrs older or younger	one partner	yes	Abstainers	Yes	Low
21400292	Male	Black African	Eastern Cape	Rural informal	Positive	4884.8	5060.63	Yes	25-49	Not married	No education/Primary	1	Yes		5+ younger	one partner	yes	Low risk (1-7)	Yes	High
51400143	Male	Black African	KwaZulu Natal	Urban	Negative	2673.26	2914.87	Yes	25-49	Not married	Tertiary	1	Yes		Within 5 yrs older or younger	one partner	no	High risk (20+)	No	High
40100074	Female	Coloured	Free State	Rural formal		2752.8		Yes	25-49	Not married	Secondary		Yes		Within 5 yrs older or younger	one partner	no	Abstainers	No	High
68100088	Male	Black African	North West	Rural informal		1494.89		No	25-49	Not married	Secondary		Yes		Within 5 yrs older or younger	one partner	no	Low risk (1-7)	No	Low
57202079	Male	Black African	KwaZulu Natal	Rural informal	Negative	2611.88	2586.67				No education/Primary		No						No
70100179	Female	White	Gauteng	Rural formal		1030.77					No education/Primary
88400054	Female	Black African	Mpumalanga	Rural informal	Positive	1386.91	2210.22	Yes	50+	Married	Secondary	2	Yes		5+ older	one partner	no	Abstainers	No	High
30400037	Male	Coloured	Northern Cape	Rural formal	Positive	282.34	293.693	Yes	15-24	Not married	Secondary	2	Yes	>=15	Within 5 yrs older or younger	one partner	yes	Low risk (1-7)	No	Low
20800083	Male	Black African	Eastern Cape	Urban	Negative	22.1152	32.852	Yes	15-24	Not married	Secondary	2	Yes	>=15				Low risk (1-7)	No	Low
91900454	Female	Black African	Limpopo	Urban	Negative	436.212	455.913	No	25-49	Married	Secondary	2	Yes		5+ older	one partner	no	Abstainers	No	Low
90900214	Female	Black African	Limpopo	Rural informal	Negative	1696.08	2611.73				No education/Primary
17101120	Female	Coloured	Western Cape	Urban	Negative	892.948	893.424	Yes	25-49	Married	Secondary	2	Yes		Within 5 yrs older or younger	one partner	no	Low risk (1-7)	No	Low
40500558	Male	Coloured	Free State	Urban	Negative	199.838	282.401				No education/Primary		No						No
77404090	Male	Black African	Gauteng	Urban		2979.2
60900216	Female	Black African	North West	Rural informal	Positive	2233.47	4740.76	Yes	25-49	Not married	Secondary	1	Yes		5+ older	one partner	yes	Low risk (1-7)	No	Low
77301953	Female	White	Gauteng	Urban	Negative	984.548	1508.75	No	15-24	Not married	Secondary	1	Yes		Within 5 yrs older or younger	one partner	yes	Low risk (1-7)	No	Low
57203979	Female	Indian	KwaZulu Natal	Urban	Negative	344.12	554.624	Yes	25-49	Married	Tertiary	2	Yes		5+ older	one partner	no		Yes	Low
61900235	Male	Black African	North West	Urban	Negative	1734.15	2067.49				No education/Primary
41000064	Male	Black African	Free State	Urban					50+		Secondary
77301881	Male	Black African	Gauteng	Urban		3055.81		Yes	25-49	Not married	Secondary	1	Yes					Abstainers	No
57200760	Female	Indian	KwaZulu Natal	Urban					50+		Secondary
12100011	Female	White	Western Cape	Rural formal					50+		Secondary
91900205	Female	Black African	Limpopo	Urban	Negative	689.365	700.725	No	50+	Not married	No education/Primary	1						Abstainers	No	Low
17102866	Female	White	Western Cape	Urban	Negative	3219.14	3732.23	No	25-49	Married	Secondary		Yes		Within 5 yrs older or younger	one partner	no	Abstainers	No	Low
51100660			KwaZulu Natal	Urban							No education/Primary
77601909	Male	Black African	Gauteng	Urban							No education/Primary
91300285	Male	Black African	Limpopo	Urban		1285.75		Yes	25-49	Not married		1							No	Low
40800051	Male	White	Free State	Urban		1270.05		No	15-24	Not married	Tertiary	1	No	>=15				Low risk (1-7)	Yes	Low
54400151	Female	Indian	KwaZulu Natal	Urban	Negative	10.9569	7.03443	Yes	25-49	Married	Secondary	1	Yes		5+ older	one partner	no	Abstainers	No	Low
17101490	Female	Coloured	Western Cape	Urban	Negative	938.042	938.542	Yes	25-49	Not married	Secondary	2	Yes		Within 5 yrs older or younger	one partner	no	Low risk (1-7)	No	Low
57201472	Female	Black African	KwaZulu Natal	Urban	Positive	188.726	178.74	Yes	25-49	Not married		1	Yes					Abstainers	No	Low
20100045	Male	Coloured	Eastern Cape	Urban	Negative	83.3157	93.0857	Yes	15-24	Not married	No education/Primary	1	Yes	>=15	Within 5 yrs older or younger	one partner	yes	Low risk (1-7)	Yes	Low
23100317	Female	Black African	Eastern Cape	Rural informal	Negative	2490.75	3688.44				No education/Primary
17100877	Female	Coloured	Western Cape	Urban	Negative	593.318	678.127				No education/Primary
77303097	Male	Black African	Gauteng	Urban	Negative	1487.98	2225.11
41400048	Male	Black African	Free State	Rural formal	Negative	692.571	692.571				No education/Primary
77400415	Male	Black African	Gauteng	Urban	Negative	3144.06	4636.05				No education/Primary		No						No
90400191	Male	Black African	Limpopo	Rural informal	Negative	1808.22	1922.47				No education/Primary
17101121	Male	Coloured	Western Cape	Urban					25-49		Secondary
77401439	Female	Black African	Gauteng	Urban	Positive	1985.74	2288.2	No	25-49	Not married	Secondary	2	Yes		5+ older	one partner	no	Low risk (1-7)	No	Low
77401005	Female	Coloured	Gauteng	Urban	Negative	964.58	1273.55	No	50+	Not married	Secondary	1	Yes					Abstainers	No	Low
53300032	Male	Black African	KwaZulu Natal	Rural informal	Negative	2748.95	4259.21
98600099	Male	Black African	Limpopo	Rural informal		1975.54
38100039	Female	Black African	Northern Cape	Urban	Negative	212.871	241.7	No	50+	Not married	No education/Primary	2	Yes					Abstainers	No	Low
31600059	Male	Coloured	Northern Cape	Urban	Negative	757.434	671.283	No	50+	Married	Tertiary	2	Yes		5+ younger	Two and more partners	no	Low risk (1-7)	No	Low
60200528	Female	Black African	North West	Urban	Negative	2078.68	2202.85	Yes	25-49	Married	Secondary	2	Yes		Within 5 yrs older or younger	one partner	no	Abstainers	Yes	High
67600208	Female	Black African	North West	Urban	Negative	1119.76	1188.4	Yes	25-49	Married		2	Yes		Within 5 yrs older or younger	one partner	yes	Abstainers	No	Low
30400037	Male	White	Northern Cape	Rural formal		247.804		Yes	50+	Married	Tertiary		Yes		Within 5 yrs older or younger	one partner	no	Abstainers	No	Low
57203777	Female	Indian	KwaZulu Natal	Urban		206.942
52600080	Female	Black African	KwaZulu Natal	Rural informal	Positive	1731.99	1545.59	Yes	15-24	Not married	Secondary	1	Yes	>=15	Within 5 yrs older or younger	one partner	no	Abstainers	No	High
77302765			Gauteng	Urban	Negative	2373.74	2967.17
57202079	Female	Black African	KwaZulu Natal	Rural informal	Negative	802.043	657.581	No	50+	Not married			Yes					Abstainers	No	Low
77400415	Male	Black African	Gauteng	Urban	Negative	3056.72	3605.82				No education/Primary
57200045	Female	Black African	KwaZulu Natal	Rural formal	Positive	404.268	395.72		50+	Not married	No education/Primary	1	Yes						No
41000407	Female	Coloured	Free State	Urban	Positive	3122.56	2796.37	Yes	25-49	Not married	Secondary	1	Yes		Within 5 yrs older or younger	one partner	no	High risk (20+)	No	High
50200068	Female	Black African	KwaZulu Natal	Rural informal	Positive	1013.23	1043.29	Yes	15-24	Not married	Secondary	1	Yes	>=15	5+ older	one partner	yes		No	Low
53000115	Female	Black African	KwaZulu Natal	Rural informal	Negative	3772.66	3692.89	Yes	50+	Married		1	Yes		Within 5 yrs older or younger	one partner	no	Abstainers	Yes	Low
53700066	Male	Black African	KwaZulu Natal	Rural informal	Negative	2069.43	2493.74	No	50+	Not married	No education/Primary	1	Yes					Abstainers	No	Low
22400008	Male	Black African	Eastern Cape	Rural informal	Negative	3103.55	4315.33				No education/Primary		No						Yes
91200106	Male	Black African	Limpopo	Urban	Negative	625.39	731.778	No	15-24	Not married	Secondary	1	No	>=15				Abstainers	No	Low
50700003	Female	Black African	KwaZulu Natal	Rural formal	Positive	843.406	798.78	No	25-49	Not married	No education/Primary	2	Yes		Within 5 yrs older or younger	one partner	no	Abstainers	Yes	High
17102857	Male	Indian	Western Cape	Urban					50+		Secondary
91200341	Male	Black African	Limpopo	Rural informal		3794.51		Yes	25-49	Married	Secondary	2	Yes		5+ younger	Two and more partners	no	Risky/hazardous level (8-15)	No	Low
31800017	Female	Coloured	Northern Cape	Rural formal	Negative	412.955	441.751				No education/Primary
90800364	Female	Black African	Limpopo	Rural informal		607.464		Yes	15-24		Secondary		No	>=15				Abstainers	No	Low
17102753	Male	Black African	Western Cape	Urban	Negative	3419.69	5390.82				No education/Primary
57203005	Male	Black African	KwaZulu Natal	Urban		1199.84
91400072	Male	Black African	Limpopo	Urban		177.393
77401070	Male	Black African	Gauteng	Urban		5559.44		Yes	25-49	Not married	Secondary	2	Yes		Within 5 yrs older or younger	Two and more partners	no	Risky/hazardous level (8-15)	No	High
21401386	Male	Black African	Eastern Cape	Urban	Negative	55.5792	63.3864				No education/Primary
77403377	Male	White	Gauteng	Urban		4606.85
22700306	Female	Black African	Eastern Cape	Rural informal	Negative	2368.15	2235.69				No education/Primary		No						No
32200023	Male	Black African	Northern Cape	Urban	Negative	523.317	630.648
51600048	Male	Black African	KwaZulu Natal	Rural formal	Negative	291.316	413.75
17100583	Female	Black African	Western Cape	Urban	Negative	475.752	484.784	Yes	25-49	Not married	Secondary	2	Yes		5+ older	one partner	yes	Low risk (1-7)	No	Low
77400435	Male	Indian	Gauteng	Urban		170.452
57200908	Male	Indian	KwaZulu Natal	Urban	Negative	156.484	179.146	No	15-24	Not married	Secondary		No	>=15					Yes	Low
57201866	Male	Black African	KwaZulu Natal	Urban	Negative	245.213	242.847				No education/Primary
30900040	Female	Coloured	Northern Cape	Urban	Negative	145.081	135.48	Yes	15-24	Not married	Secondary	1	Yes	>=15	5+ older	one partner	yes	Abstainers	No	Low
55100075	Female	Black African	KwaZulu Natal	Rural informal		4073.49
57202083	Female	Black African	KwaZulu Natal	Rural informal	Negative	3285.47	3168				No education/Primary
50300152	Female	Black African	KwaZulu Natal	Rural informal	Negative	920.188	850.126	Yes	15-24	Not married	Secondary	1	No	>=15				Low risk (1-7)	Yes	Low
77403311	Male	Black African	Gauteng	Urban					25-49
10800132	Male	Coloured	Western Cape	Urban	Negative	1701.31	1925.7	Yes	25-49	Not married	Secondary	2	Yes		Within 5 yrs older or younger	one partner	yes	High risk/harmful (16-19)	No	Low
57202604	Female	Black African	KwaZulu Natal	Urban	Negative	1363.27	1259.47	No	15-24	Not married	Secondary	1	No	>=15				Abstainers	No	Low
57200827	Male	Indian	KwaZulu Natal	Urban					25-49		Secondary
57202792	Female	Indian	KwaZulu Natal	Urban	Negative	422.531	744.298	Yes	50+	Not married	No education/Primary	1	Yes						Yes	Low
31900027	Male	Coloured	Northern Cape	Urban	Negative	260.518	230.886	Yes	50+	Married		1	Yes					High risk (20+)	No	Low
90800093	Female	White	Limpopo	Rural formal	Negative	1705.1	2501.78	No	15-24	Not married	Secondary	1	No	>=15				Low risk (1-7)	No	Low
27500706	Male	Coloured	Eastern Cape	Urban	Negative	237.612	221.57	Yes	25-49	Not married	Secondary	2	No					Low risk (1-7)	No	Low
77400353			Gauteng	Urban
92200086	Female	Black African	Limpopo	Rural informal	Negative	1351.65	1818.47
27500965			Eastern Cape	Urban							Secondary
23800174	Female	Black African	Eastern Cape	Rural informal	Negative	2518.95	3730.19				No education/Primary
55100012	Male	Black African	KwaZulu Natal	Rural formal	Negative	756.786	714.345	No	50+	Not married			Yes					Low risk (1-7)	No	Low
52500027	Female	Black African	KwaZulu Natal	Rural formal	Negative	489.547	718.377				No education/Primary
77304001	Male	Black African	Gauteng	Urban	Negative	2813.35	3462.61	No	50+		Secondary	2	Yes		Within 5 yrs older or younger	one partner	no	Low risk (1-7)	No	Low
17102870	Male	Coloured	Western Cape	Urban	Negative	847.22	847.304	Yes	25-49	Not married	Secondary	2	Yes		5+ younger	one partner	no	Risky/hazardous level (8-15)	No	High
57200660	Female	Black African	KwaZulu Natal	Urban	Negative	448.433	512.111	Yes	50+	Married	Secondary	1	Yes		5+ older	one partner	no	Abstainers	No	High
17104224	Female	Black African	Western Cape	Urban	Positive	262.651	272.394	Yes	25-49	Not married	Secondary	1	Yes		Within 5 yrs older or younger	one partner	no	Low risk (1-7)	No	Low
31700048	Female	Black African	Northern Cape	Urban	Positive	559.883	546.758	Yes	25-49	Not married	No education/Primary	2	Yes					Abstainers	No	Low
60200334	Female	Black African	North West	Rural informal	Positive	832.986	882.744	Yes	25-49	Not married	Secondary	2	Yes					Abstainers	No	Low
81700137	Female	Black African	Mpumalanga	Rural informal	Negative	842.852	1424.83
32200013	Female	Black African	Northern Cape	Urban		589.332		Yes	25-49	Not married	Secondary	1	Yes		Within 5 yrs older or younger	one partner	yes	Risky/hazardous level (8-15)	No	Low
23200116			Eastern Cape	Rural informal	Negative	1874.99	2109.36
57203883	Male	Indian	KwaZulu Natal	Urban	Negative	265.342	272.474	Yes	25-49	Not married	Secondary	1	Yes		5+ younger	one partner	yes	Low risk (1-7)	No	Low
27500627	Female	Coloured	Eastern Cape	Urban	Negative	194.8	167.293	Yes	25-49	Not married		1	Yes					Abstainers	No	Low
23300141	Male	Black African	Eastern Cape	Rural informal	Negative	3093.9	3204.65	No	15-24	Not married	Secondary	1	No	>=15				Abstainers	Yes	Low
61900186	Female	Coloured	North West	Urban	Negative	352.318	359.147	Yes	15-24	Not married	Secondary	2	Yes	>=15				Low risk (1-7)	No	Low
77403575	Female	Black African	Gauteng	Urban	Negative	893.517	1273.44
27500282	Female	Coloured	Eastern Cape	Urban	Negative	144.576	124.138	Yes	15-24	Married	Secondary	2	Yes	>=15	Within 5 yrs older or younger	one partner	no	Abstainers	Yes
77302850	Male	Black African	Gauteng	Urban					25-49		Tertiary
57200660	Male	Black African	KwaZulu Natal	Urban					25-49		Secondary
50700028	Male	Black African	KwaZulu Natal	Rural informal		5668.7		Yes	25-49	Not married	Secondary	1	Yes					Abstainers	No	Low
80900247	Male	Black African	Mpumalanga	Urban	Negative	2535.12	2561.56	No	15-24	Not married	Secondary	2	No	>=15				Abstainers	No	High
61900327	Male	Black African	North West	Rural formal	Negative	1124.01	1458.01	No	50+	Not married		1	Yes					Risky/hazardous level (8-15)	Yes	High
77402645	Female	White	Gauteng	Urban					50+		Secondary
57203386	Male	Indian	KwaZulu Natal	Urban	Negative	123.587	126.909	No	25-49	Married	Secondary	2	Yes		Within 5 yrs older or younger	one partner	no	Low risk (1-7)	No	Low
21400610	Female	Black African	Eastern Cape	Urban	Positive	384.232	442.881	Yes	25-49	Not married	No education/Primary	1	Yes		Within 5 yrs older or younger	one partner	yes	Low risk (1-7)	No	Low
80700107	Female	Black African	Mpumalanga	Urban		500.631
90300553	Female	Black African	Limpopo	Rural informal	Negative	3083.65	3222.92	Yes	25-49	Married	Secondary	1	Yes		5+ older	one partner	no	Abstainers	No	Low
77402345	Female		Gauteng	Urban					15-24		Secondary			>=15
41500286	Male	Black African	Free State	Urban	Negative	2183.78	2536.78	No	50+	Married	Secondary	2	Yes		5+ younger	one partner	no	Abstainers	No	High
17100733	Male	Coloured	Western Cape	Urban	Negative	1097.37	1195.82				No education/Primary		No						Yes
57200013	Male	Indian	KwaZulu Natal	Urban	Negative	190.628	247.811	Yes	25-49	Married	Secondary	2	Yes		5+ younger	one partner	no	Abstainers	Yes	Low
57202885	Female	Black African	KwaZulu Natal	Urban	Negative	224.494	275.647	Yes	25-49	Married	Tertiary	2	Yes		5+ older	one partner	no	Abstainers	No	Low
91400071	Female	Black African	Limpopo	Urban	Positive	2121.57	2854.3
17102857	Male	Indian	Western Cape	Urban					25-49		Secondary
17103089	Female	White	Western Cape	Urban		1592.83		Yes	25-49	Married	Secondary	2	Yes			one partner	no	Abstainers	Yes	Low
27500282	Male	Coloured	Eastern Cape	Urban		205.648					No education/Primary
40900083	Male	Black African	Free State	Rural formal	Negative	417.884	506.476
77400374	Male	Black African	Gauteng	Urban	Negative	785.651	1158.48				No education/Primary		No						No
54700062	Female	Black African	KwaZulu Natal	Rural informal	Positive	3443.4	3804.74	Yes	25-49	Not married	No education/Primary	1	Yes		5+ older	one partner	yes	Abstainers	Yes	High
32100182	Female	Black African	Northern Cape	Urban	Negative	361.486	414.796	Yes	25-49	Not married	Secondary	2	Yes		5+ older	one partner	no	Abstainers	No	Low
31700079	Female	Indian	Northern Cape	Urban	Negative	222.696	327.177	No	25-49	Married	Tertiary	1	Yes		Within 5 yrs older or younger	one partner	no	Abstainers	No	Low
32100047	Male	White	Northern Cape	Urban					50+		Secondary
57204181	Male	Indian	KwaZulu Natal	Urban	Negative	282.027	614.863	Yes	15-24	Not married	Tertiary	1	Yes	>=15	Within 5 yrs older or younger	one partner	yes	Abstainers	Yes	Low
31600026	Female	Coloured	Northern Cape	Urban	Positive	456.95	723.322
53700066	Male	Black African	KwaZulu Natal	Rural informal	Negative	2759.02	2987.93	No	50+	Married	No education/Primary		Yes		5+ younger	one partner	no	Abstainers	No	Low
81500216	Female	Black African	Mpumalanga	Urban	Negative	232.457	222.728	No	50+	Not married	No education/Primary	1	Yes					Abstainers	Yes	Low
23000057	Male	Black African	Eastern Cape	Rural informal	Negative	2549.66	3078.85				No education/Primary
57203976	Female	Indian	KwaZulu Natal	Urban	Negative	551.354	597.363	Yes	50+	Married	Tertiary	1	Yes		Within 5 yrs older or younger	one partner	no	Abstainers	Yes	Low
50600178	Female	Black African	KwaZulu Natal	Rural informal	Negative	1822.57	1790.29	Yes	25-49	Married	Secondary	1	Yes					Abstainers	No	Low
31700067	Male	White	Northern Cape	Urban	Negative	198.394	357.998	Yes	25-49	Married	Secondary	2	Yes		5+ younger	one partner	no	Risky/hazardous level (8-15)	No	Low
21400939	Male	White	Eastern Cape	Urban	Negative	666.873	1232.51	Yes	25-49	Married	Secondary	2	Yes		Within 5 yrs older or younger	one partner	no	Risky/hazardous level (8-15)	No	Low
21401147	Female	Black African	Eastern Cape	Urban	Positive	418.193	397.549	Yes	50+	Not married	Secondary	1	Yes					Abstainers	No	High
17101279	Male	Coloured	Western Cape	Urban	Negative	1073	1169.27				No education/Primary		No						Yes
57200980	Female	Indian	KwaZulu Natal	Urban	Negative	138.346	496.513	Yes	25-49	Not married	Secondary	1	Yes					Abstainers	No	Low
27500680	Male	Coloured	Eastern Cape	Urban	Negative	409.615	770.806	Yes	50+	Married	Secondary	2	Yes		Within 5 yrs older or younger	one partner	no	Abstainers	Yes	Low
17100331	Male	Coloured	Western Cape	Urban					50+		No education/Primary
41000150	Female	White	Free State	Urban	Negative	519.008	1072.58	Yes	50+	Married	Tertiary	2	Yes		Within 5 yrs older or younger	one partner	no	Low risk (1-7)	No	Low
81700616	Male	White	Mpumalanga	Urban		1455.62		Yes	50+		Tertiary	2	Yes		Within 5 yrs older or younger	one partner	no		No	Low
27500627	Male	Coloured	Eastern Cape	Urban	Negative	307.816	441.415	Yes	50+	Married	Secondary	2	Yes		Within 5 yrs older or younger	one partner	no	Abstainers	No	Low
10700178	Male	Black African	Western Cape	Urban					15-24		Secondary			>=15
53300032	Male	Black African	KwaZulu Natal	Rural informal	Negative	4951.39	5146.35	Yes	25-49	Married		2	Yes						No	Low
91200129	Male	Black African	Limpopo	Urban		424.832					No education/Primary
55000029	Male	Black African	KwaZulu Natal	Urban	Negative	2213.81	2359.3	No	25-49	Not married	Tertiary	2	Yes					Abstainers	No	Low
77301161	Male	Black African	Gauteng	Urban	Negative	276.229	592.536				No education/Primary
61000024	Female	Black African	North West	Rural informal	Negative	1626.74	1680.5	No	15-24	Not married	No education/Primary	1	No	>=15				Abstainers	No	High
57200997	Female	Indian	KwaZulu Natal	Urban	Negative	1.29958	0.919016	No	15-24	Not married	Secondary	1	No	>=15				Abstainers	No	Low
50700003	Female	Black African	KwaZulu Natal	Rural formal	Negative	780.361	752.46				No education/Primary
61000024	Male	Black African	North West	Rural informal	Negative	1587.55	2264.33
30200032	Female	Coloured	Northern Cape	Urban	Negative	410.232	1149.25	Yes	15-24	Not married	Secondary	1	Yes	>=15	Within 5 yrs older or younger	one partner	yes	Low risk (1-7)	No	Low
31900027	Male	Coloured	Northern Cape	Urban	Negative	532.636	2234.54	Yes	25-49	Not married	Tertiary	2	Yes		Within 5 yrs older or younger	one partner	no		No	Low
91000263	Male	Black African	Limpopo	Rural informal		2890.98
27500503	Female	Coloured	Eastern Cape	Urban	Negative	127.434	193.995
32100185	Male	Black African	Northern Cape	Urban		49.173
80900247	Male	Black African	Mpumalanga	Urban	Negative	2234.02	2150.17	Yes	15-24	Not married	Secondary	1	Yes	<15	Within 5 yrs older or younger	one partner	yes	Abstainers	No	Low
20500101	Female	Coloured	Eastern Cape	Urban	Negative	118.669	110.286	No	15-24	Not married	Secondary	1	No	>=15				Abstainers	No	Low
53300097	Male	Black African	KwaZulu Natal	Rural informal	Negative	2488.52	3534.39
77401805	Female	Black African	Gauteng	Urban		6428.45		No	25-49	Not married			Yes		Within 5 yrs older or younger	one partner	yes	Low risk (1-7)	Yes	Low
17102866	Female	White	Western Cape	Urban	Negative	1105.53	3075.06	No	15-24	Not married	Secondary	2	Yes	>=15	Within 5 yrs older or younger	one partner	yes	Low risk (1-7)	No	Low
55100012	Female	Black African	KwaZulu Natal	Rural formal	Positive	1396.13	1368.55	Yes	25-49	Not married	Secondary	2	Yes		5+ older	one partner	no	Abstainers	No	High
52800054	Female	Black African	KwaZulu Natal	Rural informal	Positive	5629.73	7556.38	Yes	25-49	Married	No education/Primary	1	Yes		5+ older	one partner	no	Abstainers	No	Low
21800032	Female	White	Eastern Cape	Urban	Negative	126.173	270.033	No	50+	Married	Secondary	1	Yes		Within 5 yrs older or younger	one partner	no		No	Low
77302850	Male	Black African	Gauteng	Urban
77402430	Female	Black African	Gauteng	Urban		208.414
22200773	Male	Black African	Eastern Cape	Rural informal	Negative	2873.45	4687.76	No	50+	Married	No education/Primary	1	Yes		5+ younger	one partner	no	Abstainers	No	High
21800050	Male	Black African	Eastern Cape	Urban	Negative	869.09	860.685	Yes	15-24	Not married	No education/Primary	1	Yes	>=15	Within 5 yrs older or younger	Two and more partners	yes	Low risk (1-7)	No	Low
90700721	Female	Black African	Limpopo	Rural informal		437.303		No	50+	Not married		1	Yes					Abstainers	No	Low
17103089	Male	White	Western Cape	Urban	Negative	1791.61	3576.69	Yes	50+	Married	Secondary	2	Yes		5+ younger	one partner	no	Low risk (1-7)	Yes	Low
32100059	Male	Black African	Northern Cape	Urban	Negative	395.722	872.839				Secondary
57202261	Male	Coloured	KwaZulu Natal	Urban		121.77		No	15-24	Not married	Secondary	1	Yes	<15	Within 5 yrs older or younger	one partner	no	Low risk (1-7)	No	Low
57200660	Female	Black African	KwaZulu Natal	Urban		646.513		Yes	25-49	Not married	No education/Primary	1	Yes		Within 5 yrs older or younger	one partner	yes		Yes	High
31200027	Female	White	Northern Cape	Urban		230.714
32100283	Male	Coloured	Northern Cape	Urban					25-49		Secondary
77400225	Male	Black African	Gauteng	Urban		300.229			25-49
77401439	Male	Black African	Gauteng	Urban					50+		No education/Primary
57203880	Male	Black African	KwaZulu Natal	Urban	Negative	409.459	459.864				No education/Primary
60800213	Female	Black African	North West	Urban	Negative	2543.87	3975.09	Yes	25-49	Not married	Tertiary	2	Yes		Within 5 yrs older or younger	one partner	yes	Low risk (1-7)	No	High
70300098	Male	White	Gauteng	Urban					25-49		Secondary
17104438			Western Cape	Urban
31700063	Male	Coloured	Northern Cape	Urban	Negative	179.737	214.217	Yes	15-24	Not married	Secondary	1	Yes	>=15				Low risk (1-7)	Yes	Low
17101470	Female	Coloured	Western Cape	Urban		254.962
17100877	Female	Coloured	Western Cape	Urban					50+
21401512			Eastern Cape	Urban
41500609	Female	Black African	Free State	Rural informal	Negative	1298.95	1542.78				No education/Primary
91900179	Female	Black African	Limpopo	Rural informal	Negative	2387.47	2757.28				No education/Primary
32000023	Female	Black African	Northern Cape	Urban	Negative	311.584	744.865	Yes	25-49	Not married	Secondary	1	Yes		5+ older	one partner	yes	Abstainers	Yes	Low
22100244	Male	Black African	Eastern Cape	Urban	Negative	1460.55	1985.62	No	50+	Married	Secondary	2	Yes					Abstainers	No	Low
32100283	Male	Coloured	Northern Cape	Urban	Negative	113.73	121.28	Yes	25-49	Married	Secondary	1	Yes		Within 5 yrs older or younger		no		No	Low
57204100	Female	Indian	KwaZulu Natal	Urban		303.556					No education/Primary		No						No
77601431	Female	Indian	Gauteng	Urban					25-49		Secondary
17102308	Male	Coloured	Western Cape	Urban	Negative	645.583	1460.9	Yes	15-24	Not married	Tertiary	1	Yes	>=15	Within 5 yrs older or younger	one partner	yes	Abstainers	Yes	Low
80200023	Female	Black African	Mpumalanga	Urban	Negative	781.934	991.388
77301104	Female	Coloured	Gauteng	Urban	Negative	361.149	704.135
32100213	Female	Black African	Northern Cape	Urban					25-49		Secondary
50200068	Female	Black African	KwaZulu Natal	Rural informal	Positive	1013.23	1291.69	Yes	15-24	Not married	Secondary	1	No	>=15				Abstainers	Yes	Low
61200046	Female	Coloured	North West	Urban					25-49		Secondary
57202616	Female	Indian	KwaZulu Natal	Urban		372.837		No	15-24	Not married	Tertiary	2	No	>=15				Abstainers	Yes	Low
98600076	Male	Black African	Limpopo	Rural informal	Negative	3579.92	3937.52	Yes	25-49	Not married	No education/Primary	1	Yes			Two and more partners	no	Risky/hazardous level (8-15)	No	High
77400564	Female	Indian	Gauteng	Urban		1492.83		Yes	25-49	Married	Tertiary	2	Yes		Within 5 yrs older or younger	one partner	no	Abstainers	Yes	Low
57204133	Male	Indian	KwaZulu Natal	Urban	Negative	22.6039	17.6918	No	50+	Not married	Secondary		Yes					Low risk (1-7)	No	Low
57202261	Female	Black African	KwaZulu Natal	Urban					25-49		Secondary
77300035	Male	Black African	Gauteng	Urban	Negative	1244.79	1838.47	No	50+	Married	No education/Primary	2	Yes		5+ younger	one partner	no		No	Low
17100678	Female	Coloured	Western Cape	Urban		7630.37		Yes	25-49	Married	Secondary	2	Yes		Within 5 yrs older or younger	one partner	no	Abstainers	No	Low
31100013	Male	Coloured	Northern Cape	Urban	Negative	1337.06	1536.07				No education/Primary
77400292	Female	Black African	Gauteng	Urban					50+		Tertiary
20500106	Male	Black African	Eastern Cape	Rural formal		2314.39		Yes	25-49	Married	No education/Primary	2	Yes		Within 5 yrs older or younger	one partner	no	Risky/hazardous level (8-15)	No	Low
53800399	Male	White	KwaZulu Natal	Urban		196.728		No	25-49	Married	Secondary	2	Yes		Within 5 yrs older or younger	one partner	no	Low risk (1-7)	Yes	Low
77301953	Male	White	Gauteng	Urban	Negative	1200.78	1770.5	No	15-24	Not married	Secondary	1	No	>=15				Low risk (1-7)	Yes	Low
17101340	Male	Coloured	Western Cape	Urban					15-24		Secondary			>=15
27500459	Female	Coloured	Eastern Cape	Urban	Negative	230.098	338.674	Yes	25-49	Not married		1	Yes					Abstainers	No	Low
50600323			KwaZulu Natal	Urban							Secondary
57202604	Male	Black African	KwaZulu Natal	Urban	Negative	1473.79	1459.57				No education/Primary
41300060	Male	Black African	Free State	Rural formal		471.403		Yes	15-24	Not married	Secondary	2	Yes	>=15	Within 5 yrs older or younger	one partner	no	Low risk (1-7)	Yes	High
60800349	Female	Black African	North West	Rural informal	Positive	936.69	1090.15	Yes	25-49	Not married		2	Yes						No	High
77601909	Female	Black African	Gauteng	Urban		4806.93		Yes	25-49		Secondary	1	Yes		Within 5 yrs older or younger	one partner	no	Risky/hazardous level (8-15)	No
17102465	Female	Black African	Western Cape	Urban		1496.13
10700157	Female	Black African	Western Cape	Urban	Negative	570.403	642.939				No education/Primary
77403945	Female	Black African	Gauteng	Urban	Negative	4703.68	17964.8	Yes	25-49	Married		2	Yes		Within 5 yrs older or younger	one partner	no	Abstainers	Yes	Low
77400008	Male	Black African	Gauteng	Urban	Negative	6466.36	7801.75	Yes	25-49	Not married	Secondary	1	Yes					Risky/hazardous level (8-15)	Yes	High
51600048	Male	Black African	KwaZulu Natal	Rural formal	Negative	291.316	482.708
57201044	Female	Indian	KwaZulu Natal	Urban	Negative	61.0724	99.253	Yes	50+	Married	Tertiary	2	Yes		Within 5 yrs older or younger	one partner	no	Abstainers	No	Low
70400994	Female	Black African	Gauteng	Urban	Negative	2300.29	2786.74	No	50+	Married	No education/Primary	1	Yes		5+ older	one partner	no	Abstainers	No	Low
98600404			Limpopo	Rural informal							Secondary
57202083	Male	Black African	KwaZulu Natal	Rural informal	Negative	2913.4	2885.29				Secondary		No						No
70100224	Female	Black African	Gauteng	Urban	Negative	4366.14	5510.01				No education/Primary
41300066	Female	Black African	Free State	Urban	Positive	657.553	960.088	Yes	25-49	Not married	Secondary	1	Yes					Abstainers	No	High
88400071	Male	Black African	Mpumalanga	Rural informal	Negative	2633.17	2534.34	No	15-24	Not married	Secondary	1	No	>=15				Abstainers	Yes	Low
77302985	Male	Black African	Gauteng	Urban		813.571		No	50+	Not married	Secondary	1	Yes					Abstainers	No	Low
27500754	Male	Coloured	Eastern Cape	Urban	Negative	233.934	261.366	No	15-24	Not married	Secondary	2	Yes	>=15				Risky/hazardous level (8-15)	No	Low
17102237	Female	Black African	Western Cape	Urban	Negative	541.483	547.1	Yes	50+	Not married	No education/Primary		Yes					Abstainers	No	Low
21400773	Male	Black African	Eastern Cape	Urban		315.122					No education/Primary
57201141	Male	Indian	KwaZulu Natal	Urban					15-24		Secondary			>=15
91900454	Female	Black African	Limpopo	Urban					25-49		Secondary
50200035	Female	Black African	KwaZulu Natal	Urban	Negative	884.832	1634.92	No	15-24	Not married	No education/Primary	1	Yes	<15	Within 5 yrs older or younger	one partner	no	Abstainers	No	Low
60200528	Female	Black African	North West	Urban					50+	Not married
17103089	Female	White	Western Cape	Urban	Negative	1972.82	5321.49	Yes	25-49	Married	Secondary	2	Yes		Within 5 yrs older or younger	one partner	no	Low risk (1-7)	Yes	Low
52900107	Male	White	KwaZulu Natal	Urban		258.41		Yes	50+	Not married	Secondary	2	Yes		5+ younger	Two and more partners	no	Low risk (1-7)	No	Low
81700496	Female	Black African	Mpumalanga	Rural informal	Negative	1077.07	972.747	Yes	50+	Not married	No education/Primary		Yes					Abstainers	No	Low
51100674	Female	Indian	KwaZulu Natal	Urban	Negative	90.8017	98.3789	No	50+	Not married	No education/Primary	1	Yes					Low risk (1-7)	No	Low
17102287	Female	Coloured	Western Cape	Urban	Negative	1325.11	1514.52				No education/Primary
31300021	Female	Coloured	Northern Cape	Urban	Negative	384.201	738.743	Yes	15-24	Not married	Secondary	1	Yes	>=15	Within 5 yrs older or younger	one partner	no	Abstainers	No	Low
[truncated: 42,030 more rows]
