# Supplementary material for: Trends and determinants of ever having tested for HIV among youth and adults in South Africa from 2005–2017: Results from four repeated cross-sectional nationally representative household-based HIV prevalence, incidence, and behaviour surveys
Source: PLoS One. 2020 May 14;15(5):e0232883. doi: 10.1371/journal.pone.0232883 (PMC7224525; doi:10.1371/journal.pone.0232883)
Supplement: S1 Data — (ZIP) [file pone.0232883.s001.zip › Data files/Survey2017.xlsx]

## Sheet: Sheet1
Final HIV status	benchmarked hiv testing weight	benchmarked interview weight	Geotype	Province	Race of respondent	Small Area Layer	Q1.2 Sex of the respondent	Ever had an HIV test	Age groups	Current marital status	education level	Employment	Ever had sex	Sexual debut <15	Intergnerational sex	how many sexual partners did you have last 12 month?	condom use last sex act	Self percieved risk of HIV	correct knowledge and myth rejection	AUDIT
		1124.04	Rural (farms)	Western Cape	Coloured	1710146	Female	Yes	25-49	Not married	Secondary	Employed	Yes		Within 5 years	one partner	no	Low	yes	Abstainers
		2277.08	Urban	Western Cape	Black African	1720125	Female	No
		2224.19	Urban	Western Cape	Black African	1830090	Male	No
		789.13	Urban	Western Cape	Black African	1992671	Male	No
		2277.08	Urban	Western Cape	Black African	1993605	Female	No
		1265.5	Urban	Western Cape	Black African	1991808	Male	No	50+	Not married		Unemployed	Yes		younger than 5 years	one partner	no	Low	yes	Low risk (1-7)
		3787.66	Urban	Western Cape	White	1991159	Female	Yes	15-24	Not married	Secondary	Employed	No	15 years and older				Low	yes	Low risk (1-7)
			Urban	Western Cape	Coloured	1994949	Male
		1246.98	Urban	Western Cape	Coloured	1660077	Male		15-24					15 years and older
		3213.08	Urban	Western Cape	Coloured	1991374	Female	Yes
		2030.55	Urban	Western Cape	Black African	1992016	Female	Yes	15-24	Not married		Unemployed	No	15 years and older				Low	no	Low risk (1-7)
			Urban	Western Cape	Coloured	1680125	Male		15-24	Not married	no education/Primary			15 years and older
		762.444	Urban	Western Cape	Coloured	1991793	Female	Yes	50+	Married	Secondary	Employed	Yes		Within 5 years	one partner	no	Low	no	Low risk (1-7)
		1321.45	Urban	Western Cape	Coloured	1994482	Male	Yes	25-49	Married	Secondary	Employed	Yes		Within 5 years	one partner	no	Low	yes	Low risk (1-7)
		888.017	Urban	Western Cape	Black African	1993406	Male	Yes	50+	Married	no education/Primary	Unemployed	Yes		younger than 5 years	one partner	yes		no	Low risk (1-7)
		1795.05	Urban	Western Cape	Coloured	1730038	Male	Yes	25-49	Not married	Secondary	Unemployed	Yes		Within 5 years			High	no
		2967.63	Urban	Western Cape	White	1990742	Female		25-49
			Urban	Western Cape	Black African	1993643	Female
		1394.42	Urban	Western Cape	Coloured	1992059	Male	Yes	15-24	Not married		Unemployed	No	15 years and older				Low	yes	Low risk (1-7)
		2722.81	Urban	Western Cape	Black African	1993508	Male	Yes	50+	Not married		Unemployed	Yes		younger than 5 years	one partner	yes		no	Abstainers
		3214.88	Urban	Western Cape	White	1660144	Female	No	50+	Married	Secondary	Unemployed	Yes					Low	no	Low risk (1-7)
		975.394	Urban	Western Cape	Coloured	1993422	Female	Yes	50+	Married	Secondary	Employed						Low	yes	Abstainers
		975.394	Urban	Western Cape	Coloured	1994615	Female	No	50+	Not married	no education/Primary	Unemployed	Yes					Low	no	Abstainers
		692.35	Urban	Western Cape	Black African	1993030	Male	No	15-24	Not married		Unemployed	No	15 years and older				Low	no	Abstainers
		2269.15	Urban	Western Cape	White	1991159	Female
			Rural (farms)	Western Cape	Coloured	1710146	Male		15-24	Not married		Unemployed		15 years and older
		992.42	Urban	Western Cape	Coloured	1994482	Male	No	50+	Not married	Secondary	Employed	Yes					Low	yes	Abstainers
			Urban	Western Cape	Coloured	1994615	Male		25-49
		2658.65	Urban	Western Cape	White	1800055	Female	Yes
		3214.88	Urban	Western Cape	White	1660144	Female	Yes	50+	Not married	Tertiary	Unemployed	No					Low	yes
		1070.07	Urban	Western Cape	Indian	1992241	Male	No	50+	Married	Tertiary	Unemployed	Yes					Low	yes	Abstainers
		1741.89	Urban	Western Cape	Black African	1995277	Female	No	50+	Not married	no education/Primary	Unemployed	Yes					High	yes	Risky/hazardous level (8-15)
		1003.3	Urban	Western Cape	Coloured	1993760	Male	No
		866.796	Urban	Western Cape	Coloured	1660033	Female	No					No					Low	no	Abstainers
			Urban	Western Cape	Black African	1991355	Male		25-49
		3246.84	Urban	Western Cape	White	1990526	Male	Yes	50+	Married	Tertiary	Employed	Yes		younger than 5 years	one partner	no	Low	yes	Low risk (1-7)
		800.063	Urban	Western Cape	Black African	1680117	Female	No	25-49	Not married	Secondary	Employed	Yes					Low	no	Abstainers
		673.773	Urban	Western Cape	Black African	1730045	Female
		1335.98	Rural (farms)	Western Cape	Coloured	1770284	Male	Yes	50+	Married	no education/Primary	Employed	Yes					Low	no	Abstainers
		1225.12	Rural (farms)	Western Cape	Coloured	1770284	Male	No	25-49	Married	no education/Primary	Employed						Low	no	Abstainers
		866.796	Urban	Western Cape	Coloured	1780084	Female	No					No					Low	no	Abstainers
			Urban	Western Cape	White	1670104	Male		50+
		1013.66	Rural (farms)	Western Cape	Coloured	1670090	Male	No
		2477.09	Urban	Western Cape	White	1770264	Male	Yes
		2195.78	Urban	Western Cape	Black African	1995029	Male	Yes	15-24	Not married		Unemployed	Yes	15 years and older				Low	yes	Low risk (1-7)
		866.796	Urban	Western Cape	Coloured	1730038	Female	Yes					No					Low	no
		2224.19	Urban	Western Cape	Black African	1830090	Male	Yes
		881.949	Urban	Western Cape	Coloured	1730038	Male	No
		3971.59	Urban	Western Cape	White	1990526	Female	No	15-24	Not married		Unemployed	No	15 years and older				Low	yes	Low risk (1-7)
		875.742	Rural (farms)	Western Cape	Coloured	1780110	Female	No					No					Low	no	Abstainers
			Urban	Western Cape	Coloured	1994939	Male		25-49
			Urban	Western Cape	Coloured	1660128	Male		15-24					15 years and older
		1011.35	Urban	Western Cape	Coloured	1670161	Male	Yes
		3246.84	Urban	Western Cape	White	1660144	Male	No	50+	Married	Secondary	Unemployed	Yes					Low	no	Low risk (1-7)
			Urban	Western Cape	White	1991294	Male		25-49
			Urban	Western Cape	Black African	1991808	Female	No					No					High	no	Abstainers
		866.796	Urban	Western Cape	Coloured	1994482	Female	No					No					Low	no	Abstainers
			Urban	Western Cape	White	1800038	Male		50+
		3214.88	Urban	Western Cape	White	1993402	Female		50+	Not married			Yes					Low	yes
		881.949	Urban	Western Cape	Coloured	1994482	Male	No					No					Low	yes	Abstainers
		952.156	Urban	Western Cape	Coloured	1991334	Female	Yes	15-24	Not married	Secondary	Unemployed	No	15 years and older				Low	no	Abstainers
			Urban	Western Cape	White	1670104	Male		50+
		881.949	Urban	Western Cape	Coloured	1991793	Male	No
		2502.72	Urban	Western Cape	Black African	1991704	Male	No			no education/Primary
		2764.02	Urban	Western Cape	White	1670062	Male	Yes	50+	Married	Tertiary	Employed	Yes		Within 5 years	one partner	no	Low	yes	Low risk (1-7)
			Urban	Western Cape	Coloured	1992059	Female		50+
		1003.3	Urban	Western Cape	Coloured	1993406	Male	No
		881.949	Urban	Western Cape	Coloured	1994578	Male	No					No					Low	no	Abstainers
		1058.6	Urban	Western Cape	Coloured	1992811	Female	No
		866.796	Urban	Western Cape	Coloured	1994482	Female	No					No					Low	yes	Abstainers
		2277.08	Urban	Western Cape	Black African	1720125	Female	No
		2845.04	Urban	Western Cape	Black African	1992016	Female	Yes	25-49	Married	Tertiary	Employed	Yes		older than 5 years	one partner	yes	Low	yes	Abstainers
			Urban	Western Cape	Coloured	1994939	Male		25-49
		2277.08	Urban	Western Cape	Black African	1720125	Female	Yes
			Urban	Western Cape	White	1994578	Male		25-49
			Urban	Western Cape	White	1995277	Female	No
			Urban	Western Cape	White	1990742	Male		15-24					15 years and older
			Urban	Western Cape	White	1690009	Male		50+	Not married						one partner
		2502.72	Urban	Western Cape	Black African	1994908	Male	Yes
		944.864	Urban	Western Cape	Coloured	1730045	Female	No	15-24	Not married		Unemployed	Yes	15 years and older		one partner	no	Low	no
		975.394	Urban	Western Cape	Coloured	1994571	Female	No	50+	Married	no education/Primary		Yes		Within 5 years	one partner	no	Low	no	Abstainers
		2224.19	Urban	Western Cape	Black African	1830090	Male	No
		3214.88	Urban	Western Cape	White	1991643	Female	No	50+	Married	Tertiary		Yes		Within 5 years	one partner	no	Low	no	Low risk (1-7)
		4035.83	Urban	Western Cape	Black African	1993508	Male	Yes	25-49	Not married	Secondary	Unemployed							no	Risky/hazardous level (8-15)
			Urban	Western Cape	Coloured	1660077	Male
		2224.19	Urban	Western Cape	Black African	1993508	Male	Yes
			Urban	Western Cape	Coloured	1992059	Female		50+
		2984.31	Urban	Western Cape	Black African	1995308	Male		15-24	Not married	Secondary	Unemployed		15 years and older				Low	yes	Abstainers
		992.42	Urban	Western Cape	Coloured	1660128	Male	No	50+	Married	no education/Primary	Unemployed	Yes					Low	no	Abstainers
		975.394	Urban	Western Cape	Coloured	1994939	Female	Yes	50+	Not married	Secondary	Unemployed	No					Low	no	Abstainers
		992.42	Urban	Western Cape	Coloured	1994202	Male	Yes	50+	Married	Secondary	Employed						Low	yes	Abstainers
			Urban	Western Cape	White	1991643	Male		50+
			Rural (farms)	Western Cape	Black African	Matzikama NU	Female						No					High	no
		1921.64	Urban	Western Cape	Black African	1995029	Female		50+	Not married	Secondary	Employed							yes	Abstainers
		2420.86	Urban	Western Cape	Black African	1993605	Female	Yes	15-24	Not married	Secondary	Employed	Yes	15 years and older	Within 5 years	one partner	yes	Low	yes	Abstainers
		2224.19	Urban	Western Cape	Black African	1991506	Male	Yes
		3658.53	Urban	Western Cape	Black African	1830090	Male	Yes	25-49	Not married	Secondary	Unemployed	Yes		younger than 5 years	one partner	yes	Low	no	Abstainers
		1394.42	Urban	Western Cape	Coloured	1993507	Male	Yes	15-24	Not married	Secondary	Employed	Yes	15 years and older	younger than 5 years			Low	yes	Abstainers
		1005.51	Urban	Western Cape	Coloured	1992241	Female	Yes	25-49	Married	Tertiary	Employed	Yes		Within 5 years	one partner	no	Low	yes	Abstainers
		1005.51	Urban	Western Cape	Coloured	1994939	Female	Yes	25-49	Married	Secondary	Unemployed	Yes		Within 5 years	one partner	no	Low	no	Low risk (1-7)
		871.115	Urban	Western Cape	Coloured	1660022	Female	No	50+	Married	no education/Primary	Unemployed	Yes		Within 5 years	one partner	no	Low	yes	Abstainers
			Urban	Western Cape	White	1992844	Male		15-24					15 years and older
		2883.35	Urban	Western Cape	Black African	1995308	Female	Yes	25-49	Not married	Secondary	Employed	Yes		Within 5 years	one partner	yes	High	yes	Abstainers
		997.936	Urban	Western Cape	Coloured	1660077	Female	Yes	25-49	Married	Secondary	Unemployed	Yes		older than 5 years	one partner	no	Low	yes	Abstainers
		985.462	Rural (farms)	Western Cape	Coloured	1710146	Female	Yes	50+	Not married	no education/Primary	Unemployed	Yes					Low	no	Low risk (1-7)
			Urban	Western Cape	Coloured	1994722	Female		25-49
		2537.39	Urban	Western Cape	Black African	1993605	Female		25-49	Not married	Tertiary	Unemployed	Yes						no	Abstainers
		1834.61	Urban	Western Cape	Coloured	1992905	Male	Yes	25-49	Married		Employed						Low	yes	Abstainers
		2269.15	Urban	Western Cape	White	1770264	Female	Yes
			Urban	Western Cape	Coloured	1995041	Female		15-24					15 years and older
			Urban	Western Cape	Coloured	1994619			25-49
		997.936	Urban	Western Cape	Coloured	1993507	Female	Yes	25-49	Married	Secondary	Employed						Low	yes	Abstainers
		1005.51	Urban	Western Cape	Coloured	1770236	Female	Yes	25-49	Not married	Secondary	Employed	Yes					High	no
			Urban	Western Cape	Coloured	1992811	Female		15-24					15 years and older
		1202.18	Urban	Western Cape	Coloured	1730038	Male	Yes	50+	Not married		Unemployed	Yes					Low	no	Abstainers
		952.156	Urban	Western Cape	Coloured	1660022	Female	Yes	15-24	Not married	Secondary	Unemployed	Yes	15 years and older	older than 5 years	one partner	no	Low	no	Abstainers
		1235.57	Urban	Western Cape	Indian	1660077	Female	Yes	50+	Married	no education/Primary	Unemployed	Yes		Within 5 years	one partner	no	Low	no	Abstainers
		2126.5	Urban	Western Cape	Black African	1993508	Male	No					No					Low	no	Abstainers
		762.444	Urban	Western Cape	Coloured	1994939	Female	Yes	50+	Not married	Secondary	Employed	Yes					Low	no	Abstainers
		881.949	Urban	Western Cape	Coloured	1994450	Male	No
			Urban	Western Cape	Coloured	1994408	Female		50+
		2477.09	Urban	Western Cape	White	1991342	Male	Yes
		1697.83	Rural (farms)	Western Cape	White	1670207	Male	No
		909.148	Urban	Western Cape	Black African	1994946	Female	Yes	25-49	Not married	Secondary	Unemployed	Yes					Low	no
		2477.09	Urban	Western Cape	White	1991643	Male	No
		1921.64	Urban	Western Cape	Black African	1991355	Female	No	50+	Not married	no education/Primary	Unemployed							no	Abstainers
		2883.35	Urban	Western Cape	Black African	1991374	Female	Yes	25-49	Not married	Secondary	Employed	Yes		older than 5 years	one partner	yes	Low	yes	Abstainers
			Urban	Western Cape	Coloured	1720096	Male		50+
		1054.24	Rural (farms)	Western Cape	Coloured	1770284	Female	Yes	25-49	Not married	Secondary	Employed						Low	no	Abstainers
			Urban	Western Cape	White	1670062	Male		50+
		1795.05	Urban	Western Cape	Coloured	1993910	Male	Yes	25-49	Married	no education/Primary	Employed	No					Low	no	Abstainers
			Urban	Western Cape	Coloured	1991294	Male		50+
		1322.33	Urban	Western Cape	Coloured	1991334	Male	Yes	50+	Not married	Secondary	Employed						Low	no	Abstainers
		891.051	Rural (farms)	Western Cape	Coloured	Matzikama NU	Male	Yes					Yes					High	yes	Abstainers
		1013.11	Urban	Western Cape	Coloured	1992811	Female	Yes
			Urban	Western Cape	White	1630146	Male		50+
		866.796	Urban	Western Cape	Coloured	1994202	Female	No					No					Low	no	Abstainers
		2537.39	Urban	Western Cape	Black African	1992016	Female	Yes	25-49	Not married	Secondary	Employed	Yes		older than 5 years	one partner	no	Low	yes	Low risk (1-7)
			Urban	Western Cape	Black African	1620018	Female		25-49
		975.394	Urban	Western Cape	Coloured	1994578	Female	No	50+	Married	Secondary		Yes					Low	yes	Abstainers
		1202.18	Urban	Western Cape	Coloured	1620050	Male	Yes	50+	Not married	no education/Primary	Unemployed	Yes					Low	no	Abstainers
		2270.67	Urban	Western Cape	Black African	1993291	Female	No
		944.864	Urban	Western Cape	Coloured	1770236	Female	No	15-24	Not married		Unemployed	No	15 years and older				Low	yes	Abstainers
		2722.81	Urban	Western Cape	Black African	1720125	Male	Yes	50+	Not married	no education/Primary	Unemployed	Yes					Low	yes	Abstainers
		2195.78	Urban	Western Cape	Black African	1830090	Male	Yes	15-24	Not married		Unemployed	Yes	15 years and older				Low	no	Abstainers
		881.949	Urban	Western Cape	Coloured	1992680	Male	No
		952.156	Urban	Western Cape	Coloured	1992680	Female		15-24	Not married	no education/Primary	Unemployed		15 years and older
		997.936	Urban	Western Cape	Coloured	1994055	Female	Yes	25-49	Married	Tertiary	Employed	Yes		Within 5 years	one partner	yes	Low	no	Risky/hazardous level (8-15)
		3214.88	Urban	Western Cape	White	1720017	Female	No	50+	Married	Secondary	Unemployed	Yes					Low	yes	Low risk (1-7)
		875.742	Rural (farms)	Western Cape	Coloured	1770284	Female	No
			Urban	Western Cape	Coloured	1994949	Male		50+
		1408.81	Rural (farms)	Western Cape	Coloured	1770284	Male	No	15-24	Not married	Secondary	Unemployed	No	15 years and older				Low	no	Abstainers
		858.528	Urban	Western Cape	Black African	1680117	Male	Yes	50+	Married	Secondary	Employed	Yes		younger than 5 years	one partner	no	Low	no	Abstainers
		1013.11	Urban	Western Cape	Coloured	1994343	Female
			Urban	Western Cape	Coloured	1993406	Male		25-49
		1617.36	Urban	Western Cape	Coloured	1770236	Male	Yes	25-49	Married	Tertiary	Employed	Yes		Within 5 years	one partner	no	Low	yes	Abstainers
		3214.88	Urban	Western Cape	White	1800038	Female	No	50+	Married	Secondary	Unemployed	Yes					Low	yes	Low risk (1-7)
			Urban	Western Cape	Coloured	1994946	Male		25-49
		985.022	Urban	Western Cape	Indian	1992241	Female	No	50+	Married	Tertiary	Unemployed	Yes					Low	no	Abstainers
		975.394	Urban	Western Cape	Coloured	1680117	Female	No	50+	Not married	no education/Primary	Unemployed	Yes					Low	no	Abstainers
		2420.86	Urban	Western Cape	Black African	1995029	Female		15-24	Not married	Secondary	Employed		15 years and older				Low	yes	Abstainers
		1003.3	Urban	Western Cape	Coloured	1770236	Male	No
		701.307	Urban	Western Cape	Black African	1992671	Male	No
		715.963	Urban	Western Cape	Black African	1993030	Female	No
		866.796	Urban	Western Cape	Coloured	1820028	Female	No					No					Low	yes	Abstainers
		2224.19	Urban	Western Cape	Black African	1995308	Male	Yes
		1058.6	Urban	Western Cape	Coloured	1820028	Female	No
			Urban	Western Cape	Black African	1995277	Male		25-49
		1058.6	Urban	Western Cape	Coloured	1994343	Female	Yes
		1058.6	Urban	Western Cape	Coloured	1994619	Female	No
			Urban	Western Cape	Black African	1991334	Male		25-49
		871.115	Urban	Western Cape	Coloured	1660129	Female	Yes	50+	Married	Secondary	Unemployed	Yes					Low	no	Abstainers
		997.936	Urban	Western Cape	Coloured	1730045	Female	Yes	25-49	Not married	Secondary	Employed	No					Low	no	Abstainers
			Urban	Western Cape	Coloured	1991155	Female		25-49
		2224.19	Urban	Western Cape	Black African	1995029	Male	Yes
		2277.08	Urban	Western Cape	Black African	1720125	Female	No
		1058.6	Urban	Western Cape	Coloured	1993406	Female	Yes
		1054.24	Rural (farms)	Western Cape	Coloured	1770284	Female	Yes	25-49	Not married	Secondary	Employed	Yes		Within 5 years	one partner	yes	Low	yes
		3658.53	Urban	Western Cape	Black African	1995308	Male	No	25-49	Not married	Secondary	Unemployed						High	yes	Abstainers
		762.444	Urban	Western Cape	Coloured	1994722	Female	Yes	50+	Not married	Tertiary	Employed	Yes						yes	Abstainers
		2045.7	Urban	Western Cape	Black African	1993605	Male	No	50+	Married	no education/Primary	Unemployed	Yes					Low	no	Abstainers
			Urban	Western Cape	Black African	1660048	Female		25-49
		1897.21	Urban	Western Cape	Indian	1680125	Male	No
		1321.45	Urban	Western Cape	Coloured	1994619	Male	Yes	25-49	Married	Secondary	Employed	Yes		younger than 5 years	one partner	yes	Low	yes	High risk/harmful (16-19)
		2502.72	Urban	Western Cape	Black African	1660048	Male	No
		1202.18	Urban	Western Cape	Coloured	1770236	Male	Yes	50+	Not married	no education/Primary	Unemployed	Yes					Low	no	Risky/hazardous level (8-15)
		1058.6	Urban	Western Cape	Coloured	1994939	Female	Yes
		2567.04	Urban	Western Cape	Indian	1830090	Male	No
		1202.18	Urban	Western Cape	Coloured	1993910	Male	No	50+	Married	no education/Primary	Unemployed	Yes		younger than 5 years	one partner	no		no	Abstainers
		1214.59	Rural (farms)	Western Cape	Coloured	Matzikama NU	Male	No	50+	Married	Tertiary	Employed	Yes		Within 5 years	one partner	no	Low	no	Low risk (1-7)
		1003.3	Urban	Western Cape	Coloured	1660077	Male	Yes
		917.894	Urban	Western Cape	Coloured	1670151	Female	No	25-49	Married	Secondary	Employed	Yes		older than 5 years	one partner	no	Low	no	Abstainers
		4035.83	Urban	Western Cape	Black African	1993508	Male	Yes	25-49	Married	Tertiary	Employed	Yes		Within 5 years	one partner			no	Abstainers
		3864.3	Urban	Western Cape	Black African	1995029	Male		25-49	Married	Secondary	Employed							yes
		1058.6	Urban	Western Cape	Coloured	1660033	Female	Yes
		997.936	Urban	Western Cape	Coloured	1994482	Female	Yes	25-49	Married	Secondary	Employed	Yes		Within 5 years	one partner	no	Low	yes	Abstainers
			Urban	Western Cape	Black African	1660048	Female		15-24					15 years and older
		226.212	Urban	Western Cape	Indian	1992440	Female	Yes	25-49	Married	Secondary	Employed	Yes					Low	yes	Abstainers
		762.444	Urban	Western Cape	Coloured	1660033	Female	No	50+	Married	Secondary	Unemployed	Yes		Within 5 years	one partner	no	Low	yes	Abstainers
			Urban	Western Cape	Coloured	1994202	Male		50+
		3577.2	Urban	Western Cape	Black African	1993508	Male	Yes	25-49	Not married	Tertiary	Employed						Low	yes	Abstainers
		3246.84	Urban	Western Cape	White	1800038	Male	No	50+	Married	Secondary	Unemployed	Yes					Low	no	Low risk (1-7)
			Urban	Western Cape	Coloured	1994722	Female		50+
		1008.24	Rural (farms)	Western Cape	Coloured	1770284	Female	No	25-49	Not married	Secondary	Employed	Yes		older than 5 years	one partner	no	Low	no	Abstainers
		2126.5	Urban	Western Cape	Black African	1995029	Male	No					No					Low	yes	Abstainers
		2224.19	Urban	Western Cape	Black African	1994908	Male	No
			Rural (farms)	Western Cape	Black African	Matzikama NU	Male		15-24	Not married				15 years and older
			Rural (farms)	Western Cape	Coloured	1670207
			Urban	Western Cape	White	1770264	Male		25-49
			Urban	Western Cape	Black African	1991506	Male		15-24					15 years and older
			Urban	Western Cape	Coloured	1991294	Male		25-49
		2126.5	Urban	Western Cape	Black African	1991374	Male	No					No					High	yes	Abstainers
		880.106	Rural (farms)	Western Cape	Coloured	1670090	Female	No	50+	Not married	no education/Primary	Employed	Yes					Low	no	Low risk (1-7)
		1617.36	Urban	Western Cape	Coloured	1992811	Male	Yes	25-49	Married	Secondary	Employed	Yes		Within 5 years	one partner	no	Low	no	Abstainers
		1231.03	Rural (farms)	Western Cape	Black African	1650128	Male	Yes	25-49	Married	no education/Primary	Employed	Yes		Within 5 years	one partner	no	Low	no	Abstainers
		1013.11	Urban	Western Cape	Coloured	1994055	Female	No
		1003.3	Urban	Western Cape	Coloured	1740014	Male	No
		1212.6	Urban	Western Cape	Coloured	1994946	Male	Yes	25-49	Married	Secondary	Employed	Yes		Within 5 years	one partner	no	Low	no	Abstainers
		2967.63	Urban	Western Cape	White	1991159	Female	Yes	25-49	Not married	Secondary	Employed	Yes					Low	yes	Low risk (1-7)
			Urban	Western Cape	Coloured	1994722	Female		15-24					15 years and older
			Urban	Western Cape	Coloured	1995041	Male		50+
		2477.09	Urban	Western Cape	White	1990251	Male	No
		1003.3	Urban	Western Cape	Coloured	1994939	Male	No
		1478.9	Urban	Western Cape	Coloured	1992402	Male	Yes
			Urban	Western Cape	Coloured	1993760	Male		25-49
		1834.61	Urban	Western Cape	Coloured	1730038	Male	Yes	25-49	Married	Secondary	Employed	Yes		Within 5 years	one partner	no	Low	no	Low risk (1-7)
		1662.6	Urban	Western Cape	Black African	1991377	Male	Yes	25-49	Not married	Tertiary	Employed	No					Low	yes
		2722.81	Urban	Western Cape	Black African	1993508	Male		50+	Married	Secondary	Employed							yes	Abstainers
		2195.78	Urban	Western Cape	Black African	1720125	Male	No	15-24	Not married		Unemployed	No	15 years and older				Low	no	Abstainers
			Urban	Western Cape	Coloured	1993406	Male		25-49
		1058.6	Urban	Western Cape	Coloured	1994615	Female	Yes
		1212.6	Urban	Western Cape	Coloured	1660128	Male		25-49
		1011.35	Urban	Western Cape	Coloured	1660022	Male	No
			Urban	Western Cape	White	1991159	Female		50+
		1058.6	Urban	Western Cape	Coloured	1720096	Female	No
		1005.51	Urban	Western Cape	Coloured	1820028	Female	Yes	25-49	Married	Secondary	Employed	No					Low	yes	Abstainers
			Urban	Western Cape	White	1620050	Female		50+
		1795.05	Urban	Western Cape	Coloured	1770236	Male	No	25-49	Not married	Tertiary	Employed	Yes		Within 5 years	Two and more partners	no	Low	yes	Low risk (1-7)
		1202.18	Urban	Western Cape	Coloured	1992905	Male	No	50+	Married	Secondary	Unemployed	Yes					Low	no	Abstainers
			Urban	Western Cape	Coloured	1994939	Male		25-49
		3214.88	Urban	Western Cape	White	1991342	Female	No	50+	Not married	Secondary	Unemployed	Yes					Low	yes	Abstainers
		2277.08	Urban	Western Cape	Black African	1994908	Female	Yes
		3299.82	Urban	Western Cape	White	1800038	Male	Yes	50+	Married	Tertiary	Employed	Yes		Within 5 years	one partner	no	Low	yes	Low risk (1-7)
		1058.6	Urban	Western Cape	Coloured	1680125	Female	No
		1005.51	Urban	Western Cape	Coloured	1994939	Female	Yes	25-49	Married	Secondary	Unemployed	Yes		older than 5 years	one partner	no	Low	yes	Low risk (1-7)
		961.984	Rural (farms)	Western Cape	Coloured	1770284	Female	Yes	15-24	Not married	Secondary	Employed	Yes	15 years and older	Within 5 years	one partner	yes	Low	yes	Low risk (1-7)
			Urban	Western Cape	White	1992044	Male		25-49
		1795.05	Urban	Western Cape	Coloured	1670161	Male	No	25-49	Not married	Secondary	Employed	No					Low	yes	Low risk (1-7)
			Urban	Western Cape	Coloured	1994343	Male		50+
			Urban	Western Cape	Coloured	1994949	Female
		952.156	Urban	Western Cape	Coloured	1992241	Female	Yes	15-24	Not married	Tertiary	Employed	Yes	15 years and older	Within 5 years	one partner	yes	Low	yes	Abstainers
		1011.35	Urban	Western Cape	Coloured	1670151	Male	Yes
		640.252	Urban	Western Cape	Black African	1993030	Female	Yes	15-24	Not married		Unemployed	No	15 years and older				Low	no	Low risk (1-7)
		2537.39	Urban	Western Cape	Black African	1995029	Female	Yes	25-49	Married	Secondary	Unemployed							yes	Abstainers
		1003.3	Urban	Western Cape	Coloured	1994949	Male	No
			Urban	Western Cape	Coloured	1994949	Female		25-49
		1013.11	Urban	Western Cape	Coloured	1992905	Female	No
		3182.89	Urban	Western Cape	White	1990580	Male	Yes	25-49	Married	Secondary	Employed	Yes		Within 5 years	one partner	no	Low	no	Low risk (1-7)
		2270.67	Urban	Western Cape	Black African	1995239	Female	No
		1387.04	Urban	Western Cape	Black African	1990161	Male	Yes	15-24	Not married	Secondary	Unemployed	Yes	15 years and older	Within 5 years	one partner	no	Low	no	Risky/hazardous level (8-15)
			Urban	Western Cape	Black African	1991355	Male		25-49
		1058.6	Urban	Western Cape	Coloured	1992905	Female	No
			Urban	Western Cape	Coloured	1993030	Female		50+
		952.156	Urban	Western Cape	Coloured	1670151	Female	Yes	15-24	Not married	Secondary	Unemployed	No	15 years and older				Low	yes	Abstainers
		2270.67	Urban	Western Cape	Black African	1995277	Female	Yes
		1003.3	Urban	Western Cape	Coloured	1730045	Male	Yes
		997.936	Urban	Western Cape	Coloured	1994045	Female	Yes	25-49	Not married	Secondary	Unemployed	Yes		Within 5 years	one partner	no	Low	yes	Abstainers
		2269.15	Urban	Western Cape	White	1670062	Female	No
		1394.42	Urban	Western Cape	Coloured	1760164	Male	Yes	15-24	Not married	Secondary	Employed	Yes	15 years and older	Within 5 years	one partner	yes	Low	no	Low risk (1-7)
			Urban	Western Cape	Coloured	1993030	Male		15-24					15 years and older
		1058.6	Urban	Western Cape	Coloured	1994619	Female	No
		1011.35	Urban	Western Cape	Coloured	1660209	Male	Yes
		1246.98	Urban	Western Cape	Coloured	1992059	Male	No	15-24	Not married		Unemployed	No	15 years and older				Low	yes	Low risk (1-7)
		1259.85	Rural (farms)	Western Cape	Coloured	1770284	Male	No	15-24	Not married		Unemployed	No	15 years and older				Low	no	Abstainers
			Urban	Western Cape	Coloured	1992680	Male		25-49
			Urban	Western Cape	Coloured	1994408	Female		25-49
		1011.35	Urban	Western Cape	Coloured	1992811	Male	No
		881.949	Urban	Western Cape	Coloured	1994939	Male	No
		1834.61	Urban	Western Cape	Coloured	1993507	Male	Yes	25-49	Not married	Secondary	Employed	Yes					Low	yes	Risky/hazardous level (8-15)
			Urban	Western Cape	Coloured	1994408	Male		15-24					15 years and older
			Urban	Western Cape	White	1994578	Male		50+
		2502.72	Urban	Western Cape	Black African	1993508	Male	Yes
		369.47	Urban	Western Cape	Indian	1992440	Male	Yes	25-49	Married	Tertiary	Employed	Yes					Low	no	Abstainers
		917.894	Urban	Western Cape	Coloured	1730038	Female	Yes	25-49	Not married	Secondary	Employed	Yes					High	no	Abstainers
		2984.31	Urban	Western Cape	Black African	1994908	Male	Yes	15-24	Not married	Secondary	Unemployed	Yes	15 years and older	Within 5 years	one partner	no	Low	no	Abstainers
		2269.15	Urban	Western Cape	White	1990251	Female	No
		1321.45	Urban	Western Cape	Coloured	1994949	Male	No	25-49	Married	Secondary	Employed	Yes					Low	no	Abstainers
			Urban	Western Cape	Black African	1995277	Male		25-49
			Urban	Western Cape	Black African	1660048	Male		25-49
		1043.47	Urban	Western Cape	Coloured	1994578	Female	Yes	25-49	Not married	Secondary	Unemployed	Yes		Within 5 years	one partner	no	Low	yes	Low risk (1-7)
		1212.6	Urban	Western Cape	Coloured	1994408	Male	Yes	25-49	Married		Employed	Yes		Within 5 years	one partner	no	Low	no	Risky/hazardous level (8-15)
		1043.47	Urban	Western Cape	Coloured	1992811	Female	Yes	25-49	Married		Employed	Yes		younger than 5 years	one partner	no	Low	yes	Low risk (1-7)
		1246.98	Urban	Western Cape	Coloured	1991155	Male	No	15-24	Not married		Unemployed	No	15 years and older				Low	no	Abstainers
			Urban	Western Cape	White	1720017	Male		25-49
			Urban	Western Cape	Coloured	1991294	Male		15-24					15 years and older
			Urban	Western Cape	Coloured	1994939	Female
		4035.83	Urban	Western Cape	Black African	1995029	Male	No	25-49	Not married	Secondary	Employed	Yes					Low	no	Abstainers
		952.156	Urban	Western Cape	Coloured	1720096	Female		15-24					15 years and older
		1011.35	Urban	Western Cape	Coloured	1992811	Male	No
			Rural (farms)	Western Cape	White	1620021	Female		25-49	Married	Tertiary	Employed
		1003.3	Urban	Western Cape	Coloured	1994408	Male	No
			Urban	Western Cape	White	1991643	Female		15-24					15 years and older
			Urban	Western Cape	Coloured	1994989	Male		25-49
		1803.65	Urban	Western Cape	White	1992317	Female	Yes
			Urban	Western Cape	Black African	1993822	Male		15-24					15 years and older
		917.894	Urban	Western Cape	Coloured	1994615	Female	Yes	25-49	Married	Secondary	Employed	Yes					Low	yes	Abstainers
		1212.6	Urban	Western Cape	Coloured	1994946	Male	Yes	25-49	Married	Secondary	Employed	Yes		Within 5 years	one partner	no	Low	no	Abstainers
		1058.6	Urban	Western Cape	Coloured	1995041	Female	No
		1225.12	Rural (farms)	Western Cape	Coloured	1770284	Male	No	25-49	Married	Secondary	Employed						Low	no	Abstainers
		1069.52	Rural (farms)	Western Cape	Coloured	1710146	Female	Yes
		771.196	Rural (farms)	Western Cape	Black African	1650128	Female	No	15-24	Not married	no education/Primary	Employed	Yes	less than 15 years				Low	no	Abstainers
			Rural (farms)	Western Cape		1650042	Male		15-24	Not married				15 years and older
			Urban	Western Cape	Black African	1993291	Female		25-49
		975.394	Urban	Western Cape	Coloured	1820028	Female	Yes	50+	Not married	no education/Primary	Unemployed	Yes					Low	yes	Abstainers
		1322.33	Urban	Western Cape	Coloured	1992044	Male	Yes	50+	Married	Tertiary	Employed	Yes		Within 5 years	one partner	yes	High	no
		2126.5	Urban	Western Cape	Black African	1770039	Male	No			no education/Primary		No					Low	no	Abstainers
		1011.35	Urban	Western Cape	Coloured	1993422	Male	No
		2277.08	Urban	Western Cape	Black African	1830090	Female	No
		1202.18	Urban	Western Cape	Coloured	1660033	Male	Yes	50+	Married	Tertiary	Unemployed	Yes					Low	no	Abstainers
		997.936	Urban	Western Cape	Coloured	1730038	Female	Yes	25-49	Married	Tertiary	Employed	Yes		Within 5 years	one partner	no	Low	no	Abstainers
			Urban	Western Cape	Coloured	1995041	Male		50+
		1005.51	Urban	Western Cape	Coloured	1994619	Female	Yes	25-49	Married	Tertiary	Employed	Yes		Within 5 years	one partner	no	Low	no	Abstainers
		1003.3	Urban	Western Cape	Coloured	1720096	Male	No
		2537.39	Urban	Western Cape	Black African	1991374	Female	Yes	25-49	Not married	Tertiary	Employed						Low	yes	Abstainers
			Urban	Western Cape	Black African	1993822	Male		15-24					15 years and older
			Urban	Western Cape	Black African	1991506	Female		25-49
			Urban	Western Cape	Coloured	1994578	Male		50+
		1246.98	Urban	Western Cape	Coloured	1680117	Male	No	15-24	Not married		Unemployed	No	15 years and older				Low	yes	Abstainers
			Urban	Western Cape	Black African	1993643	Male		50+
		1231.03	Rural (farms)	Western Cape	Black African	1620021	Male		25-49	Not married	Secondary	Employed	Yes					High	no	Abstainers
			Urban	Western Cape	Coloured	1994989	Male		50+
		881.949	Urban	Western Cape	Coloured	1820028	Male	No					No					Low	yes	Abstainers
		1005.51	Urban	Western Cape	Coloured	1994939	Female	Yes	25-49	Married	Tertiary	Employed	Yes		Within 5 years	one partner	no	Low	yes	Low risk (1-7)
			Urban	Western Cape	Coloured	1991793	Male		25-49
		2136.86	Urban	Western Cape	Black African	1993605	Female	No					No					Low	no	Abstainers
		1015.89	Rural (farms)	Western Cape	Coloured	1770284	Female	No	25-49	Not married		Employed	No					Low	no	Abstainers
			Urban	Western Cape	Coloured	1992811	Male		25-49
		1322.33	Urban	Western Cape	Coloured	1992059	Male	Yes	50+	Married	Secondary	Employed	Yes		younger than 5 years	one partner	no	Low	yes
		2624.29	Rural (farms)	Western Cape	White	1670090	Male	Yes	25-49	Not married	Tertiary	Employed	Yes		younger than 5 years	Two and more partners	no	Low	yes	Low risk (1-7)
		975.394	Urban	Western Cape	Coloured	1680125	Female	Yes	50+	Married	no education/Primary	Unemployed	Yes		Within 5 years	one partner	no	Low	yes	Abstainers
		797.274	Rural (farms)	Western Cape	Black African	1650128	Male	No
		975.394	Urban	Western Cape	Coloured	1991334	Female	No	50+	Not married	Secondary	Unemployed						Low	no	Abstainers
		997.936	Urban	Western Cape	Coloured	1994045	Female	Yes	25-49	Married	Secondary	Employed						Low	yes	Abstainers
		952.156	Urban	Western Cape	Coloured	1992680	Female	Yes	15-24	Not married		Employed	No	15 years and older				Low	no	Abstainers
		1058.6	Urban	Western Cape	Coloured	1994202	Female	Yes
		975.394	Urban	Western Cape	Coloured	1660128	Female	No	50+	Married	no education/Primary	Unemployed	Yes		younger than 5 years	one partner	no	Low	yes	Abstainers
			Urban	Western Cape	Coloured	1993030	Female		15-24					15 years and older
		975.394	Urban	Western Cape	Coloured	1994202	Female	No	50+	Married	Secondary	Unemployed	Yes					Low	no	Abstainers
		975.394	Urban	Western Cape	Coloured	1993406	Female	No	50+	Not married	no education/Primary	Unemployed						Low	no	Abstainers
		975.394	Urban	Western Cape	Coloured	1630078	Female		50+
		1011.35	Urban	Western Cape	Coloured	1994946	Male	Yes
		2845.04	Urban	Western Cape	Black African	1995029	Female	Yes	25-49	Married	Secondary	Employed							yes	Low risk (1-7)
			Rural (farms)	Western Cape	White	1670207	Female
			Rural (farms)	Western Cape	Black African	1710146	Female
			Urban	Western Cape	Coloured	1660128	Female		50+
		881.949	Urban	Western Cape	Coloured	1730038	Male	Yes
		2493.09	Urban	Western Cape	White	1990526	Female	Yes	50+	Married	Tertiary	Employed	Yes		younger than 5 years	one partner	no	Low	no	Low risk (1-7)
			Urban	Western Cape	White	1991334	Female	Yes	25-49	Married		Unemployed	Yes		older than 5 years	one partner	no	Low	no	Abstainers
		1043.47	Urban	Western Cape	Coloured	1992241	Female	No	25-49	Not married	Tertiary	Employed						Low	no	Abstainers
		975.394	Urban	Western Cape	Coloured	1670161	Female	No	50+	Married	Secondary	Unemployed	Yes					Low	yes	Abstainers
		975.394	Urban	Western Cape	Coloured	1770236	Female	Yes	50+	Married		Unemployed	Yes					Low	no
		975.394	Urban	Western Cape	Coloured	1993507	Female	Yes	50+	Married	no education/Primary	Unemployed	Yes		Within 5 years	one partner	no	Low	no	Abstainers
		1003.3	Urban	Western Cape	Coloured	1992905	Male	No
		871.115	Urban	Western Cape	Coloured	1994615	Female	Yes	50+	Not married	Secondary	Unemployed						Low	no	Abstainers
		3299.82	Urban	Western Cape	White	1991294	Male	Yes	50+	Married	Tertiary	Employed	Yes		Within 5 years	one partner		Low	no	Low risk (1-7)
		871.115	Urban	Western Cape	Coloured	1992905	Female	No	50+	Married	Secondary	Unemployed	Yes		younger than 5 years	one partner	yes	Low	no
		2375.6	Rural (farms)	Western Cape	White	1670207	Male	No	25-49	Married	Tertiary	Employed	Yes		Within 5 years	one partner	no	Low	yes	Low risk (1-7)
			Urban	Western Cape	Coloured	1995277	Female		15-24					15 years and older
		2502.72	Urban	Western Cape	Black African	1991704	Male	No
		2023.84	Urban	Western Cape	Black African	1993508	Female	Yes	25-49	Married	Secondary	Unemployed							yes	Abstainers
		871.115	Urban	Western Cape	Coloured	1994578	Female	No	50+	Married	Secondary	Unemployed	Yes		older than 5 years		no	Low	no	Abstainers
			Urban	Western Cape	Coloured	1994408	Female		50+
		866.796	Urban	Western Cape	Coloured	1995041	Female	No
		917.894	Urban	Western Cape	Coloured	1994619	Female	Yes	25-49	Married	Secondary	Unemployed	Yes		Within 5 years	one partner	no	Low	yes	Risky/hazardous level (8-15)
		871.115	Urban	Western Cape	Coloured	1992044	Female	No	50+	Married	Tertiary	Employed	Yes		Within 5 years	one partner	no	Low	yes	Abstainers
		866.796	Urban	Western Cape	Coloured	1994482	Female	No					No					Low	yes	Abstainers
		871.115	Urban	Western Cape	Coloured	1660077	Female	No	50+	Married	Secondary	Unemployed	Yes					Low	yes	Abstainers
		1015.89	Rural (farms)	Western Cape	Coloured	1770284	Female	No	25-49	Married	Secondary	Employed						Low	no	Abstainers
			Urban	Western Cape	Coloured	1994615	Male		25-49
		2845.04	Urban	Western Cape	Black African	1995029	Female	Yes	25-49	Not married	Secondary	Employed						Low	yes	Abstainers
		762.444	Urban	Western Cape	Coloured	1994722	Female	Yes	50+	Married	Secondary	Unemployed	Yes		Within 5 years	one partner	no	Low	yes	Abstainers
		975.394	Urban	Western Cape	Coloured	1994571	Female	Yes	50+	Not married	Secondary	Unemployed	Yes					Low	no	Abstainers
		975.394	Urban	Western Cape	Coloured	1992905	Female	Yes	50+	Not married	Secondary	Unemployed						Low	no	Abstainers
		1202.18	Urban	Western Cape	Coloured	1991334	Male	No	50+	Not married	no education/Primary	Unemployed	Yes					Low	no	Abstainers
		891.051	Rural (farms)	Western Cape	Coloured	1770284	Male	No
			Urban	Western Cape	Coloured	1991793	Female		50+
			Urban	Western Cape	Coloured	1730038	Female		25-49
		4190.98	Urban	Western Cape	Coloured	1991374	Male	No	25-49	Not married	Tertiary	Employed	Yes		younger than 5 years	one partner	no	High	yes	Risky/hazardous level (8-15)
		1011.35	Urban	Western Cape	Coloured	1620018	Male	Yes
		975.394	Urban	Western Cape	Coloured	1660033	Female	Yes	50+	Not married		Unemployed	Yes					Low	yes	Abstainers
		1058.6	Urban	Western Cape	Coloured	1760164	Female	No
		762.444	Urban	Western Cape	Coloured	1730057	Female	No	50+	Married	Secondary	Unemployed	Yes		Within 5 years	one partner	no	Low	no	Abstainers
		3864.3	Urban	Western Cape	Black African	1720125	Male	Yes	25-49	Married	Tertiary	Employed	Yes		younger than 5 years	one partner	yes	Low	no	Low risk (1-7)
		952.156	Urban	Western Cape	Coloured	1994722	Female		15-24					15 years and older
		1005.51	Urban	Western Cape	Coloured	1994619	Female	Yes	25-49	Married	Secondary	Employed	Yes		Within 5 years	one partner	no	Low	no	Low risk (1-7)
		762.444	Urban	Western Cape	Coloured	1991334	Female	Yes	50+	Not married	Secondary	Employed	Yes					Low	no	Abstainers
		1043.47	Urban	Western Cape	Coloured	1992044	Female		25-49	Married	Secondary	Unemployed	Yes		older than 5 years	one partner			yes
		1058.6	Urban	Western Cape	Coloured	1994722	Female	Yes
		762.444	Urban	Western Cape	Coloured	1992044	Female	Yes	50+	Married	Secondary	Employed	Yes		Within 5 years	one partner	no	Low	no	Abstainers
			Urban	Western Cape	Coloured	1994578	Female		50+	Married	Secondary	Unemployed							yes
		1058.6	Urban	Western Cape	Coloured	1993910	Female	Yes
		917.894	Urban	Western Cape	Coloured	1994482	Female	Yes	25-49	Married	Secondary	Employed	Yes		younger than 5 years	one partner	no	Low	yes	Abstainers
		875.742	Rural (farms)	Western Cape	Coloured	1770284	Female	No					No					Low	yes	Abstainers
		917.894	Urban	Western Cape	Coloured	1660077	Female	Yes	25-49	Married	Secondary	Unemployed	Yes		Within 5 years	one partner	no	Low	no	Low risk (1-7)
			Urban	Western Cape	White	1770264	Male		25-49
		1711.72	Urban	Western Cape	Indian	1991145	Female	Yes	25-49	Married	Secondary	Unemployed	No					Low	no	Low risk (1-7)
		917.894	Urban	Western Cape	Coloured	1992059	Female	Yes	25-49	Married	Tertiary	Employed	Yes		older than 5 years	one partner	no	Low	yes
			Urban	Western Cape	Coloured	1994619	Male		15-24					15 years and older
		3246.84	Urban	Western Cape	White	1992844	Male	No	50+	Not married	Tertiary	Employed	Yes					Low	yes	Low risk (1-7)
		875.742	Rural (farms)	Western Cape	Coloured	1670090	Female	No
		1043.47	Urban	Western Cape	Coloured	1991793	Female	Yes	25-49	Not married		Employed	Yes		Within 5 years	one partner	no	Low	yes	Low risk (1-7)
		1246.98	Urban	Western Cape	Coloured	1995041	Male	No	15-24	Not married	no education/Primary	Unemployed		15 years and older				Low	no	Abstainers
		1482.16	Urban	Western Cape	Coloured	1991294	Female		25-49	Married	Tertiary	Employed							no
		2658.65	Urban	Western Cape	White	1991643	Female	Yes
		1058.6	Urban	Western Cape	Coloured	1620018	Female	No
			Urban	Western Cape	Coloured	1992811	Female		15-24					15 years and older
		1011.35	Urban	Western Cape	Coloured	1994722	Male	No
		2502.72	Urban	Western Cape	Black African	1992016	Male	No
		975.394	Urban	Western Cape	Coloured	1993507	Female	No	50+	Not married	no education/Primary	Unemployed	Yes					Low	no	Abstainers
		917.894	Urban	Western Cape	Coloured	1660022	Female	Yes	25-49	Married	no education/Primary	Unemployed	Yes		Within 5 years	one partner	no	Low	yes	Low risk (1-7)
			Urban	Western Cape	Coloured	1770236	Female		25-49
		1054.24	Rural (farms)	Western Cape	Coloured	1670207	Female	Yes	25-49	Married	Secondary	Employed	Yes		Within 5 years			Low	yes
		1043.47	Urban	Western Cape	Coloured	1670151	Female	Yes	25-49	Not married	Secondary	Unemployed	Yes					Low	yes	Abstainers
		1005.51	Urban	Western Cape	Coloured	1720096	Female	Yes	25-49	Not married	Tertiary	Employed	Yes					Low	yes
			Urban	Western Cape	Black African	1994722	Male		15-24	Not married	Secondary	Employed	Yes	less than 15 years	Within 5 years	one partner	yes		yes
		1054.24	Rural (farms)	Western Cape	Coloured	1770284	Female	Yes	25-49	Married	Secondary	Employed	Yes		Within 5 years	one partner	no	Low	yes
		1043.47	Urban	Western Cape	Coloured	1994989	Female	Yes	25-49	Married		Employed	Yes		older than 5 years	one partner	no	Low	yes	Low risk (1-7)
			Urban	Western Cape	Coloured	1750092	Male		15-24	Not married				15 years and older
			Urban	Western Cape	Coloured	1994939	Male		15-24					15 years and older
		1043.47	Urban	Western Cape	Coloured	1780084	Female	Yes	25-49	Not married		Employed	Yes					Low	yes	Abstainers
			Urban	Western Cape	Coloured	1994408	Female		25-49
		1212.6	Urban	Western Cape	Coloured	1730038	Male	Yes	25-49	Married	Secondary	Unemployed	Yes		younger than 5 years	one partner	no	Low	no	Low risk (1-7)
		997.936	Urban	Western Cape	Coloured	1991793	Female	Yes	25-49	Not married	Secondary	Employed						Low	no	Abstainers
			Urban	Western Cape	Coloured	1994949	Female		25-49
		1321.45	Urban	Western Cape	Coloured	1994615	Male	Yes	25-49	Not married	Secondary	Unemployed						Low	no	Risky/hazardous level (8-15)
			Urban	Western Cape	Coloured	1995041	Male
		400.804	Rural (farms)	Western Cape	Coloured	1995337	Female	Yes	25-49	Married	Tertiary	Unemployed	Yes		older than 5 years		no		yes	Abstainers
			Urban	Western Cape	White	1991159	Female		50+
			Urban	Western Cape	Coloured	1720096	Male		25-49
		881.949	Urban	Western Cape	Coloured	1670151	Male	No
		1272.54	Urban	Western Cape	Black African	1993030	Male	Yes	25-49	Married	Secondary	Employed	Yes		Within 5 years	one partner	no	Low	yes	Abstainers
		72.0117	Urban	Western Cape	Indian	1992440	Male	Yes
		1335.09	Rural (farms)	Western Cape	Coloured	1770284	Male	No	25-49	Not married	Secondary	Employed	No					Low	yes
			Urban	Western Cape	Coloured	1992044	Male		25-49
		3357.32	Urban	Western Cape	Coloured	1991374	Female	Yes
		762.444	Urban	Western Cape	Coloured	1994946	Female	Yes	50+	Married	Secondary	Unemployed	Yes		Within 5 years	one partner	no	Low	no	Low risk (1-7)
			Urban	Western Cape	Coloured	1660128	Male		25-49
		1011.35	Urban	Western Cape	Coloured	1994615	Male	No
		2270.67	Urban	Western Cape	Black African	1995029	Female	No
			Urban	Western Cape	Coloured	1992317	Female		25-49
			Urban	Western Cape	White	1991374	Male	No
		640.252	Urban	Western Cape	Black African	1993822	Female	Yes	15-24	Not married		Unemployed	No	15 years and older				Low	no
		1124.04	Rural (farms)	Western Cape	Coloured	1770284	Female	No	25-49	Not married	Secondary	Employed	Yes		older than 5 years	one partner	no	Low	no	Abstainers
		89.1102	Urban	Western Cape	Coloured	1991032	Female	Yes	25-49	Not married	Secondary	Unemployed	Yes		Within 5 years	one partner	no	Low	no
		1112.56	Urban	Western Cape	Coloured	1994408	Female	Yes	25-49	Married	Secondary	Employed	Yes		Within 5 years	one partner	yes	Low	no	Low risk (1-7)
		1005.51	Urban	Western Cape	Coloured	1994482	Female	No	25-49	Married	Secondary	Employed	Yes					Low	yes	Abstainers
		1112.56	Urban	Western Cape	Coloured	1660033	Female	Yes	25-49	Not married	Secondary	Unemployed	Yes		Within 5 years	one partner	no	Low	yes	Risky/hazardous level (8-15)
		2195.78	Urban	Western Cape	Black African	1993291	Male	No	15-24	Not married		Unemployed	No	15 years and older				Low	no	Abstainers
		1112.56	Urban	Western Cape	Coloured	1992811	Female	No	25-49	Married	Secondary	Employed	Yes		Within 5 years	one partner	no	Low	no	Abstainers
		1202.18	Urban	Western Cape	Coloured	1993422	Male	Yes	50+	Not married	Secondary	Unemployed	Yes					Low	no	Abstainers
		975.394	Urban	Western Cape	Coloured	1991334	Female	Yes	50+	Not married	Secondary	Unemployed	Yes					Low	no	Abstainers
			Rural (farms)	Western Cape	Coloured	Matzikama NU	Female	Yes	15-24	Married	Tertiary	Employed		15 years and older					no
		2044.21	Rural (farms)	Western Cape	White	1620030	Male	No
		952.156	Urban	Western Cape	Coloured	1660129	Female	Yes	15-24	Not married	Secondary	Unemployed	Yes	15 years and older				Low	yes	Abstainers
		952.156	Urban	Western Cape	Coloured	1994619	Female	Yes	15-24	Not married	Secondary	Unemployed	Yes	15 years and older				Low	no	Abstainers
		573.213	Rural (farms)	Western Cape	Black African	1790093	Female	Yes
			Urban	Western Cape	Coloured	1994722	Female		15-24					15 years and older
			Urban	Western Cape	Coloured	1992811	Female		15-24					15 years and older
		958	Urban	Western Cape	Black African	1993822	Male	Yes	25-49	Married	Secondary	Employed						Low	no	Low risk (1-7)
			Urban	Western Cape	Coloured	1994946	Female		15-24					15 years and older
		952.156	Urban	Western Cape	Coloured	1660077	Female	Yes	15-24	Not married	Secondary	Unemployed	Yes	15 years and older				Low	no	Low risk (1-7)
		975.394	Urban	Western Cape	Coloured	1670161	Female	No	50+	Not married	Secondary	Unemployed	Yes					Low	no
		2883.35	Urban	Western Cape	Black African	1995029	Female	No	25-49	Not married	Secondary	Employed	Yes					Low	yes	Abstainers
			Urban	Western Cape	Coloured	1994408	Male		25-49
		2537.39	Urban	Western Cape	Black African	1830090	Female	No	25-49	Not married		Unemployed	No					Low	no	Low risk (1-7)
		3787.66	Urban	Western Cape	White	1690009	Female		15-24	Not married	Secondary	Unemployed		15 years and older
		2030.55	Urban	Western Cape	Black African	1993508	Female	Yes	15-24	Not married		Unemployed		15 years and older					yes	Abstainers
		952.156	Urban	Western Cape	Coloured	1991793	Female	Yes	15-24	Not married	Secondary	Employed	Yes	15 years and older	older than 5 years	one partner	yes	Low	yes	Abstainers
		2883.35	Urban	Western Cape	Black African	1995239	Female	No	25-49	Not married	Secondary	Employed	No					Low	no	Abstainers
		1058.6	Urban	Western Cape	Coloured	1720096	Female
		1493.37	Urban	Western Cape	Coloured	1990251	Female	Yes
		3357.32	Urban	Western Cape	Coloured	1991374	Female	Yes
		1387.04	Urban	Western Cape	Black African	1990161	Male	Yes	15-24	Not married	Secondary	Unemployed	Yes	15 years and older	Within 5 years	one partner	no	Low	no	Risky/hazardous level (8-15)
		2030.55	Urban	Western Cape	Black African	1993605	Female	No	15-24	Not married		Unemployed		15 years and older				Low	no	Abstainers
		2270.67	Urban	Western Cape	Black African	1993508	Female
		944.864	Urban	Western Cape	Coloured	1670151	Female	No	15-24	Not married	Secondary	Unemployed	No	15 years and older				Low	yes	Low risk (1-7)
		1112.56	Urban	Western Cape	Coloured	1770236	Female	Yes	25-49	Not married	Tertiary	Employed	Yes		Within 5 years	one partner	no	Low	yes	Abstainers
		881.949	Urban	Western Cape	Coloured	1992811	Male	No
		944.864	Urban	Western Cape	Coloured	1994826	Female	Yes	15-24	Not married	Secondary	Unemployed	No	15 years and older				Low	yes	Abstainers
			Urban	Western Cape	White	1993402
			Urban	Western Cape	Coloured	1992811	Female		50+
		1003.3	Urban	Western Cape	Coloured	1994343	Male	No
		3463.59	Urban	Western Cape	White	1991377	Female	Yes	50+	Married	Tertiary	Employed	Yes		Within 5 years	one partner	no	Low	yes	Low risk (1-7)
		944.864	Urban	Western Cape	Coloured	1820028	Female	Yes	15-24	Not married	Secondary	Employed	Yes	15 years and older	Within 5 years	one partner	yes	Low	yes	Abstainers
		866.796	Urban	Western Cape	Coloured	1992059	Female	No					No					Low	no	Abstainers
		866.796	Urban	Western Cape	Coloured	1630012	Female	No
			Urban	Western Cape	White	1994578	Male		15-24					15 years and older
		2984.31	Urban	Western Cape	Black African	1991704	Male		15-24	Not married	no education/Primary	Unemployed	Yes	less than 15 years	Within 5 years	one partner	yes	Low	no	High risk (20+)
			Urban	Western Cape	Coloured	1680125	Male		25-49
		2984.31	Urban	Western Cape	Black African	1995029	Male	Yes	15-24	Not married		Unemployed	Yes	15 years and older	Within 5 years				yes	Abstainers
		866.796	Urban	Western Cape	Coloured	1992059	Female						No					Low	no	Abstainers
			Urban	Western Cape	Coloured	1994055	Female
		866.796	Urban	Western Cape	Coloured	1992905	Female						No					High	no	Abstainers
		881.949	Urban	Western Cape	Coloured	1994045	Male
			Urban	Western Cape	Coloured	1730057	Female		15-24					15 years and older
		1322.33	Urban	Western Cape	Coloured	1660022	Male	No	50+	Married	no education/Primary	Unemployed	Yes		Within 5 years	one partner	no	Low	yes	Abstainers
		1394.42	Urban	Western Cape	Coloured	1710105	Male	Yes	15-24	Not married	Secondary	Employed	Yes	15 years and older				Low	no	Low risk (1-7)
		3577.2	Urban	Western Cape	Black African	1992016	Male	Yes	25-49	Married	Secondary	Employed	Yes		younger than 5 years	one partner	no	Low	yes	Risky/hazardous level (8-15)
			Urban	Western Cape	Coloured	1994408	Male		25-49
		762.444	Urban	Western Cape	Coloured	1991334	Female	No	50+	Married	Secondary	Unemployed	Yes		Within 5 years	one partner	no	Low	no	Abstainers
		670.505	Urban	Western Cape	Black African	1680117	Male						Yes						no
		866.796	Urban	Western Cape	Coloured	1660077	Female
		866.796	Urban	Western Cape	Coloured	1994055	Female	No					No					High	no	Abstainers
		4035.83	Urban	Western Cape	Black African	1992016	Male	No	25-49	Not married		Unemployed	Yes		younger than 5 years	one partner	yes	High	no	Abstainers
		1853.54	Rural (farms)	Western Cape	Coloured	1670207	Male	Yes	25-49	Not married	Tertiary	Employed	Yes					Low	yes
		348.134	Rural (farms)	Western Cape	Coloured	1995337	Female	No
		866.796	Urban	Western Cape	Coloured	1660077	Female	No					No					Low	yes	Abstainers
		866.796	Urban	Western Cape	Coloured	1994722	Female						No					Low	no	Abstainers
		866.796	Urban	Western Cape	Coloured	1993760	Female	No
		2984.31	Urban	Western Cape	Black African	1993508	Male	Yes	15-24	Not married		Unemployed	No	15 years and older				Low	no	Abstainers
		2224.19	Urban	Western Cape	Black African	1995029	Male	No
		1013.11	Urban	Western Cape	Coloured	1991334	Female	No
		1834.61	Urban	Western Cape	Coloured	1994578	Male	Yes	25-49	Not married	Tertiary	Employed	Yes		Within 5 years	Two and more partners	yes	Low	no	Low risk (1-7)
			Urban	Western Cape	Coloured	1820028	Male		50+
		871.115	Urban	Western Cape	Coloured	1994946	Female	Yes	50+	Married	Secondary	Unemployed	Yes					Low	yes
		762.444	Urban	Western Cape	Coloured	1993910	Female	Yes	50+	Married	Secondary	Employed	Yes		older than 5 years	one partner	no	Low	no	Low risk (1-7)
		1013.11	Urban	Western Cape	Coloured	1992811	Female	Yes
		1011.35	Urban	Western Cape	Coloured	1992811	Male	No
		2126.5	Urban	Western Cape	Black African	1995029	Male	Yes					No					High	yes	Abstainers
		1003.3	Urban	Western Cape	Coloured	1991334	Male	No
		1013.11	Urban	Western Cape	Coloured	1994949	Female	Yes
		1013.11	Urban	Western Cape	Coloured	1660022	Female	No
		1003.3	Urban	Western Cape	Coloured	1992811	Male	No
		1013.11	Urban	Western Cape	Coloured	1720096	Female	No
		638.137	Urban	Western Cape	Black African	1660128	Female	Yes	25-49	Not married	Tertiary	Employed	Yes		older than 5 years	one partner	no	Low	no	Abstainers
		1259.85	Rural (farms)	Western Cape	Coloured	1620021	Male	No	15-24	Not married	Secondary	Employed	No	15 years and older				Low	no	Abstainers
		2502.72	Urban	Western Cape	Black African	1660048	Male	Yes
		2270.67	Urban	Western Cape	Black African	1995277	Female	No
		638.137	Urban	Western Cape	Black African	1991334	Female	Yes	25-49	Not married	Tertiary	Employed						Low	no	Abstainers
		770.313	Rural (farms)	Western Cape	Coloured	1770284	Female	Yes	50+	Married	Secondary	Employed	Yes		Within 5 years	one partner	no	Low	yes
		866.796	Urban	Western Cape	Coloured	1993910	Female	No					No					Low	no	Abstainers
		1013.11	Urban	Western Cape	Coloured	1994615	Female	No
		2023.84	Urban	Western Cape	Black African	1995308	Female	Yes	25-49	Not married	Secondary	Employed	Yes		younger than 5 years	one partner	yes		no	Abstainers
		3864.3	Urban	Western Cape	Black African	1995029	Male	No	25-49	Married	Secondary	Employed	Yes		younger than 5 years	one partner	no	Low	yes	Abstainers
			Urban	Western Cape	Coloured	1995277	Male		25-49
			Urban	Western Cape	Black African	1991506	Male		25-49
		1003.3	Urban	Western Cape	Coloured	1994571	Male	No
		2984.31	Urban	Western Cape	Black African	1993643	Male	Yes	15-24	Not married	Secondary	Unemployed	Yes	15 years and older	Within 5 years	one partner	yes		yes
		1058.6	Urban	Western Cape	Coloured	1992811	Female	No
			Urban	Western Cape	Coloured	1991793	Male		25-49
		881.949	Urban	Western Cape	Coloured	1994722	Male	Yes
		1058.6	Urban	Western Cape	Coloured	1994946	Female	No
		2658.65	Urban	Western Cape	White	1991342	Female	No
			Urban	Western Cape	Coloured	1993760
			Rural (farms)	Western Cape	White	1670207	Female		50+
		1560.41	Urban	Western Cape	Coloured	1992844	Female	No
			Urban	Western Cape	Coloured	1994571	Female
			Urban	Western Cape	Coloured	1660077	Female		50+
		1058.6	Urban	Western Cape	Coloured	1820028	Female	No
		1069.52	Rural (farms)	Western Cape	Coloured	1770284	Female	No
		1058.6	Urban	Western Cape	Coloured	1992905	Female	No
		2984.31	Urban	Western Cape	Black African	1992016	Male	Yes	15-24	Not married	Secondary	Unemployed	Yes	less than 15 years	Within 5 years	Two and more partners	no	Low	no	Risky/hazardous level (8-15)
		1322.33	Urban	Western Cape	Coloured	1630061	Male		50+	Married	Secondary	Unemployed							yes
		1560.41	Urban	Western Cape	Coloured	1991159	Female	No
		1394.42	Urban	Western Cape	Coloured	1994722	Male	Yes	15-24	Not married	Secondary	Unemployed	Yes	15 years and older	younger than 5 years	one partner	no	Low	no	Risky/hazardous level (8-15)
		1058.6	Urban	Western Cape	Coloured	1670161	Female	Yes
		1011.35	Urban	Western Cape	Coloured	1660128	Male	No
		1058.6	Urban	Western Cape	Coloured	1660209	Female	Yes
			Urban	Western Cape	Coloured	1994055	Male		25-49
		1225.12	Rural (farms)	Western Cape	Coloured	1770284	Male	Yes	25-49	Married	Secondary	Employed						Low	no	Abstainers
		1834.61	Urban	Western Cape	Coloured	1992680	Male	Yes	25-49	Not married	Secondary	Unemployed	No					Low	no
		1058.6	Urban	Western Cape	Coloured	1992680	Female	No
		1058.6	Urban	Western Cape	Coloured	1660077	Female	Yes
		1058.6	Urban	Western Cape	Coloured	1660022	Female	No
			Urban	Western Cape	Coloured	1992811	Male		25-49
		1617.36	Urban	Western Cape	Coloured	1720096	Male		25-49
		701.307	Urban	Western Cape	Black African	1993030	Male	No
		2749.04	Urban	Western Cape	Coloured	1991374	Female	Yes
		1202.18	Urban	Western Cape	Coloured	1660129	Male	No	50+	Married	Secondary	Unemployed	Yes			one partner	no	Low	no	Low risk (1-7)
		975.394	Urban	Western Cape	Coloured	1670161	Female		50+
		808.321	Rural (farms)	Western Cape	Black African	1650128	Female	Yes	25-49	Not married	Secondary	Employed	Yes		Within 5 years	one partner	no	Low	no	Abstainers
		1202.18	Urban	Western Cape	Coloured	1670161	Male		50+
		1202.18	Urban	Western Cape	Coloured	1994949	Male	Yes	50+	Married	Secondary	Employed	Yes		younger than 5 years	one partner	no	Low	yes
		1321.45	Urban	Western Cape	Coloured	1992905	Male	Yes	25-49	Not married	Secondary	Unemployed	Yes		Within 5 years	one partner	no	Low	no	Low risk (1-7)
			Urban	Western Cape	White	1800055	Female		25-49
		1202.18	Urban	Western Cape	Coloured	1660033	Male	Yes	50+	Married	Secondary	Unemployed	Yes		younger than 5 years	one partner	no	Low	no
		2477.09	Urban	Western Cape	White	1800055	Male	No
		1011.35	Urban	Western Cape	Coloured	1994949	Male	No
		1058.6	Urban	Western Cape	Coloured	1993910	Female	No
		1202.18	Urban	Western Cape	Coloured	1994571	Male	Yes	50+	Married	no education/Primary		Yes		Within 5 years	one partner	no	Low	yes	Abstainers
		1202.18	Urban	Western Cape	Coloured	1993422	Male	No	50+	Married	Secondary	Unemployed	Yes					Low	no	Abstainers
		3214.88	Urban	Western Cape	White	1990526	Female	No	50+	Married	Tertiary	Employed	No					Low	yes	Abstainers
			Urban	Western Cape	Coloured	1993760	Male		50+
		2984.31	Urban	Western Cape	Black African	1993508	Male	No	15-24	Not married		Unemployed		15 years and older					yes	Abstainers
		1021.79	Rural (farms)	Western Cape	Coloured	1670090	Male	Yes
		2224.19	Urban	Western Cape	Black African	1993291	Male	No
		1212.6	Urban	Western Cape	Coloured	1994482	Male	Yes	25-49	Married	Secondary	Employed	Yes		Within 5 years	one partner	no	Low	no
			Urban	Western Cape	Coloured	1995041	Male		50+
		1013.66	Rural (farms)	Western Cape	Coloured	1710146	Male	No
		992.42	Urban	Western Cape	Coloured	1730057	Male	Yes	50+	Married		Employed	Yes		Within 5 years	one partner	no	Low	no	Abstainers
		1165.47	Rural (farms)	Western Cape	Black African	1770284	Male	Yes	25-49	Not married		Employed						Low	no	Abstainers
		866.796	Urban	Western Cape	Coloured	1994055	Female	No					No					Low	no	Abstainers
		1218.45	Urban	Western Cape	Black African	1994946	Male	Yes	25-49	Married	Secondary	Employed	Yes		younger than 5 years	one partner	no	Low	no	Abstainers
		1011.35	Urban	Western Cape	Coloured	1994578	Male	Yes
			Urban	Western Cape	Coloured	1994343	Male		50+
			Urban	Western Cape	Coloured	1992059	Male		50+
		881.949	Urban	Western Cape	Coloured	1994571	Male
			Urban	Western Cape	Coloured	1992811	Male		50+
		1212.6	Urban	Western Cape	Coloured	1992811	Male	Yes	25-49	Married		Employed	Yes		younger than 5 years	Two and more partners	no	Low	no	Abstainers
		725.393	Rural (farms)	Western Cape	Black African	Matzikama NU	Female	Yes
		1212.6	Urban	Western Cape	Coloured	1660129	Male	Yes	25-49	Not married	no education/Primary	Employed	Yes		Within 5 years	one partner	no	Low	no
		1834.61	Urban	Western Cape	Coloured	1620050	Male	No	25-49	Not married	Secondary	Employed	Yes		Within 5 years	one partner	no	Low	no	Abstainers
		866.796	Urban	Western Cape	Coloured	1994343	Female	No					No					Low	no	Abstainers
			Urban	Western Cape	Coloured	1994055	Male		25-49
			Urban	Western Cape	White	1670104	Female		15-24					15 years and older
		2537.39	Urban	Western Cape	Black African	1830090	Female	Yes	25-49	Not married	Secondary	Employed	Yes		Within 5 years	Two and more partners	no	Low	yes
		1212.6	Urban	Western Cape	Coloured	1994482	Male	Yes	25-49	Not married	Secondary	Employed	Yes					Low	no	Abstainers
			Urban	Western Cape	Black African	1993760	Male		25-49
			Urban	Western Cape	Black African	1993030	Male		25-49
		975.394	Urban	Western Cape	Coloured	1770236	Female		50+	Not married	Secondary	Unemployed	Yes					Low	yes	Abstainers
		1212.6	Urban	Western Cape	Coloured	1820028	Male	Yes	25-49	Married	Secondary	Employed						Low	no	Abstainers
		1617.36	Urban	Western Cape	Coloured	1994055	Male	Yes	25-49	Not married	Secondary	Employed	Yes		older than 5 years	one partner	no	Low	no	Low risk (1-7)
		2030.55	Urban	Western Cape	Black African	1995029	Female	No	15-24	Not married		Unemployed	No	15 years and older					yes	Abstainers
		1617.36	Urban	Western Cape	Coloured	1820028	Male	Yes	25-49	Married	Secondary	Employed	Yes					Low	no	Low risk (1-7)
			Urban	Western Cape	Coloured	1994450	Male		25-49
		975.394	Urban	Western Cape	Coloured	1993760	Female	No	50+	Not married	Secondary	Unemployed	No					Low	no
		881.949	Urban	Western Cape	Coloured	1994615	Male	Yes					No					Low	no	Abstainers
			Urban	Western Cape	Coloured	1992317	Male		25-49
		1617.36	Urban	Western Cape	Coloured	1630061	Male	Yes	25-49	Married	Secondary	Unemployed	Yes		Within 5 years	one partner	no	Low	no	Low risk (1-7)
		1003.3	Urban	Western Cape	Coloured	1992811	Male	No
		961.984	Rural (farms)	Western Cape	Coloured	1770284	Female	No	15-24	Not married	Secondary	Employed	No	15 years and older				Low	no	Abstainers
		2982.46	Urban	Western Cape	White	1770264	Male	Yes
			Urban	Western Cape	Coloured	1994722	Male		25-49
		1043.47	Urban	Western Cape	Coloured	1991334	Female	Yes	25-49	Married	Secondary	Employed	No					Low	yes
		1005.51	Urban	Western Cape	Coloured	1991793	Female	Yes	25-49	Married	Secondary	Employed	Yes		Within 5 years	one partner	no	Low	yes
			Urban	Western Cape	Coloured	1992811	Male		25-49
		954.616	Rural (farms)	Western Cape	Coloured	1770284	Female	Yes	15-24	Not married		Unemployed	No	15 years and older				Low	yes	Abstainers
		2537.39	Urban	Western Cape	Black African	1993605	Female	No	25-49	Not married	Secondary	Employed	Yes		older than 5 years	one partner	yes	High	no	Abstainers
		2764.02	Urban	Western Cape	White	1990251	Male	Yes	50+	Married	Tertiary	Employed	Yes		Within 5 years	one partner	no	Low	yes	Low risk (1-7)
		1013.66	Rural (farms)	Western Cape	Coloured	1770284	Male	No
			Urban	Western Cape	Coloured	1992905	Female		15-24					15 years and older
		2238.63	Urban	Western Cape	White	1992044	Male	Yes	50+	Married	Secondary	Unemployed						Low	yes	Risky/hazardous level (8-15)
			Urban	Western Cape	Coloured	1994949	Male		25-49
		866.796	Urban	Western Cape	Coloured	1770236	Female	No
		952.156	Urban	Western Cape	Coloured	1660209	Female	Yes	15-24	Not married		Unemployed	Yes	15 years and older	Within 5 years	Two and more partners	no	Low	yes	Low risk (1-7)
		549.234	Urban	Western Cape	Black African	1994946	Female	Yes	50+	Married	Secondary		Yes					Low	yes	Low risk (1-7)
		944.864	Urban	Western Cape	Coloured	1994619	Female		15-24					15 years and older
		3318.74	Urban	Western Cape	White	1670062	Female	No	25-49	Married		Employed	Yes		Within 5 years	one partner	no	Low	yes	Low risk (1-7)
			Urban	Western Cape	Coloured	1995277	Male		25-49
		1321.45	Urban	Western Cape	Coloured	1994343	Male	Yes	25-49	Married	no education/Primary	Unemployed	Yes		younger than 5 years	one partner	no	Low	yes	Abstainers
		3971.59	Urban	Western Cape	White	1670104	Female	No	15-24	Not married		Unemployed	No	15 years and older				Low	yes
			Urban	Western Cape	Coloured	1630078	Male		25-49	Married
		1795.05	Urban	Western Cape	Coloured	1994408	Male	Yes	25-49	Married		Employed	Yes		older than 5 years	one partner	no	Low	no	Low risk (1-7)
		1011.35	Urban	Western Cape	Coloured	1630078	Male	No
			Urban	Western Cape	White	1670104	Male		15-24					15 years and older
		958	Urban	Western Cape	Black African	1992671	Male	Yes	25-49	Not married	Tertiary	Unemployed	Yes					Low	no	Low risk (1-7)
		3658.53	Urban	Western Cape	Black African	1720125	Male	Yes	25-49	Not married	Secondary	Unemployed	Yes		Within 5 years	one partner	yes	Low	yes	Abstainers
		992.42	Urban	Western Cape	Coloured	1994722	Male	Yes	50+	Married	Secondary	Employed	Yes		Within 5 years	one partner	no	Low	no	Abstainers
			Urban	Western Cape	Coloured	1994939	Male		25-49
		3038.29	Urban	Western Cape	Black African	1991374	Male	Yes	25-49	Married	Secondary	Employed	Yes		younger than 5 years	one partner	no	High	yes	Abstainers
			Urban	Western Cape	White	1991145	Male		50+
			Urban	Western Cape	Coloured	1994578	Female		25-49
		1834.61	Urban	Western Cape	Coloured	1994045	Male	Yes	25-49	Not married	Secondary	Employed	Yes		Within 5 years	one partner	no	High	no	Abstainers
		2277.08	Urban	Western Cape	Black African	1992016	Female	Yes
		1202.18	Urban	Western Cape	Coloured	1993422	Male	No	50+	Married	Secondary	Employed	Yes		younger than 5 years	one partner	no	Low	yes	Low risk (1-7)
		3658.53	Urban	Western Cape	Black African	1993508	Male	No	25-49	Not married	Secondary	Employed	Yes		younger than 5 years	Two and more partners	yes	Low	yes	Low risk (1-7)
		992.42	Urban	Western Cape	Coloured	1820028	Male	Yes	50+	Married		Unemployed	Yes					Low	no	Abstainers
			Urban	Western Cape	Coloured	1994202	Female		50+
		1011.35	Urban	Western Cape	Coloured	1992905	Male	Yes
			Urban	Western Cape	Black African	1660048	Female		25-49
		1795.05	Urban	Western Cape	Coloured	1720096	Male	Yes	25-49	Not married	Secondary	Unemployed	Yes					Low	yes
		1394.42	Urban	Western Cape	Coloured	1994949	Male	Yes	15-24	Not married	Secondary	Employed	Yes	less than 15 years	Within 5 years	one partner	no	Low	yes	Low risk (1-7)
		1322.33	Urban	Western Cape	Coloured	1994722	Male	Yes	50+	Married	Secondary	Unemployed	Yes		younger than 5 years	one partner	no	Low	no	Risky/hazardous level (8-15)
		1795.05	Urban	Western Cape	Coloured	1994343	Male	No	25-49	Not married	Secondary	Employed	Yes		Within 5 years	one partner	no	Low	no	Abstainers
			Urban	Western Cape	Coloured	1994946	Male		25-49
			Urban	Western Cape	Coloured	1630078	Male		25-49
		1394.42	Urban	Western Cape	Coloured	1994202	Male	Yes	15-24	Not married	Secondary	Unemployed	Yes	less than 15 years	younger than 5 years	one partner	no	Low	no	Low risk (1-7)
		1394.42	Urban	Western Cape	Coloured	1780084	Male	Yes	15-24	Not married	Secondary	Unemployed	Yes	15 years and older	Within 5 years	one partner	no	High	no	Abstainers
		3214.88	Urban	Western Cape	White	1670104	Female	No	50+	Married	Tertiary	Unemployed	Yes		older than 5 years	one partner		Low	no
		1394.42	Urban	Western Cape	Coloured	1992680	Male	Yes	15-24	Not married	Secondary	Unemployed	Yes	15 years and older				Low	no	Abstainers
			Urban	Western Cape	Coloured	1994055	Male		15-24					15 years and older
			Urban	Western Cape	Coloured	1994055	Male		15-24					15 years and older
			Urban	Western Cape	White	1990580	Female		50+
		1212.6	Urban	Western Cape	Coloured	1780084	Male	Yes	25-49	Married	Secondary	Employed	Yes		Within 5 years	one partner	no	Low	no	Abstainers
			Urban	Western Cape	Coloured	1993030	Male		15-24					15 years and older
		1394.42	Urban	Western Cape	Coloured	1994939	Male		15-24					15 years and older
			Urban	Western Cape	Coloured	1992811	Male		15-24					15 years and older
			Rural (farms)	Western Cape	White	1995337	Female	No
			Urban	Western Cape	White	1690009	Male		25-49
			Urban	Western Cape	White	1990742	Male		25-49
			Urban	Western Cape	Coloured	1660128	Male		15-24					15 years and older
			Urban	Western Cape	Coloured	1993406	Female		25-49
		1023.57	Rural (farms)	Western Cape	Coloured	1770284	Female	No
		866.796	Urban	Western Cape	Coloured	1994578	Female	No					No					Low	no
			Urban	Western Cape	Coloured	1730057	Male		15-24					15 years and older
			Urban	Western Cape	Coloured	1994989	Female		15-24					15 years and older
		1011.35	Urban	Western Cape	Coloured	1994202	Male	No
		1246.98	Urban	Western Cape	Coloured	1994939	Male	No	15-24	Not married		Unemployed	No	15 years and older				Low	no	Abstainers
		2845.04	Urban	Western Cape	Black African	1991506	Female	Yes	25-49	Married	Secondary	Unemployed	Yes		older than 5 years	one partner	no	Low	no	Low risk (1-7)
		3246.84	Urban	Western Cape	White	1991643	Male	No	50+	Married	Tertiary		No					Low	no	Low risk (1-7)
			Urban	Western Cape	Coloured	1660128	Male		15-24					15 years and older
		1246.98	Urban	Western Cape	Coloured	1660033	Male	Yes	15-24	Not married		Unemployed	No	15 years and older				Low	yes	Abstainers
			Urban	Western Cape	Indian	1991145	Male		25-49
		1246.98	Urban	Western Cape	Coloured	1992905	Male	No	15-24	Not married		Unemployed	No	15 years and older				High	no	Abstainers
			Urban	Western Cape	Coloured	1994055	Male		15-24					15 years and older
			Urban	Western Cape	Coloured	1994939	Male		50+
		1058.6	Urban	Western Cape	Coloured	1994615	Female	No
		1246.98	Urban	Western Cape	Coloured	1660128	Male		15-24	Not married			Yes	15 years and older		Two and more partners
		1058.6	Urban	Western Cape	Coloured	1730057	Female	No
		1300.03	Urban	Western Cape	Coloured	1991294	Male	Yes										Low	no	Abstainers
			Urban	Western Cape	Coloured	1750092	Male		15-24	Not married				15 years and older
		881.949	Urban	Western Cape	Coloured	1993760	Male	No					No					Low	yes
		888.017	Urban	Western Cape	Black African	1992317	Male	Yes	50+	Married	Secondary	Unemployed	Yes					Low	no	High risk/harmful (16-19)
		1011.35	Urban	Western Cape	Coloured	1994578	Male	No
		881.949	Urban	Western Cape	Coloured	1660209	Male	No
		881.949	Urban	Western Cape	Coloured	1740014	Male	No					No					Low	no	Abstainers
		1335.09	Rural (farms)	Western Cape	Coloured	1770284	Male	No	25-49	Not married	Secondary	Employed	Yes		younger than 5 years	one partner	no	Low	no	Abstainers
			Urban	Western Cape	Coloured	1994578	Male
		881.949	Urban	Western Cape	Coloured	1994408	Male	No
		1069.52	Rural (farms)	Western Cape	Coloured	Matzikama NU	Female	No
		2537.39	Urban	Western Cape	Black African	1830090	Female	Yes	25-49	Not married		Unemployed	Yes		older than 5 years	one partner	yes	Low	no	Abstainers
		881.949	Urban	Western Cape	Coloured	1994055	Male	No
		881.949	Urban	Western Cape	Coloured	1730038	Male	No
		1011.35	Urban	Western Cape	Coloured	1994408	Male	No
			Urban	Western Cape	White	1670062	Female		50+
		1011.35	Urban	Western Cape	Coloured	1994450	Male	Yes
			Urban	Western Cape	Coloured	1820028	Male
		1005.51	Urban	Western Cape	Coloured	1994045	Female	Yes	25-49	Married	Secondary	Employed	Yes		older than 5 years	one partner	no	Low	no	Abstainers
		1058.6	Urban	Western Cape	Coloured	1994578	Female	No
		1003.3	Urban	Western Cape	Coloured	1994055	Male	Yes
			Urban	Western Cape	Coloured	1991793	Male		25-49
		1003.3	Urban	Western Cape	Coloured	1995041	Male	No
		1003.3	Urban	Western Cape	Coloured	1994045	Male	No
		1003.3	Urban	Western Cape	Coloured	1770236	Male	No
		975.394	Urban	Western Cape	Coloured	1994949	Female	Yes	50+	Not married	no education/Primary	Unemployed	Yes					Low	no	Abstainers
			Urban	Western Cape	Coloured	1730045	Female	Yes					Yes				yes	High	no	Abstainers
		997.936	Urban	Western Cape	Coloured	1660129	Female	Yes	25-49	Not married	Secondary	Employed	Yes					High	yes	Low risk (1-7)
		3038.29	Urban	Western Cape	Black African	1993605	Male	No	25-49	Married	no education/Primary	Employed	Yes					High	no	Abstainers
		975.394	Urban	Western Cape	Coloured	1994946	Female	Yes	50+	Not married	no education/Primary	Unemployed	Yes					Low	no	Abstainers
		1003.3	Urban	Western Cape	Coloured	1994939	Male	No
		1003.3	Urban	Western Cape	Coloured	1994722	Male	No
		1003.3	Urban	Western Cape	Coloured	1993422	Male	No
		2537.39	Urban	Western Cape	Black African	1720125	Female	Yes	25-49	Not married	no education/Primary	Unemployed	Yes		Within 5 years	one partner	no	Low	no	Abstainers
		866.796	Urban	Western Cape	Coloured	1994450	Female	No
		1003.3	Urban	Western Cape	Coloured	1991793	Male	No
		1003.3	Urban	Western Cape	Coloured	1994343	Male	No
		1153.57	Urban	Western Cape	Black African	1630012	Male		25-49			Unemployed
		1003.3	Urban	Western Cape	Coloured	1730057	Male	No
		3787.66	Urban	Western Cape	White	1990580	Female		15-24					15 years and older
		2502.72	Urban	Western Cape	Black African	1994908	Male	No
		1011.35	Urban	Western Cape	Coloured	1994482	Male	No
		1011.35	Urban	Western Cape	Coloured	1991334	Male	No
			Urban	Western Cape	White	1992844	Male		25-49
		975.394	Urban	Western Cape	Coloured	1730038	Female	No	50+	Not married	no education/Primary	Unemployed	Yes					Low	no	Abstainers
		1011.35	Urban	Western Cape	Coloured	1994615	Male	Yes
		1011.35	Urban	Western Cape	Coloured	1992680	Male	No
		1011.35	Urban	Western Cape	Coloured	1730045	Male	No
		2224.19	Urban	Western Cape	Black African	1993643	Male	No
		1011.35	Urban	Western Cape	Coloured	1670151	Male	No
		2982.46	Urban	Western Cape	White	1992930	Male	No
		2270.67	Urban	Western Cape	Black African	1995029	Female	No
		1058.6	Urban	Western Cape	Coloured	1992905	Female	No
		2270.67	Urban	Western Cape	Black African	1993508	Female	No
		954.616	Rural (farms)	Western Cape	Coloured	1770284	Female	No	15-24	Not married		Unemployed	No	15 years and older				Low	yes	Abstainers
		1011.35	Urban	Western Cape	Coloured	1660022	Male	Yes
		1011.35	Urban	Western Cape	Coloured	1992905	Male	No
		875.742	Rural (farms)	Western Cape	Coloured	1670207	Female						No					Low	no	Abstainers
		1011.35	Urban	Western Cape	Coloured	1995041	Male	No
		1011.35	Urban	Western Cape	Coloured	1660129	Male	Yes
		1011.35	Urban	Western Cape	Coloured	1994343	Male	Yes
		763.318	Urban	Western Cape	Black African	1993030	Female	Yes	15-24	Not married		Employed	Yes	15 years and older	Within 5 years	one partner	yes	Low	no
		1011.35	Urban	Western Cape	Coloured	1820028	Male	No
		881.949	Urban	Western Cape	Coloured	1820028	Male	No					No					Low	no	Abstainers
		2502.72	Urban	Western Cape	Black African	1991374	Male	Yes
			Urban	Western Cape	Coloured	1994055	Male		15-24					15 years and older
		1272.54	Urban	Western Cape	Black African	1720077	Male	Yes	25-49	Not married	Secondary	Unemployed	Yes					Low	no	Risky/hazardous level (8-15)
		2502.72	Urban	Western Cape	Black African	1830090	Male	Yes
			Urban	Western Cape	Coloured	1680117	Female	Yes	15-24	Not married	Secondary	Employed	Yes	less than 15 years	older than 5 years	Two and more partners	no		no
		3864.3	Urban	Western Cape	Black African	1993508	Male		25-49		Secondary	Employed							yes	Abstainers
		944.864	Urban	Western Cape	Coloured	1994343	Female		15-24					15 years and older
		944.864	Urban	Western Cape	Coloured	1994615	Female	No	15-24	Not married	Secondary	Unemployed	No	15 years and older				Low	no	Abstainers
		1212.6	Urban	Western Cape	Coloured	1780084	Male	No	25-49	Married	Secondary	Employed	Yes		Within 5 years	one partner	no	Low	no
		866.796	Urban	Western Cape	Coloured	1991793	Female	No					No					Low	no	Abstainers
			Urban	Western Cape	Coloured	1992680	Female		50+
		762.444	Urban	Western Cape	Coloured	1992811	Female	Yes	50+	Not married	no education/Primary		Yes					Low	no	Abstainers
			Urban	Western Cape	Coloured	1992811	Male		50+
		1013.11	Urban	Western Cape	Coloured	1992811	Female	Yes
			Urban	Western Cape	White	1992402
			Urban	Western Cape	White	1690009	Male		25-49
			Urban	Western Cape	Indian	1660048	Female		15-24					15 years and older
		1212.6	Urban	Western Cape	Coloured	1993910	Male	Yes	25-49	Married	no education/Primary	Unemployed	Yes		Within 5 years	one partner	no	Low	no	Abstainers
		1202.18	Urban	Western Cape	Coloured	1660033	Male	No	50+	Married	Secondary	Unemployed	Yes			one partner	no	Low	no	Low risk (1-7)
		2270.67	Urban	Western Cape	Black African	1991704	Female	Yes
			Urban	Western Cape		1680117	Male		15-24	Not married				15 years and older
			Urban	Western Cape	White	1992402	Female		25-49
		4035.83	Urban	Western Cape	Black African	1994908	Male	Yes	25-49	Married		Employed	Yes		Within 5 years	one partner	no	Low	yes
		2277.08	Urban	Western Cape	Black African	1994908	Female	Yes
		975.394	Urban	Western Cape	Coloured	1740014	Female	Yes	50+	Married	Secondary	Unemployed	Yes					Low	yes	Abstainers
		2203.52	Rural (farms)	Western Cape	White	1770284	Female	No	50+	Not married	Secondary	Unemployed	Yes					Low	no	Abstainers
		866.796	Urban	Western Cape	Coloured	1992905	Female	No					No					Low	no	Abstainers
		917.894	Urban	Western Cape	Coloured	1992241	Female		25-49	Not married	Tertiary	Employed	Yes						yes	Low risk (1-7)
		2984.31	Urban	Western Cape	Black African	1720125	Male	No	15-24	Not married	Secondary	Unemployed	No	15 years and older				Low	no	Abstainers
			Urban	Western Cape	Coloured	1993760	Female		15-24					15 years and older
			Urban	Western Cape	White	1670104	Female		25-49
		2195.78	Urban	Western Cape	Black African	1995277	Male	No	15-24	Not married		Unemployed	Yes	less than 15 years				High	no
		1058.6	Urban	Western Cape	Coloured	1994619	Female	No
			Urban	Western Cape	White	1992402
		406.191	Rural (farms)	Western Cape	Coloured	1995337	Male	No
		1394.42	Urban	Western Cape	Coloured	1991793	Male	Yes	15-24	Not married	Tertiary	Employed	Yes	15 years and older	Within 5 years	one partner	yes	Low	yes	Low risk (1-7)
		1285.67	Rural (farms)	Western Cape	Black African	1650128	Male	Yes	25-49	Not married	Secondary	Employed	Yes					Low	no	Abstainers
			Urban	Western Cape	Coloured	1820028	Male		50+
		1013.11	Urban	Western Cape	Coloured	1992811	Female	No
		1335.98	Rural (farms)	Western Cape	Coloured	1780110	Male	Yes	50+	Married		Employed	Yes		Within 5 years	one partner	no	Low	no	Low risk (1-7)
		3214.88	Urban	Western Cape	White	1670062	Female	Yes	50+	Married	Secondary	Unemployed	Yes		Within 5 years	one partner	no	Low	yes	Low risk (1-7)
		3135.79	Urban	Western Cape	White	1990526	Female	Yes	25-49	Not married	Tertiary	Employed	Yes					Low	no	Low risk (1-7)
		1013.11	Urban	Western Cape	Coloured	1992680	Female	No
		1139.57	Rural (farms)	Western Cape	Black African	1650128	Male	No	25-49	Married	no education/Primary	Employed	Yes		younger than 5 years	one partner	yes	Low	no	Abstainers
		3787.66	Urban	Western Cape	White	1690009	Female		15-24	Not married	Tertiary	Employed		15 years and older
			Urban	Western Cape	Black African	1660048	Female		50+
			Urban	Western Cape	Black African	1993605	Male		15-24					15 years and older
			Urban	Western Cape	Coloured	1630078	Male		25-49
		1741.89	Urban	Western Cape	Black African	1660048	Female	Yes	50+	Not married	Secondary	Unemployed						Low	no
		992.42	Urban	Western Cape	Coloured	1994946	Male	Yes	50+	Married	Secondary	Employed	Yes					Low	no	Low risk (1-7)
		2797.09	Urban	Western Cape	Coloured	1991374	Male						No					High	no	Abstainers
			Urban	Western Cape	Coloured	1992905	Male		25-49
			Urban	Western Cape	Black African	1992149	Female		25-49
		2126.5	Urban	Western Cape	Black African	1995029	Male	No										High	yes	Abstainers
		638.137	Urban	Western Cape	Black African	1680117	Female	Yes	25-49	Married	Secondary	Employed	Yes		older than 5 years	one partner	no	Low	no	Abstainers
			Urban	Western Cape	Black African	1660128	Male		15-24					15 years and older
			Rural (farms)	Western Cape	Black African	Matzikama NU	Male												no
		1741.89	Urban	Western Cape	Black African	1830090	Female	Yes	50+	Not married		Unemployed	Yes					Low	no	Abstainers
		1112.56	Urban	Western Cape	Coloured	1994482	Female	Yes	25-49	Not married	Secondary	Employed	Yes						yes	Low risk (1-7)
		762.444	Urban	Western Cape	Coloured	1994482	Female	Yes	50+	Not married	no education/Primary	Employed	Yes					Low	yes	Abstainers
		1011.35	Urban	Western Cape	Coloured	1994408	Male	No
		881.949	Urban	Western Cape	Coloured	1710105	Male	No					No					Low	no	Abstainers
		1741.89	Urban	Western Cape	Black African	1830090	Female	Yes	50+	Married		Unemployed	No					Low		Abstainers
		762.444	Urban	Western Cape	Coloured	1991793	Female	Yes	50+	Married	no education/Primary	Unemployed	Yes					Low	no	Abstainers
			Urban	Western Cape	Coloured	1992811	Female		25-49
		4035.83	Urban	Western Cape	Black African	1993508	Male	No	25-49	Not married	Tertiary	Employed	Yes		younger than 5 years	Two and more partners	yes	Low	no	Abstainers
			Urban	Western Cape	Black African	1995277	Female		15-24					15 years and older
		4035.83	Urban	Western Cape	Black African	1995029	Male	Yes	25-49	Married	Tertiary	Employed							yes	Abstainers
		866.796	Urban	Western Cape	Coloured	1993760	Female	No
		952.156	Urban	Western Cape	Coloured	1992059	Female	No	15-24	Not married	Secondary	Employed	No	15 years and older				Low	no	Low risk (1-7)
		2537.39	Urban	Western Cape	Black African	1993605	Female	No	25-49	Not married	Secondary	Employed	Yes		older than 5 years				yes	Abstainers
			Urban	Western Cape	White	1991355	Male	Yes
		2984.31	Urban	Western Cape	Black African	1995308	Male	Yes	15-24	Not married		Employed	Yes	15 years and older	Within 5 years	one partner	yes	Low	yes	Low risk (1-7)
		992.42	Urban	Western Cape	Coloured	1994202	Male	Yes	50+	Not married	Secondary	Unemployed	No					Low	no	Abstainers
			Urban	Western Cape	White	1994408	Male	Yes	25-49	Married	Secondary	Employed	Yes					Low	no	Abstainers
		871.115	Urban	Western Cape	Coloured	1994946	Female	Yes	50+	Married	Secondary	Unemployed	Yes					Low	no	Abstainers
			Urban	Western Cape	Coloured	1992811	Female		25-49
		975.394	Urban	Western Cape	Coloured	1994939	Female	Yes	50+	Married	Secondary	Unemployed	Yes					Low	yes
		1011.35	Urban	Western Cape	Coloured	1994619	Male	No
		640.252	Urban	Western Cape	Black African	1992671	Female	No	15-24	Not married		Unemployed	No	15 years and older				Low	no
			Urban	Western Cape	Coloured	1994578	Male		25-49
		1834.61	Urban	Western Cape	Coloured	1993422	Male	Yes	25-49	Not married	Secondary	Unemployed	Yes		younger than 5 years	Two and more partners	yes	Low	yes	Low risk (1-7)
		997.936	Urban	Western Cape	Coloured	1670151	Female	Yes	25-49	Married	Secondary	Employed	Yes		Within 5 years	one partner	no	Low	no	Low risk (1-7)
			Urban	Western Cape	Coloured	1995277	Male		25-49
		1003.3	Urban	Western Cape	Coloured	1994722	Male	No
		975.394	Urban	Western Cape	Coloured	1760164	Female	Yes	50+	Not married	Secondary	Unemployed	Yes					Low	no	Abstainers
			Urban	Western Cape	Coloured	1994055	Female		15-24					15 years and older
		1023.57	Rural (farms)	Western Cape	Coloured	1710146	Female	No
			Urban	Western Cape	White	1670161	Female	No
		1003.3	Urban	Western Cape	Coloured	1994615	Male	No
		1655.12	Rural (farms)	Western Cape	White	1620030	Female	No
			Urban	Western Cape	Coloured	1994202	Female		25-49
		1617.36	Urban	Western Cape	Coloured	1994949	Male	Yes	25-49	Not married	no education/Primary	Employed	Yes					Low	no	Risky/hazardous level (8-15)
			Urban	Western Cape	Black African	1992671	Female		50+
		1011.35	Urban	Western Cape	Coloured	1720096	Male	No
		997.936	Urban	Western Cape	Coloured	1993910	Female	Yes	25-49	Married	Secondary	Employed	Yes		younger than 5 years	one partner	no	Low	no	Abstainers
			Urban	Western Cape	White	1690009	Female		50+							one partner
		944.864	Urban	Western Cape	Coloured	1994946	Female	Yes	15-24	Not married		Unemployed	No	15 years and older				Low	no
		871.115	Urban	Western Cape	Coloured	1991334	Female	No	50+	Not married	Secondary	Employed	Yes					Low	yes	Low risk (1-7)
			Urban	Western Cape	Coloured	1994578	Female		25-49
		1003.3	Urban	Western Cape	Coloured	1730057	Male	No
		1043.47	Urban	Western Cape	Coloured	1992241	Female	No	25-49	Not married	Tertiary	Employed	No					Low	no	Abstainers
			Urban	Western Cape	Black African	1991506	Female		15-24					15 years and older
		2030.55	Urban	Western Cape	Black African	1995029	Female		15-24	Not married		Unemployed		15 years and older					yes	Abstainers
			Urban	Western Cape	White	1800038	Male		50+
		1058.6	Urban	Western Cape	Coloured	1994578	Female	Yes
			Urban	Western Cape	Coloured	1994578	Female
			Urban	Western Cape	Black African	1992671	Male		25-49
		2030.55	Urban	Western Cape	Black African	1720125	Female		15-24	Not married		Unemployed	No	15 years and older				Low	yes	Abstainers
		992.42	Urban	Western Cape	Coloured	1992905	Male	Yes	50+	Married	Secondary	Employed						Low	yes	Abstainers
		2753.95	Urban	Western Cape	White	1990526	Male	No					No					Low	yes
		975.394	Urban	Western Cape	Coloured	1994946	Female	No	50+	Married	Secondary		Yes		Within 5 years	one partner	no	Low	no	Abstainers
			Urban	Western Cape	Coloured	1992059	Female		25-49
		762.444	Urban	Western Cape	Coloured	1730057	Female	No	50+	Married	Secondary	Unemployed	Yes		Within 5 years	one partner	no	Low	no	Abstainers
		673.773	Urban	Western Cape	Black African	1993030	Female	No
		1013.11	Urban	Western Cape	Coloured	1994615	Female	No
		3135.79	Urban	Western Cape	White	1720017	Female	Yes	25-49	Married	Tertiary	Unemployed	Yes		older than 5 years	one partner	no		yes	Low risk (1-7)
		723.353	Rural (farms)	Western Cape	Black African	1650128	Female	No
		2195.78	Urban	Western Cape	Black African	1992016	Male	No	15-24	Not married		Employed	Yes	less than 15 years	Within 5 years	one partner	yes	Low	yes	Abstainers
		1921.64	Urban	Western Cape	Black African	1660048	Female	Yes	50+	Not married	Secondary	Employed	Yes					Low	no	Abstainers
		1741.89	Urban	Western Cape	Black African	1993605	Female	Yes	50+	Married	no education/Primary	Unemployed	Yes					Low	yes	Abstainers
		1011.35	Urban	Western Cape	Coloured	1992905	Male	No
			Rural (farms)	Western Cape	Coloured	1995337	Male		25-49
		3963.87	Urban	Western Cape	White	1990742	Male	Yes	25-49	Married	Tertiary	Employed	Yes		younger than 5 years	one partner	no		yes	Low risk (1-7)
		1246.98	Urban	Western Cape	Coloured	1660077	Male		15-24	Not married		Unemployed		15 years and older
		3463.59	Urban	Western Cape	White	1991159	Female	Yes	50+	Married	Secondary	Employed	No					Low	yes	Low risk (1-7)
		2537.39	Urban	Western Cape	Black African	1993508	Female	Yes	25-49	Married		Unemployed	Yes		Within 5 years	one partner			yes	Abstainers
			Urban	Western Cape	Coloured	1992317	Male		15-24					15 years and older
		3246.84	Urban	Western Cape	White	1992402	Male	No	50+	Married	Tertiary		Yes					Low	no
		1013.11	Urban	Western Cape	Coloured	1730045	Female	No
		2023.84	Urban	Western Cape	Black African	1720125	Female	No	25-49	Not married	Secondary	Unemployed	Yes		Within 5 years	one partner	yes	Low	no	Abstainers
		4035.83	Urban	Western Cape	Black African	1991374	Male	Yes	25-49	Married		Employed	Yes		younger than 5 years	one partner	yes	Low	no	Risky/hazardous level (8-15)
			Urban	Western Cape	Coloured	1992059	Male		25-49
			Urban	Western Cape	White	1991643	Female		50+
		3357.32	Urban	Western Cape	Coloured	1995277	Female	No
			Urban	Western Cape	Coloured	1994578
		1335.98	Rural (farms)	Western Cape	Coloured	1770284	Male	Yes	50+	Married		Employed	Yes		Within 5 years	one partner	no	Low	no	Low risk (1-7)
		3864.3	Urban	Western Cape	Black African	1991374	Male	Yes	25-49	Married	Tertiary	Employed	Yes		younger than 5 years	Two and more partners	yes	Low	no	Risky/hazardous level (8-15)
		762.444	Urban	Western Cape	Coloured	1660077	Female	Yes	50+	Married	Secondary	Unemployed	Yes		Within 5 years	one partner	no	Low	no	Risky/hazardous level (8-15)
		881.949	Urban	Western Cape	Coloured	1992905	Male	No
		763.318	Urban	Western Cape	Black African	1993030	Female	Yes	15-24	Married	Secondary	Employed	Yes	15 years and older	older than 5 years	one partner	no	Low	no	Abstainers
		3864.3	Urban	Western Cape	Black African	1993605	Male	Yes	25-49	Not married	Tertiary	Unemployed						Low	yes	Abstainers
		2502.72	Urban	Western Cape	Black African	1995277	Male	No
		4035.83	Urban	Western Cape	Black African	1991506	Male	Yes	25-49	Not married	Secondary	Employed	Yes		younger than 5 years	one partner	no	Low	no	High risk/harmful (16-19)
		2722.81	Urban	Western Cape	Black African	1720125	Male	Yes	50+	Married	Secondary	Employed							yes	Abstainers
		1011.35	Urban	Western Cape	Coloured	1993910	Male	Yes
		944.864	Urban	Western Cape	Coloured	1760164	Female	No	15-24	Not married		Unemployed	No	15 years and older				Low	yes	Abstainers
		1008.24	Rural (farms)	Western Cape	Coloured	1770284	Female	Yes	25-49	Not married	Secondary	Employed	Yes		Within 5 years	one partner	yes	Low	no
		2502.72	Urban	Western Cape	Black African	1993291	Male	Yes
		2224.19	Urban	Western Cape	Black African	1991374	Male	No
		997.936	Urban	Western Cape	Coloured	1780084	Female	Yes	25-49	Not married	Secondary	Unemployed	Yes		Within 5 years	Two and more partners	no	High	no	Low risk (1-7)
		1003.3	Urban	Western Cape	Coloured	1994578	Male	No
		2224.19	Urban	Western Cape	Black African	1830090	Male	Yes
		2753.95	Urban	Western Cape	White	1993402	Male	No					No					High	no
		1272.54	Urban	Western Cape	Black African	1670151	Male	Yes	25-49	Not married	Tertiary	Employed	Yes		Within 5 years	one partner	yes	Low	yes	Low risk (1-7)
			Urban	Western Cape	Coloured	1992811	Male		25-49
			Urban	Western Cape	Black African	1660048	Male		25-49
		794.549	Rural (farms)	Western Cape	Coloured	1790093	Male	Yes	50+	Not married	no education/Primary	Unemployed	Yes					Low	no	Abstainers
		2195.78	Urban	Western Cape	Black African	1991704	Male	Yes	15-24	Not married		Unemployed		15 years and older				Low	yes	Abstainers
		2023.84	Urban	Western Cape	Black African	1660048	Female	Yes	25-49	Not married	Secondary	Unemployed	Yes					Low	no	Low risk (1-7)
		2269.15	Urban	Western Cape	White	1720017	Female	No
			Urban	Western Cape	Coloured	1994055	Male		25-49
		867.389	Rural (farms)	Western Cape	Black African	1670090	Male	No	50+	Not married		Employed	Yes					Low	no	Low risk (1-7)
		2420.86	Urban	Western Cape	Black African	1995239	Female	Yes	15-24	Not married		Unemployed	Yes	15 years and older	older than 5 years	one partner	no	Low	yes	Abstainers
		762.444	Urban	Western Cape	Coloured	1994408	Female	Yes	50+	Married	no education/Primary	Unemployed	Yes		Within 5 years	one partner	no	Low	no	Risky/hazardous level (8-15)
			Urban	Western Cape	Black African	1995239	Male		25-49
		3658.53	Urban	Western Cape	Black African	1991355	Male		25-49	Not married	Secondary	Unemployed	Yes		Within 5 years	one partner	yes	Low	no	Low risk (1-7)
		992.42	Urban	Western Cape	Coloured	1660033	Male	No	50+	Married	no education/Primary	Unemployed	Yes		Within 5 years	one partner	no	Low	yes	Abstainers
		2136.86	Urban	Western Cape	Black African	1991506	Female	Yes					No					Low	yes
		1634.05	Rural (farms)	Western Cape	Coloured	1620030	Male	Yes	25-49	Married	Secondary	Employed	Yes		Within 5 years	one partner	no	Low	no	Abstainers
			Urban	Western Cape	White	1991294	Female		50+
		881.949	Urban	Western Cape	Coloured	1820028	Male	No					No					Low	yes	Abstainers
		1058.6	Urban	Western Cape	Coloured	1995164	Female	No
		866.796	Urban	Western Cape	Coloured	1730057	Female	No
		549.234	Urban	Western Cape	Black African	1660209	Female	Yes	50+	Married	Tertiary	Employed	Yes					Low	no	Abstainers
		1212.6	Urban	Western Cape	Coloured	1992241	Male	Yes	25-49	Married	Tertiary	Employed	Yes		Within 5 years	one partner	no	Low	yes	Abstainers
		1321.45	Urban	Western Cape	Coloured	1710105	Male		25-49	Not married
		992.42	Urban	Western Cape	Coloured	1660129	Male	Yes	50+	Married	no education/Primary	Unemployed	Yes		Within 5 years	one partner		Low	no
		1011.35	Urban	Western Cape	Coloured	1991793	Male	Yes
			Urban	Western Cape	Coloured	1994571	Male		25-49
		1795.05	Urban	Western Cape	Coloured	1780084	Male	Yes	25-49	Not married	Secondary	Unemployed	Yes					Low	no	Abstainers
		997.936	Urban	Western Cape	Coloured	1660022	Female	Yes	25-49	Not married	Secondary	Unemployed	Yes		younger than 5 years	Two and more partners	no	Low	no	Risky/hazardous level (8-15)
		2277.08	Urban	Western Cape	Black African	1993643	Female	Yes
			Rural (farms)	Western Cape		1670090	Male		50+	Married	Tertiary	Employed	No						yes
			Urban	Western Cape	Black African	1660048	Female		50+
		975.394	Urban	Western Cape	Coloured	1992905	Female	Yes	50+	Married	Secondary	Unemployed	Yes					Low	no	Abstainers
		1112.56	Urban	Western Cape	Coloured	1992905	Female	Yes	25-49	Married	Secondary	Employed						Low	no	Abstainers
		1013.66	Rural (farms)	Western Cape	Coloured	1620030	Male	No
		717.983	Urban	Western Cape	Black African	1993030	Female	No
		3577.2	Urban	Western Cape	Black African	1993605	Male	Yes	25-49	Not married	Secondary	Unemployed						Low	yes	Low risk (1-7)
			Urban	Western Cape	Coloured	1995041	Female		50+
		740.687	Rural (farms)	Western Cape	Black African	Matzikama NU	Female		25-49	Married
		733.12	Urban	Western Cape	Black African	1630012	Female	Yes	25-49	Not married	no education/Primary	Unemployed	No					Low	no	Abstainers
		789.13	Urban	Western Cape	Black African	1630012	Male	No
		1021.79	Rural (farms)	Western Cape	Coloured	Matzikama NU	Male	No
		1011.35	Urban	Western Cape	Coloured	1620018	Male	No
		2269.15	Urban	Western Cape	White	1670062	Female	No
		1011.35	Urban	Western Cape	Coloured	1730045	Male	Yes
		881.949	Urban	Western Cape	Coloured	1994482	Male	No					No					Low	no	Abstainers
		1921.64	Urban	Western Cape	Black African	1660048	Female		50+	Not married	Secondary	Employed							no
		3577.2	Urban	Western Cape	Black African	1720125	Male	Yes	25-49	Married	Secondary	Employed	Yes		younger than 5 years	one partner	no	Low	yes	Low risk (1-7)
		1408.81	Rural (farms)	Western Cape	Coloured	1770284	Male	Yes	15-24	Not married	Secondary	Unemployed	Yes	15 years and older				Low	yes	Abstainers
		952.156	Urban	Western Cape	Coloured	1660022	Female	Yes	15-24	Not married	Secondary	Unemployed	Yes	15 years and older	Within 5 years	one partner	no	Low	yes	Low risk (1-7)
		2982.46	Urban	Western Cape	White	1992930	Male	No
		881.949	Urban	Western Cape	Coloured	1993910	Male	No
		2224.19	Urban	Western Cape	Black African	1992016	Male	Yes
		3658.53	Urban	Western Cape	Black African	1720125	Male		25-49	Not married		Unemployed	Yes		Within 5 years	one partner	yes	High	no	Abstainers
		1300.03	Urban	Western Cape	Coloured	1770264	Male	No					No					Low	no	Abstainers
		1005.51	Urban	Western Cape	Coloured	1770236	Female	Yes	25-49	Married	Tertiary	Employed	Yes		Within 5 years	one partner	no	Low	no	Abstainers
		1011.35	Urban	Western Cape	Coloured	1670161	Male	No
		2224.19	Urban	Western Cape	Black African	1991506	Male	No
		1112.56	Urban	Western Cape	Coloured	1660128	Female	Yes	25-49	Not married	Secondary	Unemployed	Yes		older than 5 years	Two and more partners	no	High	no
		762.444	Urban	Western Cape	Coloured	1660129	Female	Yes	50+	Married	Secondary	Employed	Yes		Within 5 years	one partner	no	Low	yes	Abstainers
		2845.04	Urban	Western Cape	Black African	1995239	Female	Yes	25-49	Married	Secondary	Unemployed	Yes		Within 5 years	one partner	yes		no	Abstainers
		1013.11	Urban	Western Cape	Coloured	1991793	Female	No
		2845.04	Urban	Western Cape	Black African	1720125	Female	Yes	25-49	Not married	Secondary	Employed	Yes					Low	no	Abstainers
		2883.35	Urban	Western Cape	Black African	1995029	Female	Yes	25-49	Not married	Secondary	Employed	Yes		older than 5 years	one partner	yes	Low	yes	Abstainers
		917.894	Urban	Western Cape	Coloured	1994055	Female	Yes	25-49	Not married	Secondary	Employed	Yes		younger than 5 years	one partner	no	Low	no
		1246.98	Urban	Western Cape	Coloured	1994482	Male	No	15-24	Not married	Secondary	Employed	No	15 years and older				Low	no	Abstainers
		909.148	Urban	Western Cape	Black African	1630012	Female	Yes	25-49	Not married	Secondary	Unemployed						Low	yes	Abstainers
		2277.08	Urban	Western Cape	Black African	1995029	Female	No
		1834.61	Urban	Western Cape	Coloured	1820028	Male	Yes	25-49	Married	Secondary	Employed	Yes		Within 5 years	one partner	no	Low	yes	Abstainers
		1003.3	Urban	Western Cape	Coloured	1991793	Male	No
		897.067	Urban	Western Cape	Black African	1994946	Female	Yes	25-49	Married	Secondary	Unemployed	Yes		Within 5 years	one partner	yes		no	Abstainers
		2537.39	Urban	Western Cape	Black African	1770039	Female	Yes	25-49	Not married	Tertiary	Employed	Yes		older than 5 years	one partner	yes	Low	yes	Low risk (1-7)
		789.13	Urban	Western Cape	Black African	1620018	Male	Yes
		897.067	Urban	Western Cape	Black African	1630012	Female		25-49	Not married	Secondary	Unemployed						Low	yes	Abstainers
		1322.33	Urban	Western Cape	Coloured	1994045	Male		50+	Married	Secondary	Unemployed						Low	no	Abstainers
		646.861	Rural (farms)	Western Cape	Black African	Matzikama NU	Female	No	15-24	Not married		Unemployed	No	15 years and older				Low	yes	Abstainers
		1058.6	Urban	Western Cape	Coloured	1994343	Female	Yes
		800.063	Urban	Western Cape	Black African	1993406	Female	Yes	25-49	Not married	Secondary	Employed	Yes		older than 5 years	one partner	no	Low	yes	Low risk (1-7)
		997.936	Urban	Western Cape	Coloured	1994946	Female	Yes	25-49	Not married	Secondary	Unemployed	Yes		Within 5 years	one partner	no	Low	yes	Abstainers
		1011.35	Urban	Western Cape	Coloured	1992905	Male	No
			Urban	Western Cape	Coloured	1991294	Female		25-49
		3038.29	Urban	Western Cape	Black African	1993605	Male		25-49	Not married	Secondary	Unemployed						Low	no	Abstainers
			Urban	Western Cape	White	1800038	Male		50+
		975.394	Urban	Western Cape	Coloured	1710105	Female	Yes	50+	Not married	Secondary	Unemployed	Yes					Low	no	Abstainers
		701.307	Urban	Western Cape	Black African	1993030	Male	Yes
		2883.35	Urban	Western Cape	Black African	1991506	Female	Yes	25-49	Not married		Employed	Yes		older than 5 years	one partner	yes	Low	no	Abstainers
		1272.54	Urban	Western Cape	Black African	1993030	Male	Yes	25-49	Married	Secondary	Employed	Yes		younger than 5 years	one partner	yes	Low	yes	Abstainers
		2658.65	Urban	Western Cape	White	1991643	Female	Yes
		1795.05	Urban	Western Cape	Coloured	1994202	Male	Yes	25-49	Not married	Secondary	Unemployed	Yes		younger than 5 years	one partner	yes	Low	no	Low risk (1-7)
			Urban	Western Cape	Black African	1993605	Male		25-49
		1246.98	Urban	Western Cape	Coloured	1995041	Male	No	15-24	Not married		Unemployed	No	15 years and older				Low	yes	Abstainers
		3658.53	Urban	Western Cape	Black African	1993508	Male	No	25-49	Not married	Secondary	Unemployed	Yes		younger than 5 years	one partner	yes		yes	Abstainers
		992.42	Urban	Western Cape	Coloured	1760164	Male	Yes	50+	Not married	Secondary	Employed	Yes		Within 5 years	one partner	no	Low	no	Abstainers
		3038.29	Urban	Western Cape	Black African	1995029	Male	Yes	25-49	Married	no education/Primary	Employed						Low	yes	Abstainers
		1005.51	Urban	Western Cape	Coloured	1992059	Female	Yes	25-49	Married	Secondary	Employed	Yes		Within 5 years	one partner	no	Low	no	Low risk (1-7)
		1058.6	Urban	Western Cape	Coloured	1660128	Female	Yes
		130.692	Urban	Western Cape	Indian	1992440	Female	Yes
		1011.35	Urban	Western Cape	Coloured	1992680	Male	Yes
		762.444	Urban	Western Cape	Coloured	1660209	Female	Yes	50+	Not married	Tertiary	Employed	Yes					Low	yes	Low risk (1-7)
			Urban	Western Cape	Coloured	1993760	Female		15-24					15 years and older
		1058.6	Urban	Western Cape	Coloured	1994202	Female	No
		1058.6	Urban	Western Cape	Coloured	1730038	Female	No
		1011.35	Urban	Western Cape	Coloured	1994615	Male	Yes
		975.394	Urban	Western Cape	Coloured	1680125	Female	Yes	50+	Not married	Secondary	Unemployed	Yes					Low	no	Abstainers
		1013.11	Urban	Western Cape	Coloured	1992905	Female	No
			Urban	Western Cape	White	1992844	Female		15-24					15 years and older
		1013.11	Urban	Western Cape	Coloured	1993507	Female	No
		640.252	Urban	Western Cape	Black African	1660128	Female	No	15-24	Not married		Unemployed	No	15 years and older				Low	no	Abstainers
		917.894	Urban	Western Cape	Coloured	1992811	Female	Yes	25-49	Married	Secondary	Unemployed	Yes		Within 5 years	one partner	no	Low	no	Abstainers
		954.616	Rural (farms)	Western Cape	Coloured	1770284	Female	No	15-24	Not married		Unemployed	No	15 years and older				Low	no	Abstainers
		2845.04	Urban	Western Cape	Black African	1995277	Female	Yes	25-49	Not married	Secondary	Unemployed	Yes		Within 5 years	one partner	yes	High	no	Abstainers
		2477.09	Urban	Western Cape	White	1670104	Male	No
		1246.98	Urban	Western Cape	Coloured	1660077	Male		15-24	Not married		Unemployed		15 years and older
			Urban	Western Cape	Coloured	1994055	Male		25-49
		3658.53	Urban	Western Cape	Black African	1993605	Male	Yes	25-49	Not married		Unemployed	No					Low	yes	Abstainers
			Urban	Western Cape	White	1992149	Male
		133.212	Urban	Western Cape	Indian	1991032	Female		25-49	Not married	Secondary	Unemployed							no
		1011.35	Urban	Western Cape	Coloured	1993406	Male	No
		2722.81	Urban	Western Cape	Black African	1992016	Male	No	50+	Married	Secondary	Employed	Yes					Low	yes
			Urban	Western Cape	Coloured	1994578	Male		25-49
			Urban	Western Cape	Coloured	1993760	Male		15-24					15 years and older
		2845.04	Urban	Western Cape	Black African	1660048	Female	Yes	25-49	Not married		Unemployed	Yes		Within 5 years	one partner		Low	no
		1058.6	Urban	Western Cape	Coloured	1660129	Female	No
			Urban	Western Cape	White	1670104	Male
		917.894	Urban	Western Cape	Coloured	1994055	Female	Yes	25-49	Married	Secondary	Unemployed	Yes		Within 5 years	one partner	no	Low	yes
		871.115	Urban	Western Cape	Coloured	1994939	Female	Yes	50+	Not married	Secondary	Unemployed	Yes					Low	yes	Low risk (1-7)
			Urban	Western Cape	White	1994615	Male	Yes	15-24	Not married	Secondary	Employed	Yes	15 years and older		one partner	yes	Low	no	Abstainers
		1813.57	Rural (farms)	Western Cape	Coloured	Matzikama NU	Male	Yes	25-49	Not married	no education/Primary	Unemployed	Yes					Low	no	Abstainers
		1005.51	Urban	Western Cape	Coloured	1730045	Female	Yes	25-49	Married		Employed	Yes					Low	no	Low risk (1-7)
			Urban	Western Cape	Coloured	1994202	Male		15-24					15 years and older
			Urban	Western Cape	Coloured	1994722	Female		25-49
		2224.19	Urban	Western Cape	Black African	1993508	Male
		909.148	Urban	Western Cape	Black African	1630012	Female		25-49	Not married	no education/Primary	Employed						Low	no	Abstainers
		2722.81	Urban	Western Cape	Black African	1991704	Male		50+	Married	Tertiary	Employed						Low	yes	Low risk (1-7)
		1013.11	Urban	Western Cape	Coloured	1994202	Female	No
			Urban	Western Cape	Black African	1991506	Female		25-49
			Urban	Western Cape	White	1990251
			Urban	Western Cape	Coloured	1992811	Female
		2722.81	Urban	Western Cape	Black African	1660048	Male	No	50+	Not married		Unemployed	Yes		younger than 5 years	one partner	yes	Low	no	Abstainers
		762.444	Urban	Western Cape	Coloured	1994619	Female	Yes	50+	Not married	Secondary	Employed	Yes		younger than 5 years	one partner	no	Low	no	Low risk (1-7)
		3577.2	Urban	Western Cape	Black African	1995029	Male		25-49	Married	Secondary	Employed						Low	yes	Abstainers
		3246.84	Urban	Western Cape	White	1993402	Male	Yes	50+	Not married	Tertiary	Employed	Yes		older than 5 years	one partner		Low	no	Risky/hazardous level (8-15)
		1011.35	Urban	Western Cape	Coloured	1992811	Male	Yes
		1125.16	Urban	Western Cape	Black African	1991377	Female		15-24					15 years and older
			Urban	Western Cape	Coloured	1994055	Male		15-24					15 years and older
		1054.24	Rural (farms)	Western Cape	Coloured	1770284	Female	No	25-49	Not married	Secondary	Employed						Low	no	Abstainers
		2270.67	Urban	Western Cape	Black African	1995029	Female	No
			Urban	Western Cape	Coloured	1993822	Male		25-49
		1011.35	Urban	Western Cape	Coloured	1730057	Male	No
		677.425	Rural (farms)	Western Cape	Black African	Matzikama NU	Male						No					High	no	Abstainers
			Urban	Western Cape	Coloured	1994578	Female		25-49
		1003.3	Urban	Western Cape	Coloured	1994615	Male	No
		1011.35	Urban	Western Cape	Coloured	1994578	Male	No
			Urban	Western Cape	Coloured	1770236	Male		25-49
		1490.77	Urban	Western Cape	Coloured	1991699	Male	No
		881.949	Urban	Western Cape	Coloured	1994578	Male	No
		975.394	Urban	Western Cape	Coloured	1670161	Female	Yes	50+	Married	Secondary	Unemployed	Yes					Low	no	Abstainers
		1058.6	Urban	Western Cape	Coloured	1992680	Female	Yes
		3318.74	Urban	Western Cape	White	1991145	Female	Yes	25-49	Married	Tertiary	Employed	Yes		Within 5 years	one partner	no	Low	yes	Low risk (1-7)
		1617.36	Urban	Western Cape	Coloured	1660128	Male		25-49
		2982.46	Urban	Western Cape	White	1770264	Male	Yes
		1795.05	Urban	Western Cape	Coloured	1992680	Male		25-49
			Urban	Western Cape	White	1994615	Male	No	15-24	Married		Employed	Yes	15 years and older	Within 5 years	one partner	no	Low	no	Abstainers
		881.949	Urban	Western Cape	Coloured	1760164	Male	No					No					Low	no	Abstainers
		975.394	Urban	Western Cape	Coloured	1993507	Female	Yes	50+	Not married	no education/Primary	Unemployed	Yes					Low	no	Abstainers
			Urban	Western Cape	Coloured	1992811	Female		15-24					15 years and older
		952.156	Urban	Western Cape	Coloured	1660129	Female	Yes	15-24	Married	Secondary	Unemployed	Yes	15 years and older	Within 5 years	one partner	no	Low	no	Low risk (1-7)
			Urban	Western Cape	White	1630146	Male		50+
		1212.6	Urban	Western Cape	Coloured	1994619	Male	Yes	25-49	Not married	Secondary	Employed	Yes		Within 5 years	one partner	no	Low	no	Abstainers
		638.137	Urban	Western Cape	Black African	1720096	Female	Yes	25-49	Not married	Secondary	Employed	Yes					Low	yes	Abstainers
		2136.86	Urban	Western Cape	Black African	1991374	Female	No					No					Low	no	Abstainers
		871.115	Urban	Western Cape	Coloured	1994949	Female	Yes	50+	Married	no education/Primary	Employed	Yes		older than 5 years	one partner	no	Low	no	Abstainers
		1011.35	Urban	Western Cape	Coloured	1994615	Male	Yes
		952.156	Urban	Western Cape	Coloured	1730045	Female	Yes	15-24	Not married	Secondary	Employed	Yes	15 years and older	Within 5 years	one partner	no	Low	no	Low risk (1-7)
		871.115	Urban	Western Cape	Coloured	1991334	Female	Yes	50+	Not married	Secondary	Unemployed	Yes					Low	no
			Rural (farms)	Western Cape	White	1620030	Female		25-49
		1887.59	Rural (farms)	Western Cape	White	1670207	Male	Yes
		975.394	Urban	Western Cape	Coloured	1994939	Female	No	50+	Married	Secondary		Yes					Low	no
			Urban	Western Cape	Coloured	1994578	Male		15-24					15 years and older
		1003.3	Urban	Western Cape	Coloured	1994578	Male	No
		997.936	Urban	Western Cape	Coloured	1994408	Female	Yes	25-49	Married	Secondary	Employed	Yes		younger than 5 years	one partner	no	Low	yes	Low risk (1-7)
		2030.55	Urban	Western Cape	Black African	1995029	Female		15-24	Not married		Unemployed		15 years and older					yes	Abstainers
		2883.35	Urban	Western Cape	Black African	1991374	Female	Yes	25-49	Married	Secondary	Unemployed	Yes		older than 5 years	one partner	no	Low	yes	Abstainers
			Urban	Western Cape	Coloured	1660022	Male		25-49
		917.894	Urban	Western Cape	Coloured	1670151	Female	Yes	25-49	Married	Tertiary	Unemployed	Yes		Within 5 years	one partner	no	Low	no	Abstainers
		670.505	Urban	Western Cape	Black African	1680125	Male	No					Yes					Low	no
			Urban	Western Cape	Coloured	1660077	Female		50+
		1127.93	Urban	Western Cape	Black African	1670161	Male	Yes	25-49	Married	Tertiary	Unemployed	Yes		younger than 5 years	one partner		Low	yes
			Urban	Western Cape	Coloured	1994578	Male		50+
		871.115	Urban	Western Cape	Coloured	1991793	Female	Yes	50+	Married	Secondary	Employed						Low	yes	Abstainers
		3658.53	Urban	Western Cape	Black African	1995277	Male	Yes	25-49	Married	Secondary	Employed	Yes		younger than 5 years	one partner	no	Low	yes	Abstainers
		952.156	Urban	Western Cape	Coloured	1660033	Female	Yes	15-24	Married	Secondary	Unemployed	Yes	15 years and older	Within 5 years	one partner	no	Low	no	Low risk (1-7)
		1058.6	Urban	Western Cape	Coloured	1730038	Female	Yes
		2224.19	Urban	Western Cape	Black African	1995029	Male	Yes
		2816.34	Urban	Western Cape	Black African	1720125	Male	Yes	50+	Not married	no education/Primary	Employed	Yes		younger than 5 years	one partner	no	Low	yes	Abstainers
		1058.6	Urban	Western Cape	Coloured	1720096	Female
			Urban	Western Cape	Coloured	1730057	Female		25-49
		1212.6	Urban	Western Cape	Coloured	1991334	Male	Yes	25-49	Not married	Secondary	Employed						Low	yes	Abstainers
		975.394	Urban	Western Cape	Coloured	1660022	Female	No	50+	Married		Unemployed	Yes					Low	no	Abstainers
		917.894	Urban	Western Cape	Coloured	1660129	Female	Yes	25-49	Not married	no education/Primary	Unemployed	Yes		Within 5 years	one partner	no	Low	yes	Abstainers
			Urban	Western Cape	Coloured	1994946	Female		25-49
		1013.11	Urban	Western Cape	Coloured	1993422	Female	No
		762.444	Urban	Western Cape	Coloured	1994045	Female	Yes	50+	Married	Secondary	Unemployed	Yes		Within 5 years	one partner	no	Low	no	Abstainers
		866.796	Urban	Western Cape	Coloured	1994578	Female	No
		1394.42	Urban	Western Cape	Coloured	1992680	Male	Yes	15-24	Not married		Unemployed	No	15 years and older				Low	no	Abstainers
		2021.04	Urban	Western Cape	Indian	1680125	Male	Yes	25-49	Not married	Secondary	Unemployed	Yes		Within 5 years	Two and more partners	no	Low	no	Abstainers
		2797.09	Urban	Western Cape	Coloured	1991374	Male	Yes					No					Low	yes
			Urban	Western Cape	Coloured	1993422	Male		25-49
			Urban	Western Cape	White	1990580	Female		25-49
			Urban	Western Cape	Coloured	1991793	Male		25-49
		1003.3	Urban	Western Cape	Coloured	1995041	Male	No
			Urban	Western Cape	White	1994578	Female		50+	Married	Secondary	Unemployed							yes
		1021.79	Rural (farms)	Western Cape	Coloured	1770284	Male	No
		1335.98	Rural (farms)	Western Cape	Coloured	1770284	Male	Yes	50+	Married	Secondary	Employed	No					Low	yes	Low risk (1-7)
			Urban	Western Cape	Black African	1992402	Female		25-49
		2753.95	Urban	Western Cape	White	1991145	Male	No
		1033.75	Urban	Western Cape	Black African	1991377	Male	No
		2537.39	Urban	Western Cape	Black African	1995277	Female	Yes	25-49	Not married		Unemployed	Yes		Within 5 years	one partner	yes	Low	no	Abstainers
		927.368	Rural (farms)	Western Cape	Coloured	1770284	Female	No	25-49	Not married	Secondary	Employed						Low	no	Abstainers
		762.444	Urban	Western Cape	Coloured	1660033	Female	No	50+	Married	Secondary	Unemployed	Yes		older than 5 years	one partner	no	Low	no	Abstainers
		1011.35	Urban	Western Cape	Coloured	1993910	Male	No
			Urban	Western Cape	White	1992149	Female
		1013.11	Urban	Western Cape	Coloured	1730038	Female	No
		800.063	Urban	Western Cape	Black African	1630012	Female	No	25-49	Not married		Unemployed						Low	yes	Abstainers
			Urban	Western Cape	Coloured	1994343	Female		25-49
		2537.39	Urban	Western Cape	Black African	1991374	Female	No	25-49	Not married	Secondary	Employed	Yes		older than 5 years	one partner	yes	High	yes	Abstainers
		2414.79	Urban	Western Cape	White	1990526	Female	No			no education/Primary
			Urban	Western Cape	Coloured	1994055	Female		15-24					15 years and older
		1202.18	Urban	Western Cape	Coloured	1993507	Male	Yes	50+	Married	Secondary	Unemployed	Yes		younger than 5 years	one partner	no	High	no	Abstainers
			Urban	Western Cape	Coloured	1994055	Female		25-49
		1011.35	Urban	Western Cape	Coloured	1992811	Male	No
		1003.3	Urban	Western Cape	Coloured	1994450	Male	Yes
		2502.72	Urban	Western Cape	Black African	1993291	Male	No
		2537.39	Urban	Western Cape	Black African	1993508	Female	Yes	25-49	Not married	Secondary	Employed	Yes		Within 5 years	one partner	yes	Low	yes	Abstainers
			Urban	Western Cape	White	1993605	Male
			Urban	Western Cape	Coloured	1994722	Male		15-24					15 years and older
		1011.35	Urban	Western Cape	Coloured	1994619	Male	Yes
		992.42	Urban	Western Cape	Coloured	1991793	Male	Yes	50+	Married	no education/Primary	Employed						Low	no	Abstainers
		2045.7	Urban	Western Cape	Black African	1830090	Male	No	50+	Not married		Unemployed	No					Low	no	Abstainers
		2982.46	Urban	Western Cape	White	1670062	Male	No
		1246.98	Urban	Western Cape	Coloured	1994619	Male	Yes	15-24	Not married	Secondary	Unemployed	Yes	15 years and older	Within 5 years	one partner	yes	Low	yes
		762.444	Urban	Western Cape	Coloured	1993910	Female	Yes	50+	Married	Secondary	Employed	Yes		younger than 5 years	one partner	no	Low	no	Abstainers
		975.394	Urban	Western Cape	Coloured	1992811	Female	Yes	50+	Not married	Secondary	Unemployed	Yes					Low	no	Abstainers
			Urban	Western Cape	White	1670104	Female		50+
		2269.15	Urban	Western Cape	White	1991342	Female	No
			Urban	Western Cape	Coloured	1992811	Female		25-49
			Urban	Western Cape	Coloured	1992811	Female
		1617.36	Urban	Western Cape	Coloured	1992905	Male	Yes	25-49	Married	Tertiary	Employed	Yes		Within 5 years	one partner	no	Low	no	Low risk (1-7)
		1834.61	Urban	Western Cape	Coloured	1994055	Male	Yes	25-49	Married		Employed	Yes		Within 5 years	one partner	yes	Low	no	Risky/hazardous level (8-15)
		1003.3	Urban	Western Cape	Coloured	1994722	Male	No
		1013.66	Rural (farms)	Western Cape	Coloured	1770284	Male	No
		1011.35	Urban	Western Cape	Coloured	1660129	Male	Yes
		2502.72	Urban	Western Cape	Black African	1991506	Male	No
		2269.15	Urban	Western Cape	White	1992402	Female	No
		1002.66	Rural (farms)	Western Cape	Coloured	1670090	Male		50+	Not married	Tertiary	Employed	Yes		Within 5 years	Two and more partners	no		yes
		762.444	Urban	Western Cape	Coloured	1992317	Female	Yes	50+	Married	Tertiary	Employed	Yes					Low	yes	Low risk (1-7)
		975.394	Urban	Western Cape	Coloured	1730038	Female	Yes	50+	Not married	no education/Primary	Unemployed	Yes						no
		2984.31	Urban	Western Cape	Black African	1993643	Male	Yes	15-24	Not married		Unemployed	Yes	15 years and older	Within 5 years	Two and more partners	yes	Low	yes	Abstainers
			Urban	Western Cape	Coloured	1995041	Male		50+
		1235.57	Urban	Western Cape	Indian	1992241	Female	No	50+	Not married	Tertiary	Employed	Yes					Low	yes	Abstainers
		2967.63	Urban	Western Cape	White	1670104	Female	No	25-49	Married	Tertiary	Employed	Yes		Within 5 years	one partner	no	Low	yes	Low risk (1-7)
		2277.08	Urban	Western Cape	Black African	1830090	Female	Yes
		1011.35	Urban	Western Cape	Coloured	1820028	Male	No
		1005.51	Urban	Western Cape	Coloured	1993507	Female	Yes	25-49	Not married	no education/Primary	Unemployed	Yes					Low	yes
			Urban	Western Cape	Coloured	1992905	Female		50+
			Urban	Western Cape	White	1670104	Male		25-49
		1321.45	Urban	Western Cape	Coloured	1994482	Male	Yes	25-49	Married	Secondary	Employed	Yes		Within 5 years	one partner	no	Low	yes
		1408.81	Rural (farms)	Western Cape	Coloured	Matzikama NU	Male		15-24	Not married	Secondary	Unemployed		15 years and older
		1003.3	Urban	Western Cape	Coloured	1994055	Male	No
		997.936	Urban	Western Cape	Coloured	1992811	Female	Yes	25-49	Married	Secondary		Yes		Within 5 years	one partner	no	Low	no	Abstainers
		1011.35	Urban	Western Cape	Coloured	1992241	Male	No
			Urban	Western Cape	White	1720017	Male		50+
		1058.6	Urban	Western Cape	Coloured	1660022	Female	No
		2502.72	Urban	Western Cape	Black African	1995277	Male	Yes
		1853.54	Rural (farms)	Western Cape	Coloured	1620021	Male	Yes	25-49	Not married	no education/Primary	Employed	Yes		younger than 5 years	one partner	no	Low	no	Low risk (1-7)
		2269.15	Urban	Western Cape	White	1993402	Female	No
		2502.72	Urban	Western Cape	Black African	1993605	Male	Yes
		2044.21	Rural (farms)	Western Cape	White	1620021	Male	No
		880.106	Rural (farms)	Western Cape	Coloured	1770284	Female	No	50+	Married	Secondary	Employed						Low	no	Abstainers
		3357.32	Urban	Western Cape	Coloured	1995277	Female	Yes
		944.864	Urban	Western Cape	Coloured	1991793	Female	No	15-24	Not married		Unemployed	No	15 years and older				Low	yes	Low risk (1-7)
			Urban	Western Cape	Coloured	1660128	Female		15-24					15 years and older
		2420.86	Urban	Western Cape	Black African	1660048	Female	No	15-24	Not married		Unemployed	No	15 years and older				Low	no	Abstainers
		762.444	Urban	Western Cape	Coloured	1660022	Female	Yes	50+	Married	Secondary	Unemployed	Yes		Within 5 years	one partner	no	Low	no	Abstainers
		2270.67	Urban	Western Cape	Black African	1994908	Female	Yes
			Urban	Western Cape	Coloured	1994343	Female		25-49
			Urban	Western Cape	White	1800038	Female		25-49
		954.616	Rural (farms)	Western Cape	Coloured	1770284	Female	No	15-24	Not married		Unemployed	No	15 years and older				Low	yes	Abstainers
			Urban	Western Cape	Coloured	1993030	Male		25-49
		1003.3	Urban	Western Cape	Coloured	1994343	Male	Yes			no education/Primary
		952.156	Urban	Western Cape	Coloured	1994482	Female	No	15-24	Not married	Secondary	Unemployed	No	15 years and older				Low	no	Abstainers
		1011.35	Urban	Western Cape	Coloured	1993507	Male	No
		1202.18	Urban	Western Cape	Coloured	1670161	Male	Yes	50+	Married	Secondary	Unemployed	Yes					Low	no	Abstainers
		1043.47	Urban	Western Cape	Coloured	1994408	Female	Yes	25-49	Not married	Secondary	Unemployed	Yes					Low	yes	Abstainers
		1013.11	Urban	Western Cape	Coloured	1820028	Female	No
		1003.3	Urban	Western Cape	Coloured	1994722	Male	No
		1003.3	Urban	Western Cape	Coloured	1994343	Male
		1246.98	Urban	Western Cape	Coloured	1994619	Male		15-24					15 years and older
		881.949	Urban	Western Cape	Coloured	1993910	Male	No
		1003.3	Urban	Western Cape	Coloured	1760164	Male	Yes
		2477.09	Urban	Western Cape	White	1993402	Male	No
		3299.82	Urban	Western Cape	White	1991159	Male	Yes	50+	Married	Secondary	Employed	Yes		Within 5 years	one partner	no	Low	yes	Low risk (1-7)
		2911.09	Urban	Western Cape	Coloured	1991374	Female	Yes	25-49	Married	Tertiary	Unemployed	Yes					Low	yes	Abstainers
		2270.67	Urban	Western Cape	Black African	1830090	Female	Yes
		3864.3	Urban	Western Cape	Black African	1993605	Male	No	25-49	Not married	Secondary	Employed							no	Low risk (1-7)
		993.166	Urban	Western Cape	Black African	1991699	Female	Yes										Low	no
		881.949	Urban	Western Cape	Coloured	1994571	Male	No					No					Low	no	Abstainers
		1003.3	Urban	Western Cape	Coloured	1994055	Male	No
		880.106	Rural (farms)	Western Cape	Coloured	1670207	Female	Yes	50+	Not married		Employed	Yes					Low	no	Abstainers
		1617.36	Urban	Western Cape	Coloured	1994989	Male	Yes	25-49	Married		Employed	Yes		younger than 5 years	one partner	no	Low	yes	Low risk (1-7)
		1321.45	Urban	Western Cape	Coloured	1720096	Male		25-49
		944.864	Urban	Western Cape	Coloured	1780084	Female	No	15-24	Not married		Unemployed	No	15 years and older				Low	yes	Abstainers
			Urban	Western Cape	Coloured	1992402	Male		25-49
		1202.18	Urban	Western Cape	Coloured	1991334	Male	Yes	50+	Not married	Secondary	Unemployed	Yes					Low	yes
		771.196	Rural (farms)	Western Cape	Black African	1650128	Female	No	15-24	Not married	no education/Primary	Employed		15 years and older				Low	no	Abstainers
		1202.18	Urban	Western Cape	Coloured	1994571	Male	Yes	50+	Married	Secondary	Unemployed	Yes		younger than 5 years	one partner	no	Low	no	Abstainers
			Urban	Western Cape	Coloured	1994946	Female		15-24					15 years and older
		1058.6	Urban	Western Cape	Coloured	1992905	Female	No
		871.115	Urban	Western Cape	Coloured	1993760	Female	Yes	50+	Not married	Secondary	Employed	Yes		Within 5 years	one partner	no	Low	yes	Low risk (1-7)
		3038.29	Urban	Western Cape	Black African	1830090	Male	Yes	25-49	Married	Tertiary	Employed	Yes		younger than 5 years	one partner	no	High	no	Abstainers
		1003.3	Urban	Western Cape	Coloured	1720096	Male	No
		79.9296	Urban	Western Cape	Coloured	1991570	Female	Yes	25-49	Married	Tertiary	Employed	Yes		Within 5 years	one partner	yes	Low	yes	Low risk (1-7)
		789.13	Urban	Western Cape	Black African	1993030	Male	Yes
			Urban	Western Cape	Coloured	1994202	Female		25-49
		1058.6	Urban	Western Cape	Coloured	1992811	Female	No
		1202.18	Urban	Western Cape	Coloured	1710105	Male	Yes	50+	Married	Secondary	Unemployed	Yes					Low	no	Low risk (1-7)
		1394.42	Urban	Western Cape	Coloured	1992680	Male	Yes	15-24	Not married	Secondary	Employed	Yes	15 years and older	Within 5 years	one partner	no	Low	no	Low risk (1-7)
		1011.35	Urban	Western Cape	Coloured	1670161	Male	No
			Urban	Western Cape	Coloured	1994578	Female		25-49
		2270.67	Urban	Western Cape	Black African	1830090	Female	Yes
			Urban	Western Cape	Coloured	1660033	Male		15-24					15 years and older
		2270.67	Urban	Western Cape	Black African	1720125	Female	No
		2269.15	Urban	Western Cape	White	1991377	Female	No
			Rural (farms)	Western Cape	White	Matzikama NU	Male		25-49	Married
		975.394	Urban	Western Cape	Coloured	1660022	Female	Yes	50+	Not married	no education/Primary	Unemployed	Yes					Low	yes	Abstainers
		2277.08	Urban	Western Cape	Black African	1830090	Female	No
		1246.98	Urban	Western Cape	Coloured	1993507	Male	Yes	15-24	Not married	Secondary	Unemployed	No	15 years and older				Low	no	Abstainers
		2270.67	Urban	Western Cape	Black African	1830090	Female	Yes
			Urban	Western Cape	Coloured	1992059	Male		50+
		2067.49	Urban	Western Cape	Black African	1995277	Female		50+
		1003.3	Urban	Western Cape	Coloured	1994045	Male	No
		2195.78	Urban	Western Cape	Black African	1993605	Male	No	15-24	Not married		Unemployed	No	15 years and older					yes	Abstainers
		3745.46	Urban	Western Cape	White	1670104	Male		15-24	Not married		Unemployed		15 years and older
		917.894	Urban	Western Cape	Coloured	1710105	Female	Yes	25-49	Not married	Secondary	Unemployed	Yes					Low	no	Low risk (1-7)
		1225.12	Rural (farms)	Western Cape	Coloured	1770284	Male	Yes	25-49	Married	Secondary	Employed	No					Low	yes
		1005.51	Urban	Western Cape	Coloured	1994482	Female	No	25-49	Not married	Secondary	Employed	Yes					Low	no	Abstainers
		952.156	Urban	Western Cape	Coloured	1994482	Female	No	15-24	Not married	Secondary	Unemployed	No	15 years and older				Low	yes	Abstainers
		3963.87	Urban	Western Cape	White	1991643	Male	Yes	25-49	Married	Tertiary	Employed	Yes		older than 5 years	one partner	no	Low	no	Low risk (1-7)
		3182.89	Urban	Western Cape	White	1670104	Male	Yes	25-49	Not married	Tertiary	Employed	Yes					Low	yes	Risky/hazardous level (8-15)
		1834.61	Urban	Western Cape	Coloured	1991793	Male	Yes	25-49	Not married	Secondary	Unemployed						Low	yes	Risky/hazardous level (8-15)
		1795.05	Urban	Western Cape	Coloured	1994578	Male	Yes	25-49	Married	Secondary	Employed	Yes		Within 5 years	one partner	no	Low	yes
			Urban	Western Cape	Coloured	1994578	Male		25-49
		881.949	Urban	Western Cape	Coloured	1994619	Male	No			no education/Primary
		1322.33	Urban	Western Cape	Coloured	1991334	Male	Yes	50+	Married	Secondary	Employed	Yes		Within 5 years	one partner	no	Low	no	Abstainers
		715.963	Urban	Western Cape	Black African	1630012	Female	No
		3038.29	Urban	Western Cape	Black African	1995029	Male	No	25-49	Married	Secondary	Employed	Yes			Two and more partners			no
		1013.11	Urban	Western Cape	Coloured	1993910	Female	Yes
			Urban	Western Cape	Coloured	1670151	Female		15-24					15 years and older
		1246.98	Urban	Western Cape	Coloured	1995041	Male	No	15-24	Not married	Secondary	Unemployed	No	15 years and older				Low	no	Abstainers
			Urban	Western Cape	Coloured	1994578	Female		50+
		1202.18	Urban	Western Cape	Coloured	1670151	Male	Yes	50+	Married	no education/Primary	Unemployed	Yes					Low	no	Abstainers
		1322.33	Urban	Western Cape	Coloured	1993422	Male	Yes	50+	Married	Tertiary	Employed	Yes		Within 5 years	Two and more partners	no	Low	no	Low risk (1-7)
		3787.66	Urban	Western Cape	White	1690009	Female		15-24	Not married	Tertiary	Employed		15 years and older
			Urban	Western Cape	Black African	1993030	Female		15-24					15 years and older
			Urban	Western Cape	White	1991145	Male		15-24					15 years and older
			Urban	Western Cape	Coloured	1993406	Male		25-49
		2030.55	Urban	Western Cape	Black African	1720125	Female	No	15-24	Not married		Unemployed	No	15 years and older				Low	yes	Abstainers
		348.134	Rural (farms)	Western Cape	Coloured	1995337	Female	No
		917.894	Urban	Western Cape	Coloured	1992044	Female	No	25-49	Married	Secondary	Employed	Yes		Within 5 years	one partner	no	Low	no	Abstainers
		2270.67	Urban	Western Cape	Black African	1995029	Female	No
		866.796	Urban	Western Cape	Coloured	1994578	Female	No					No					Low	no	Abstainers
		1202.18	Urban	Western Cape	Coloured	1994939	Male	Yes	50+	Married	Secondary	Unemployed	Yes					Low	yes
		1015.89	Rural (farms)	Western Cape	Coloured	1770284	Female	Yes	25-49	Not married	no education/Primary	Employed	Yes					High	yes
		1617.36	Urban	Western Cape	Coloured	1994619	Male	Yes	25-49	Married	Secondary	Employed	Yes		Within 5 years	one partner	no	Low	yes	Risky/hazardous level (8-15)
			Urban	Western Cape	Coloured	1992680	Male		50+
		1013.66	Rural (farms)	Western Cape	Coloured	1770284	Male	No
		891.051	Rural (farms)	Western Cape	Coloured	1710146	Male	Yes
		2722.81	Urban	Western Cape	Black African	1991704	Male	Yes	50+	Not married	Secondary	Employed	Yes		younger than 5 years	one partner	no	High	no	Abstainers
		1013.11	Urban	Western Cape	Coloured	1992811	Female	No
		1011.35	Urban	Western Cape	Coloured	1994482	Male	No
		952.156	Urban	Western Cape	Coloured	1994939	Female	Yes	15-24	Not married	Secondary	Unemployed	Yes	15 years and older	older than 5 years	one partner	yes	Low	no	Abstainers
			Urban	Western Cape	Coloured	1993030	Male		25-49
		1555.3	Rural (farms)	Western Cape	White	1620030	Female	No
			Urban	Western Cape	Coloured	1993760	Male		15-24					15 years and older
		1033.75	Urban	Western Cape	Black African	1800055	Male	No
		3921.51	Urban	Western Cape	White	1800055	Female	Yes	25-49	Married	Secondary	Employed	Yes		Within 5 years	one partner	no	Low	no	Low risk (1-7)
		762.444	Urban	Western Cape	Coloured	1994202	Female	Yes	50+	Married	Secondary	Employed	Yes		Within 5 years	one partner	no	Low	no	Abstainers
		2984.31	Urban	Western Cape	Black African	1660048	Male		15-24					15 years and older
		940.98	Urban	Western Cape	Black African	1620018	Male	No	15-24	Not married	no education/Primary	Employed		15 years and older				High	no	Abstainers
		2624.29	Rural (farms)	Western Cape	White	1670207	Male		25-49	Married	Secondary	Employed	Yes		Within 5 years	one partner		Low	no	Abstainers
		2030.55	Urban	Western Cape	Black African	1993605	Female	No	15-24	Not married		Unemployed		15 years and older					yes	Abstainers
		1394.42	Urban	Western Cape	Coloured	1994045	Male	No	15-24	Not married	Secondary	Unemployed	No	15 years and older				Low	no	Low risk (1-7)
		1795.05	Urban	Western Cape	Coloured	1730045	Male	Yes	25-49	Not married	Secondary	Unemployed	Yes		younger than 5 years	Two and more partners	yes	Low	no
		4035.83	Urban	Western Cape	Black African	1993508	Male	No	25-49	Not married	Secondary	Employed	Yes		Within 5 years	one partner	no	Low	yes	Risky/hazardous level (8-15)
		2224.19	Urban	Western Cape	Black African	1995029	Male	No
		1634.05	Rural (farms)	Western Cape	Coloured	1620030	Male	Yes	25-49	Married	Secondary	Employed	Yes		Within 5 years	one partner	no	Low	no	Abstainers
		1202.18	Urban	Western Cape	Coloured	1991334	Male	Yes	50+	Not married	Secondary	Employed	Yes		younger than 5 years	one partner	no	Low	no	Risky/hazardous level (8-15)
		1321.45	Urban	Western Cape	Coloured	1994202	Male	Yes	25-49	Married	Secondary	Employed	Yes		Within 5 years	one partner	no	Low	no	Abstainers
			Urban	Western Cape	Black African	1993030	Female		25-49
		803.261	Rural (farms)	Western Cape	Coloured	1790093	Male	No
		1394.42	Urban	Western Cape	Coloured	1994615	Male	Yes	15-24	Not married	Secondary	Unemployed	Yes	15 years and older	Within 5 years	one partner	no	Low	no	Low risk (1-7)
			Urban	Western Cape	Coloured	1660128	Male		15-24					15 years and older
			Urban	Western Cape	White	1992149	Male		25-49
		762.444	Urban	Western Cape	Coloured	1720096	Female	Yes	50+	Married		Unemployed	Yes		Within 5 years	one partner	no	Low	no	Abstainers
		871.115	Urban	Western Cape	Coloured	1670151	Female	Yes	50+	Not married	no education/Primary	Employed	Yes					Low	no	Abstainers
			Urban	Western Cape	Coloured	1994946	Male		15-24					15 years and older
		2270.67	Urban	Western Cape	Black African	1830090	Female	Yes
		2136.86	Urban	Western Cape	Black African	1720125	Female	No					No					Low	no	Abstainers
			Urban	Western Cape	Black African	1993291	Female		25-49
		1011.35	Urban	Western Cape	Coloured	1995041	Male	Yes
		881.949	Urban	Western Cape	Coloured	1992811	Male	No					No					Low	no	Abstainers
		997.936	Urban	Western Cape	Coloured	1820028	Female	Yes	25-49	Not married	Secondary	Employed	Yes		Within 5 years	Two and more partners	no	High	yes	Abstainers
		2845.04	Urban	Western Cape	Black African	1992016	Female	Yes	25-49	Married	Secondary	Unemployed	Yes		older than 5 years	one partner	no	Low	yes
		1617.36	Urban	Western Cape	Coloured	1994482	Male	Yes	25-49	Married	no education/Primary	Employed	Yes					Low	yes
		715.963	Urban	Western Cape	Black African	1660077	Female
			Urban	Western Cape	Coloured	1994578	Female		25-49
			Urban	Western Cape	Coloured	1670151	Male		50+
		866.796	Urban	Western Cape	Coloured	1994578	Female	No
			Rural (farms)	Western Cape	Coloured	1650128	Male		15-24	Not married	Tertiary			15 years and older
		2477.09	Urban	Western Cape	White	1800055	Male	No
			Urban	Western Cape	Coloured	1992044	Male		50+
		3246.84	Urban	Western Cape	White	1992930	Male	No	50+	Married	Secondary	Unemployed	Yes		Within 5 years	one partner		Low	yes	Low risk (1-7)
		1322.33	Urban	Western Cape	Coloured	1991155	Male	Yes	50+	Married	Secondary	Employed	Yes		younger than 5 years	one partner	no	Low	no	Abstainers
		993.166	Urban	Western Cape	Black African	1991159	Female	Yes
		3208.71	Urban	Western Cape	White	1991145	Female	Yes	25-49	Married	Secondary	Employed	Yes		older than 5 years	one partner	no	Low	yes	Risky/hazardous level (8-15)
		1011.35	Urban	Western Cape	Coloured	1992680	Male	No
			Urban	Western Cape	Coloured	1670151	Male		50+
			Urban	Western Cape	Coloured	1770264	Female		15-24					15 years and older
		2764.02	Urban	Western Cape	White	1991377	Male	Yes	50+	Not married	Tertiary	Employed	Yes		Within 5 years	one partner	no	Low	yes	Low risk (1-7)
		1212.6	Urban	Western Cape	Coloured	1994939	Male	Yes	25-49	Married	Secondary	Unemployed	Yes		Within 5 years	one partner	no	Low	yes	Risky/hazardous level (8-15)
		3207.49	Urban	Western Cape	Coloured	1995277	Male	Yes
		2270.67	Urban	Western Cape	Black African	1995029	Female
		1005.51	Urban	Western Cape	Coloured	1820028	Female	Yes	25-49	Not married	Secondary	Unemployed	Yes					Low	yes	Low risk (1-7)
		2270.67	Urban	Western Cape	Black African	1992016	Female	Yes
			Urban	Western Cape	White	1993605	Female
		954.616	Rural (farms)	Western Cape	Coloured	1770284	Female	No	15-24	Not married	Secondary	Unemployed	No	15 years and older				Low	no	Abstainers
		1011.35	Urban	Western Cape	Coloured	1991793	Male	Yes
			Urban	Western Cape	White	1992402	Male		50+
		2845.04	Urban	Western Cape	Black African	1991374	Female	Yes	25-49	Not married	Tertiary	Employed	Yes		older than 5 years	one partner	no	High	yes	Abstainers
			Urban	Western Cape	Coloured	1993030	Male		15-24					15 years and older
			Urban	Western Cape	Black African	1993605	Female
		952.156	Urban	Western Cape	Coloured	1994615	Female	No	15-24	Not married	Secondary	Unemployed	Yes	15 years and older	Within 5 years	one partner	yes	Low	no	Abstainers
		3828.78	Urban	Western Cape	White	1991145	Male		25-49	Married		Employed							no
			Urban	Western Cape	Coloured	1730057	Female		15-24					15 years and older
		2270.67	Urban	Western Cape	Black African	1995029	Female	No
		917.894	Urban	Western Cape	Coloured	1991334	Female	Yes	25-49	Not married	Secondary	Employed	Yes					Low	no	Abstainers
		2277.08	Urban	Western Cape	Black African	1991506	Female	No
		917.894	Urban	Western Cape	Coloured	1993422	Female	Yes	25-49	Married	Tertiary	Employed	Yes		Within 5 years	one partner	no	Low	no	Low risk (1-7)
			Urban	Western Cape	Coloured	1993030	Male		25-49
		985.022	Urban	Western Cape	Indian	1680125	Female	Yes	50+	Married	Secondary	Unemployed	Yes		Within 5 years	one partner	no	Low	yes	Abstainers
		952.156	Urban	Western Cape	Coloured	1994450	Female	Yes	15-24	Not married		Unemployed	Yes	15 years and older	Within 5 years	one partner	yes	High	yes	Low risk (1-7)
		1003.3	Urban	Western Cape	Coloured	1992811	Male	Yes
		715.963	Urban	Western Cape	Black African	1993030	Female	No
		800.063	Urban	Western Cape	Black African	1620018	Female	Yes	25-49	Not married	Secondary	Employed	Yes		Within 5 years	Two and more partners	yes	Low	no	Risky/hazardous level (8-15)
		2136.86	Urban	Western Cape	Black African	1995308	Female	No					No					Low	yes	Abstainers
		673.773	Urban	Western Cape	Black African	1660128	Female	No					No					Low	no	Abstainers
			Urban	Western Cape	Coloured	1993760	Female
		1202.18	Urban	Western Cape	Coloured	1670151	Male		50+
		1013.66	Rural (farms)	Western Cape	Coloured	1710146	Male	Yes
			Urban	Western Cape	Coloured	1660128	Male		15-24					15 years and older
		2270.67	Urban	Western Cape	Black African	1993508	Female	Yes
		1246.98	Urban	Western Cape	Coloured	1991334	Male	No	15-24	Not married		Unemployed	No	15 years and older				Low	no	Abstainers
		1005.51	Urban	Western Cape	Coloured	1660128	Female	Yes	25-49	Married	Secondary	Unemployed	Yes		Within 5 years	one partner	no	Low	no
		952.156	Urban	Western Cape	Coloured	1994055	Female	No	15-24	Not married	Secondary	Unemployed	No	15 years and older				Low	no	Low risk (1-7)
		1322.33	Urban	Western Cape	Coloured	1994482	Male	Yes	50+	Married	Secondary	Employed	Yes		Within 5 years	one partner	no	Low	yes
		3246.84	Urban	Western Cape	White	1991159	Male		50+	Married	Tertiary	Unemployed							no
			Urban	Western Cape	Coloured	1995277	Male		25-49
		1834.61	Urban	Western Cape	Coloured	1994949	Male	No	25-49	Not married	no education/Primary	Unemployed						Low	no	Abstainers
		1394.42	Urban	Western Cape	Coloured	1820028	Male	Yes	15-24	Not married	Secondary	Unemployed		15 years and older				Low	yes	Abstainers
		881.949	Urban	Western Cape	Coloured	1994045	Male	No					No					Low	no	Abstainers
		909.148	Urban	Western Cape	Black African	1670161	Female	Yes	25-49	Married	Secondary	Employed	Yes		older than 5 years	one partner	no	Low	no	Low risk (1-7)
		2136.86	Urban	Western Cape	Black African	1720125	Female	No					No					Low	no	Abstainers
		1617.36	Urban	Western Cape	Coloured	1994202	Male	Yes	25-49	Not married	Secondary	Employed	Yes		Within 5 years	one partner	no	Low	no	Low risk (1-7)
			Urban	Western Cape	Coloured	1995041	Male		25-49
		2420.86	Urban	Western Cape	Black African	1994908	Female	No	15-24	Not married	Secondary	Employed	Yes	15 years and older				Low	no
		954.616	Rural (farms)	Western Cape	Coloured	1770284	Female	No	15-24	Not married	Secondary	Employed		15 years and older				Low	no	Abstainers
		2136.86	Urban	Western Cape	Black African	1995308	Female	No
		3164.94	Urban	Western Cape	Coloured	1991374	Female	No	25-49	Not married	Tertiary	Employed	Yes		older than 5 years	one partner	yes	High	yes	Abstainers
			Urban	Western Cape	Coloured	1630078	Male		25-49
		3658.53	Urban	Western Cape	Black African	1995029	Male	No	25-49	Not married	Secondary	Employed	Yes		Within 5 years	one partner	yes	Low	no	High risk (20+)
			Urban	Western Cape	Black African	1993643	Female		25-49
			Urban	Western Cape	Coloured	1994408	Female		50+
		997.936	Urban	Western Cape	Coloured	1994202	Female	Yes	25-49	Married	Secondary	Employed	Yes		Within 5 years	one partner	no	Low	no	Abstainers
		1394.42	Urban	Western Cape	Coloured	1994408	Male	Yes	15-24	Married	Secondary	Employed	Yes	15 years and older	Within 5 years	one partner	yes	Low	no	Risky/hazardous level (8-15)
		2753.95	Urban	Western Cape	White	1690009	Male	No					No					Low	yes	Abstainers
		2270.67	Urban	Western Cape	Black African	1991355	Female	Yes
			Rural (farms)	Western Cape	Coloured	1995337	Male		25-49
		881.949	Urban	Western Cape	Coloured	1994578	Male	No
		975.394	Urban	Western Cape	Coloured	1994722	Female	Yes	50+	Not married	Secondary	Employed	Yes						no	Abstainers
		1853.54	Rural (farms)	Western Cape	Coloured	1710146	Male	Yes	25-49	Not married	Secondary	Employed	Yes		Within 5 years	one partner	no	Low	yes	Abstainers
		997.936	Urban	Western Cape	Coloured	1994202	Female	Yes	25-49	Not married	Secondary	Employed	Yes					Low	no	Abstainers
		1011.35	Urban	Western Cape	Coloured	1993030	Male	No
		1834.61	Urban	Western Cape	Coloured	1994571	Male		25-49	Not married	Secondary	Unemployed						Low	no	Abstainers
		881.949	Urban	Western Cape	Coloured	1992680	Male	No
		1058.6	Urban	Western Cape	Coloured	1994946	Female	No
		1011.35	Urban	Western Cape	Coloured	1994055	Male	No
		2199.28	Rural (farms)	Western Cape	White	1620021	Female	No	25-49	Married	Tertiary	Employed	Yes		Within 5 years	one partner	no	Low	no
		1246.98	Urban	Western Cape	Coloured	1780084	Male	No	15-24	Not married	Secondary	Unemployed	Yes	15 years and older	Within 5 years	one partner	yes	Low	no	Abstainers
		1011.35	Urban	Western Cape	Coloured	1994578	Male	No
		975.394	Urban	Western Cape	Coloured	1991334	Female	Yes	50+	Not married	Secondary	Unemployed	Yes					Low	no
		917.894	Urban	Western Cape	Coloured	1994615	Female	Yes	25-49	Married	Secondary	Unemployed	Yes		Within 5 years	one partner	no	Low	no	Abstainers
		992.42	Urban	Western Cape	Coloured	1994578	Male	Yes	50+	Not married	Secondary	Employed	Yes					Low	yes	High risk (20+)
			Urban	Western Cape	White	1991145	Male		50+
		997.936	Urban	Western Cape	Coloured	1994826	Female	Yes	25-49	Not married	Secondary	Employed	Yes		Within 5 years	one partner	yes	High	yes	Low risk (1-7)
		891.051	Rural (farms)	Western Cape	Coloured	1770284	Male	No					No					Low	no	Abstainers
		2477.09	Urban	Western Cape	White	1670062	Male	No
		1202.18	Urban	Western Cape	Coloured	1670161	Male	No	50+	Married	Secondary	Unemployed	Yes					Low	yes	Abstainers
		1013.66	Rural (farms)	Western Cape	Coloured	1710146	Male	Yes
			Urban	Western Cape	White	1992402	Male		50+
			Urban	Western Cape	Coloured	1994722	Female		25-49
		3214.88	Urban	Western Cape	White	1992402	Female	No	50+	Married	Tertiary	Unemployed	Yes					Low	no
		1246.98	Urban	Western Cape	Coloured	1630078	Male	Yes	15-24	Not married		Unemployed	Yes	15 years and older				Low	no	Low risk (1-7)
		875.742	Rural (farms)	Western Cape	Coloured	1770284	Female	No					No					Low	yes	Abstainers
		3299.82	Urban	Western Cape	White	1990742	Male	Yes	50+	Not married	Secondary	Employed	Yes		younger than 5 years	one partner	no	Low	yes	Low risk (1-7)
		1003.3	Urban	Western Cape	Coloured	1994939	Male	No
			Urban	Western Cape	Coloured	1994939	Male		15-24					15 years and older
		3038.29	Urban	Western Cape	Black African	1993605	Male		25-49	Not married	Secondary	Employed							yes
		2277.08	Urban	Western Cape	Black African	1993643	Female	Yes
		2477.09	Urban	Western Cape	White	1690009	Male	No
			Urban	Western Cape	Coloured	1994578	Male		15-24					15 years and older
		2224.19	Urban	Western Cape	Black African	1995308	Male	Yes
		1011.35	Urban	Western Cape	Coloured	1992680	Male	Yes
		1058.6	Urban	Western Cape	Coloured	1995041	Female	No
		3038.29	Urban	Western Cape	Black African	1993605	Male		25-49	Married	no education/Primary	Employed							yes	Abstainers
			Urban	Western Cape	Coloured	1730045	Male		15-24					15 years and older
		1335.98	Rural (farms)	Western Cape	Coloured	1770284	Male	No	50+	Married	no education/Primary	Employed						Low	no	Abstainers
			Urban	Western Cape	White	1990580	Male		25-49
			Urban	Western Cape		1740014
			Urban	Western Cape	Coloured	1992811	Female		25-49
		1112.56	Urban	Western Cape	Coloured	1994045	Female	Yes	25-49	Not married	Secondary	Employed	Yes		Within 5 years	one partner	yes	Low	no	Abstainers
		3182.89	Urban	Western Cape	White	1800055	Male	Yes	25-49	Married	Tertiary	Employed	Yes		Within 5 years	one partner	no	Low	no	Low risk (1-7)
		1013.11	Urban	Western Cape	Coloured	1660033	Female	No
		1058.6	Urban	Western Cape	Coloured	1995041	Female	No
			Urban	Western Cape	Coloured	1994946	Male		50+
		1058.6	Urban	Western Cape	Coloured	1991793	Female	No
		1412.16	Urban	Western Cape	Indian	1660077	Male	Yes	50+	Married	Secondary		Yes		Within 5 years	one partner	no	Low	no	Abstainers
		3828.78	Urban	Western Cape	White	1670062	Male	Yes	25-49	Married	Tertiary	Employed	Yes		Within 5 years	one partner	yes	Low	yes
		1700.4	Urban	Western Cape	Black African	1991377	Male	Yes	25-49	Not married	Tertiary	Employed						Low	yes	Low risk (1-7)
			Urban	Western Cape	Coloured	1993760	Male		25-49
			Urban	Western Cape		1660077
		2277.08	Urban	Western Cape	Black African	1991355	Female	No
		1795.05	Urban	Western Cape	Coloured	1680125	Male	Yes	25-49	Not married	Secondary	Unemployed	No					High	no	Low risk (1-7)
		2845.04	Urban	Western Cape	Black African	1995029	Female	Yes	25-49	Not married	Tertiary	Unemployed	Yes		older than 5 years	one partner	yes	High	yes	Abstainers
		733.12	Urban	Western Cape	Black African	1993822	Female	Yes	25-49	Married	Secondary	Employed	Yes		Within 5 years			Low	no	Abstainers
		677.425	Rural (farms)	Western Cape	Black African	Matzikama NU	Male				no education/Primary
			Urban	Western Cape	Black African	1995029	Female		25-49
		1003.3	Urban	Western Cape	Coloured	1780084	Male	No
		917.894	Urban	Western Cape	Coloured	1660077	Female		25-49
		881.949	Urban	Western Cape	Coloured	1993422	Male	No					No					Low	no	Abstainers
		1112.56	Urban	Western Cape	Coloured	1993910	Female	Yes	25-49	Married	Secondary	Unemployed	Yes		Within 5 years	one partner	no	Low	yes	Abstainers
		997.936	Urban	Western Cape	Coloured	1993406	Female	Yes	25-49	Not married	Secondary	Unemployed	Yes		older than 5 years	one partner	no		yes
		3214.88	Urban	Western Cape	White	1991808	Female	No	50+	Not married	Tertiary		Yes					Low	no
			Urban	Western Cape	Coloured	1992811	Female
		3658.53	Urban	Western Cape	Black African	1720125	Male	Yes	25-49	Not married	Secondary	Unemployed	Yes		younger than 5 years	one partner	yes	Low	yes	Risky/hazardous level (8-15)
		3246.84	Urban	Western Cape	White	1720017	Male	No	50+	Married	Secondary	Unemployed	Yes		younger than 5 years			Low	yes
		3038.29	Urban	Western Cape	Black African	1995308	Male	Yes	25-49	Not married	Tertiary	Employed	Yes		younger than 5 years	one partner	yes	High	yes	Abstainers
			Urban	Western Cape	Black African	1993605	Male		15-24					15 years and older
		670.505	Urban	Western Cape	Black African	1993030	Male	No					No					Low	no	Abstainers
			Urban	Western Cape	Coloured	1994949	Male		25-49
		4035.83	Urban	Western Cape	Black African	1995308	Male	No	25-49	Not married	Secondary	Employed	Yes		younger than 5 years	one partner	yes	High	yes	Low risk (1-7)
		2477.09	Urban	Western Cape	White	1990251	Male	Yes
		997.936	Urban	Western Cape	Coloured	1680125	Female	Yes	25-49	Married	Secondary	Employed	Yes		older than 5 years	one partner	no	Low	yes	Abstainers
		866.796	Urban	Western Cape	Coloured	1991155	Female	No					No					Low	no	Abstainers
			Urban	Western Cape	White	1990526	Female		50+
			Urban	Western Cape	White	1670104	Female		50+
		2224.19	Urban	Western Cape	Black African	1993643	Male	No
			Urban	Western Cape	Coloured	1994949	Male		15-24					15 years and older
		1058.6	Urban	Western Cape	Coloured	1680125	Female	Yes
		3577.2	Urban	Western Cape	Black African	1995239	Male	Yes	25-49	Married	no education/Primary	Employed	Yes		Within 5 years	Two and more partners	no	Low	no	Abstainers
		1322.33	Urban	Western Cape	Coloured	1680125	Male	Yes	50+	Not married	Secondary	Employed	Yes					Low	yes	Risky/hazardous level (8-15)
		3577.2	Urban	Western Cape	Black African	1993605	Male	Yes	25-49	Married	Tertiary	Employed	Yes		younger than 5 years	one partner	yes	Low	yes	Abstainers
			Urban	Western Cape	Coloured	1993760	Female
		2845.04	Urban	Western Cape	Black African	1720125	Female	Yes	25-49	Not married	Secondary	Unemployed	Yes		Within 5 years	one partner	no	Low	yes	Abstainers
		927.368	Rural (farms)	Western Cape	Coloured	1770284	Female	Yes	25-49	Married	Secondary	Employed						Low	no	Abstainers
			Urban	Western Cape	Coloured	1994578	Female		15-24					15 years and older
		1394.42	Urban	Western Cape	Coloured	1994615	Male	Yes	15-24	Not married	Secondary	Unemployed	Yes	15 years and older	Within 5 years	one partner	yes	Low	yes	Risky/hazardous level (8-15)
		881.949	Urban	Western Cape	Coloured	1660077	Male	No					No					Low	no	Abstainers
		673.773	Urban	Western Cape	Black African	1994946	Female	Yes
		1112.56	Urban	Western Cape	Coloured	1994482	Female	No	25-49	Not married	Secondary	Employed	Yes					Low	yes	Risky/hazardous level (8-15)
		3135.79	Urban	Western Cape	White	1990526	Female	Yes	25-49	Not married		Unemployed	Yes					Low	yes	Low risk (1-7)
		2502.72	Urban	Western Cape	Black African	1994908	Male	Yes
		2224.19	Urban	Western Cape	Black African	1993291	Male	No
		1202.18	Urban	Western Cape	Coloured	1660077	Male	Yes	50+	Married	Secondary	Unemployed	Yes					Low	yes	Low risk (1-7)
		2195.78	Urban	Western Cape	Black African	1995308	Male	No	15-24	Not married		Unemployed	No	15 years and older				Low	yes	Abstainers
		1005.51	Urban	Western Cape	Coloured	1780084	Female	No	25-49	Married	no education/Primary	Employed	Yes		Within 5 years	one partner	no	Low	no	Abstainers
		1212.6	Urban	Western Cape	Coloured	1994619	Male		25-49
		715.963	Urban	Western Cape	Black African	1993030	Female	Yes
			Urban	Western Cape	White	1800055	Female		50+
		2862.41	Urban	Western Cape	Indian	1991145	Female	No
		881.949	Urban	Western Cape	Coloured	1670151	Male
		58.7192	Urban	Western Cape	Black African	1991570	Female	Yes	25-49	Married	Secondary	Employed	Yes		Within 5 years	one partner	yes	Low	yes	Low risk (1-7)
		992.42	Urban	Western Cape	Coloured	1994578	Male	Yes	50+	Married	no education/Primary	Employed	Yes		younger than 5 years	one partner	no	Low	no	Abstainers
		3577.2	Urban	Western Cape	Black African	1993291	Male	No	25-49	Not married	Secondary	Employed	Yes		younger than 5 years	one partner	no	Low	no	Risky/hazardous level (8-15)
		1212.6	Urban	Western Cape	Coloured	1994045	Male	Yes	25-49	Married	Secondary	Employed	Yes		younger than 5 years	one partner	no	Low	no	Abstainers
		952.156	Urban	Western Cape	Coloured	1660129	Female	No	15-24	Not married	Secondary	Unemployed	Yes	15 years and older	older than 5 years	Two and more partners	no	Low	yes	Low risk (1-7)
		640.252	Urban	Western Cape	Black African	1680117	Female	No	15-24	Not married		Unemployed	No	15 years and older				Low	no	Abstainers
		1321.45	Urban	Western Cape	Coloured	1660077	Male	Yes	25-49	Married	Secondary	Employed	Yes		younger than 5 years	one partner	no	Low	yes	Low risk (1-7)
			Urban	Western Cape	Coloured	1994578	Male		25-49
		670.505	Urban	Western Cape	Black African	1994946	Male	Yes					No					High	no	Abstainers
		1013.11	Urban	Western Cape	Coloured	1994989	Female	No
		927.368	Rural (farms)	Western Cape	Coloured	1770284	Female	Yes	25-49	Married	Secondary	Employed	No					Low	yes
		1003.3	Urban	Western Cape	Coloured	1750092	Male	No
		975.394	Urban	Western Cape	Coloured	1991334	Female	No	50+	Not married	Secondary	Unemployed	Yes					Low	no	Abstainers
		2537.39	Urban	Western Cape	Black African	1993508	Female	Yes	25-49	Not married		Unemployed	No					Low	yes	Abstainers
		762.444	Urban	Western Cape	Coloured	1780084	Female	Yes	50+	Married	Secondary	Employed	Yes		Within 5 years	one partner	no	Low	no	Low risk (1-7)
		1011.35	Urban	Western Cape	Coloured	1992811	Male	No
			Urban	Western Cape	White	1991294	Female		15-24					15 years and older
		1003.3	Urban	Western Cape	Coloured	1993760	Male	No
			Urban	Western Cape	Coloured	1730045	Male		15-24	Married		Unemployed		15 years and older
			Rural (farms)	Western Cape		1670090	Male		50+	Married	Tertiary	Employed	Yes						yes
		1394.42	Urban	Western Cape	Coloured	1992905	Male	No	15-24	Not married	Tertiary	Unemployed	Yes	less than 15 years	Within 5 years	one partner	no	Low	no	Risky/hazardous level (8-15)
		1011.35	Urban	Western Cape	Coloured	1740014	Male	Yes
		1043.47	Urban	Western Cape	Coloured	1730045	Female	Yes	25-49	Not married		Unemployed	Yes			one partner		Low	no	Abstainers
		1043.47	Urban	Western Cape	Coloured	1994482	Female	Yes	25-49	Married	Secondary	Employed	Yes		Within 5 years	one partner	no	Low	yes	Abstainers
		2325.08	Urban	Western Cape	Black African	1993605	Female	Yes	25-49	Not married	Secondary	Employed	Yes					Low	yes	Abstainers
		2502.72	Urban	Western Cape	Black African	1993643	Male	No
		1708.79	Rural (farms)	Western Cape	White	1670207	Female		50+
		975.394	Urban	Western Cape	Coloured	1994450	Female	No	50+	Not married	no education/Primary	Unemployed	Yes					Low	no
		1058.6	Urban	Western Cape	Coloured	1670151	Female	No
		2502.72	Urban	Western Cape	Black African	1993291	Male	Yes
		891.051	Rural (farms)	Western Cape	Coloured	1770284	Male	No					No					Low	no	Abstainers
			Urban	Western Cape	White	1993402	Female		25-49
		2136.86	Urban	Western Cape	Black African	1720125	Female	No					No					Low	no	Abstainers
		231.188	Urban	Western Cape	Indian	1991570	Male	Yes	25-49	Married	Tertiary	Employed	Yes		Within 5 years	one partner	no	Low	yes	Low risk (1-7)
		1011.35	Urban	Western Cape	Coloured	1670151	Male	Yes
		2845.04	Urban	Western Cape	Black African	1993605	Female		25-49	Not married	Secondary	Employed						Low	yes	Abstainers
		1163.21	Urban	Western Cape	Black African	1992149	Male	No
			Urban	Western Cape	White	1991377	Male		15-24					15 years and older
		891.051	Rural (farms)	Western Cape	Coloured	Matzikama NU	Male	No
		1058.6	Urban	Western Cape	Coloured	1770236	Female	Yes
		2537.39	Urban	Western Cape	Black African	1993605	Female	Yes	25-49	Not married		Unemployed							yes	Abstainers
		2224.19	Urban	Western Cape	Black African	1992016	Male	Yes
			Urban	Western Cape	Coloured	1994578	Female		15-24					15 years and older
		1834.61	Urban	Western Cape	Coloured	1994722	Male		25-49
		944.864	Urban	Western Cape	Coloured	1730057	Female	Yes	15-24	Not married		Unemployed	No	15 years and older				Low	no	Abstainers
		871.115	Urban	Western Cape	Coloured	1992811	Female	No	50+	Not married	no education/Primary	Unemployed	Yes					Low	no	Abstainers
		2753.95	Urban	Western Cape	White	1670104	Male	No					No					High	no
		1003.3	Urban	Western Cape	Coloured	1991793	Male	Yes
		2502.72	Urban	Western Cape	Black African	1720125	Male	No
		866.796	Urban	Western Cape	Coloured	1710105	Female	No
			Urban	Western Cape	Black African	1993643	Male		25-49
		770.313	Rural (farms)	Western Cape	Coloured	1780110	Female	Yes	50+	Married	Secondary	Employed	Yes					Low	no	Abstainers
		1202.18	Urban	Western Cape	Coloured	1994202	Male	No	50+	Married	Secondary	Unemployed	Yes					Low	no	Abstainers
		670.505	Urban	Western Cape	Black African	1993030	Male	No
		800.063	Urban	Western Cape	Black African	1630012	Female	Yes	25-49	Not married	Secondary	Unemployed						Low	yes	Abstainers
		2030.55	Urban	Western Cape	Black African	1993605	Female		15-24	Not married		Unemployed	No	15 years and older				Low	yes	Abstainers
		2477.09	Urban	Western Cape	White	1660144	Male	No
		866.796	Urban	Western Cape	Coloured	1780084	Female	No					No					Low	no	Abstainers
			Urban	Western Cape	Indian	1992905	Male		25-49
		1353.01	Urban	Western Cape	Coloured	1992402	Female	Yes	25-49	Married	Secondary	Unemployed	Yes		Within 5 years	one partner	no	Low	yes	Low risk (1-7)
			Urban	Western Cape	White	1994408	Male	Yes	25-49	Not married	Secondary	Employed	Yes					Low	yes	Abstainers
		1322.33	Urban	Western Cape	Coloured	1992671	Male	Yes	50+	Married	Secondary	Unemployed	Yes		Within 5 years	one partner	no	Low	no	Abstainers
		2883.35	Urban	Western Cape	Black African	1993605	Female	Yes	25-49	Not married	Secondary	Unemployed							yes	Abstainers
		952.156	Urban	Western Cape	Coloured	1660129	Female	Yes	15-24	Not married	Secondary	Unemployed	Yes	15 years and older				Low	yes	Abstainers
			Urban	Western Cape	Coloured	1991793	Male		50+
		952.156	Urban	Western Cape	Coloured	1660033	Female	No	15-24	Not married	Secondary	Unemployed	Yes	15 years and older				Low	no	Abstainers
		2034.04	Rural (farms)	Western Cape	White	1670090	Female	No	25-49	Married	Tertiary		Yes		Within 5 years	one partner	no	High	no	Low risk (1-7)
		5692.97	Urban	Western Cape	Coloured	1991374	Male	Yes	25-49	Not married	Tertiary	Unemployed	Yes		Within 5 years	one partner	yes	Low	no	Abstainers
		1321.45	Urban	Western Cape	Coloured	1770236	Male	Yes	25-49	Married	Tertiary	Employed	Yes		Within 5 years	one partner	no	Low	yes	Low risk (1-7)
		944.864	Urban	Western Cape	Coloured	1992241	Female	No	15-24	Not married		Unemployed	No	15 years and older				Low	no	Abstainers
		1011.35	Urban	Western Cape	Coloured	1994450	Male	Yes
		1834.61	Urban	Western Cape	Coloured	1994722	Male	Yes	25-49	Not married	Secondary	Employed	Yes		Within 5 years	one partner	no	Low	yes	Low risk (1-7)
		715.963	Urban	Western Cape	Black African	1620018	Female	Yes
		2270.67	Urban	Western Cape	Black African	1720125	Female	No
		2023.84	Urban	Western Cape	Black African	1995308	Female	No	25-49	Married	no education/Primary	Unemployed						Low	no	Abstainers
			Urban	Western Cape	Coloured	1994989	Female		15-24					15 years and older
			Urban	Western Cape	White	1991334	Male	No
		1112.56	Urban	Western Cape	Coloured	1993507	Female	Yes	25-49	Not married	Secondary	Employed	No					Low	no	Abstainers
		2502.72	Urban	Western Cape	Black African	1660048	Male	No
			Urban	Western Cape	Coloured	1660033	Male		25-49
		2967.63	Urban	Western Cape	White	1990526	Female	No	25-49	Married	Tertiary	Unemployed	Yes		older than 5 years	one partner	no	Low	no	Low risk (1-7)
		871.115	Urban	Western Cape	Coloured	1730045	Female	Yes	50+	Married	no education/Primary	Unemployed	Yes					Low	no	Abstainers
		866.796	Urban	Western Cape	Coloured	1992905	Female	No
		1013.66	Rural (farms)	Western Cape	Coloured	1670090	Male	No
		1003.3	Urban	Western Cape	Coloured	1994722	Male	No
		1412.13	Urban	Western Cape	Black African	1670062	Male	No	25-49	Married	Tertiary	Employed	Yes		younger than 5 years	one partner	no	Low	yes	Low risk (1-7)
		1011.35	Urban	Western Cape	Coloured	1660128	Male	Yes
		1013.11	Urban	Western Cape	Coloured	1720096	Female	No
		975.394	Urban	Western Cape	Coloured	1994939	Female	Yes	50+	Not married	Secondary	Unemployed	Yes					Low	no	Abstainers
			Urban	Western Cape	Coloured	1992680	Male		50+
		2013.26	Urban	Western Cape	White	1760164	Female	Yes	25-49	Married	Secondary	Unemployed	Yes					Low	no	Abstainers
		762.444	Urban	Western Cape	Coloured	1994619	Female	Yes	50+	Not married	Secondary	Employed	Yes		younger than 5 years	one partner	no	Low	no	Low risk (1-7)
		3214.88	Urban	Western Cape	White	1991159	Female	Yes	50+	Not married	Secondary	Unemployed	Yes					Low	yes	Abstainers
		2349.73	Urban	Western Cape	White	1992044	Female	Yes	50+	Married	Secondary	Unemployed						Low	yes	Low risk (1-7)
		1408.81	Rural (farms)	Western Cape	Coloured	1770284	Male	No	15-24	Not married	Secondary	Employed	Yes	15 years and older	Within 5 years	one partner	yes	Low	yes	Abstainers
			Urban	Western Cape	White	1990526	Male		50+
		1322.33	Urban	Western Cape	Coloured	1994615	Male	No	50+	Not married	Secondary	Unemployed	Yes					Low	no	Risky/hazardous level (8-15)
		2477.09	Urban	Western Cape	White	1990251	Male	No
		2658.65	Urban	Western Cape	White	1990742	Female	No
			Urban	Western Cape	Coloured	1740014	Male		15-24	Not married				15 years and older
		871.115	Urban	Western Cape	Coloured	1994571	Female	Yes	50+	Married	Tertiary	Employed	Yes					Low	yes	Abstainers
		1112.56	Urban	Western Cape	Coloured	1680125	Female	Yes	25-49	Not married	Secondary	Unemployed	Yes		older than 5 years	one partner	no	Low	yes	High risk (20+)
		891.051	Rural (farms)	Western Cape	Coloured	Matzikama NU	Male	Yes					No					Low	yes	Abstainers
			Urban	Western Cape	Coloured	1994722	Female		15-24					15 years and older
		2883.35	Urban	Western Cape	Black African	1991374	Female	Yes	25-49	Married	Tertiary	Employed	Yes		older than 5 years	one partner			yes
			Urban	Western Cape	Black African	1995164	Male
		1285.67	Rural (farms)	Western Cape	Black African	1650128	Male	No	25-49	Not married	no education/Primary	Employed	No					Low	no	Abstainers
		917.894	Urban	Western Cape	Coloured	1992905	Female	Yes	25-49	Married	Secondary	Unemployed	Yes		Within 5 years	one partner	no	Low	no	Abstainers
		1058.6	Urban	Western Cape	Coloured	1994055	Female	No
		1163.21	Urban	Western Cape	Black African	1991159	Male	Yes
		1005.51	Urban	Western Cape	Coloured	1660129	Female	Yes	25-49	Married	Secondary	Employed	Yes		Within 5 years	one partner	no	Low	yes	Abstainers
		1058.6	Urban	Western Cape	Coloured	1992241	Female	Yes
		1124.04	Rural (farms)	Western Cape	Coloured	1770284	Female	No	25-49	Not married	Secondary	Employed						Low	no	Abstainers
		1005.51	Urban	Western Cape	Coloured	1630061	Female	Yes	25-49	Married		Employed	Yes		Within 5 years	one partner	no	Low	yes	Abstainers
		1003.3	Urban	Western Cape	Coloured	1670161	Male	No
		2982.46	Urban	Western Cape	White	1720017	Male	No
			Urban	Western Cape	White	1991145	Female		50+
		2502.72	Urban	Western Cape	Black African	1991704	Male	No
		3864.3	Urban	Western Cape	Black African	1660048	Male	Yes	25-49	Not married	no education/Primary	Unemployed	Yes		Within 5 years	one partner	no	Low	yes	High risk/harmful (16-19)
		975.394	Urban	Western Cape	Coloured	1670161	Female	Yes	50+	Not married	Secondary	Unemployed	No					Low	no	Low risk (1-7)
		1021.79	Rural (farms)	Western Cape	Coloured	1750020	Male	No
			Urban	Western Cape	White	1993402	Female		50+
		1011.35	Urban	Western Cape	Coloured	1993507	Male	No
		1212.6	Urban	Western Cape	Coloured	1994939	Male	Yes	25-49	Married		Employed	Yes		younger than 5 years	one partner	no	Low	yes	Low risk (1-7)
		1058.6	Urban	Western Cape	Coloured	1680125	Female	No
		1013.66	Rural (farms)	Western Cape	Coloured	1710146	Male	Yes
		866.796	Urban	Western Cape	Coloured	1992241	Female	No
		1124.04	Rural (farms)	Western Cape	Coloured	Matzikama NU	Female		25-49	Not married		Unemployed	No						no
		3658.53	Urban	Western Cape	Black African	1993508	Male	No	25-49	Married	Secondary	Employed							yes	Abstainers
		2816.34	Urban	Western Cape	Black African	1993605	Male	No	50+	Married	Tertiary	Employed	Yes		younger than 5 years	one partner	no	Low	yes
		917.894	Urban	Western Cape	Coloured	1994482	Female	Yes	25-49	Married	Secondary	Employed	Yes		Within 5 years	one partner	no	Low	yes	Abstainers
		1212.6	Urban	Western Cape	Coloured	1994939	Male	Yes	25-49	Married		Employed	Yes		younger than 5 years	one partner	no	Low	yes	Low risk (1-7)
			Urban	Western Cape	Black African	1991355	Male		25-49
		1011.35	Urban	Western Cape	Coloured	1620018	Male	Yes
		927.368	Rural (farms)	Western Cape	Coloured	1770284	Female	Yes	25-49	Married	Secondary	Unemployed	Yes					Low	no	Abstainers
			Urban	Western Cape	White	1800038	Female		50+
		3299.82	Urban	Western Cape	White	1992402	Male	Yes	50+	Married	Tertiary	Employed	Yes		younger than 5 years	one partner	no	Low	no	Low risk (1-7)
		2195.78	Urban	Western Cape	Black African	1993291	Male	No	15-24	Not married		Unemployed	No	15 years and older				Low	no	Abstainers
		1013.11	Urban	Western Cape	Coloured	1730057	Female	No
			Urban	Western Cape	Coloured	1992680	Male		50+
		1013.11	Urban	Western Cape	Coloured	1992671	Female	No
		944.864	Urban	Western Cape	Coloured	1994482	Female	No	15-24	Not married	Secondary	Unemployed	No	15 years and older				Low		Abstainers
		952.156	Urban	Western Cape	Coloured	1994055	Female	Yes	15-24	Not married	Tertiary	Unemployed	No	15 years and older				Low	yes	Abstainers
		2502.72	Urban	Western Cape	Black African	1993605	Male	No
		1011.35	Urban	Western Cape	Coloured	1992811	Male	Yes
			Urban	Western Cape	Coloured	1994615	Male		25-49
		1013.11	Urban	Western Cape	Coloured	1820028	Female	No
		1011.35	Urban	Western Cape	Coloured	1660129	Male	No
		2325.08	Urban	Western Cape	Black African	1995029	Female	No	25-49	Married	Secondary	Employed							yes	Abstainers
		1003.3	Urban	Western Cape	Coloured	1630012	Male	No
		2224.19	Urban	Western Cape	Black African	1995029	Male	No
		645.029	Urban	Western Cape	Black African	1630012	Male	Yes	50+	Married	no education/Primary	Unemployed							no	Abstainers
		3745.46	Urban	Western Cape	White	1670104	Male		15-24	Not married	Secondary		Yes	15 years and older
		2502.72	Urban	Western Cape	Black African	1995277	Male	Yes
		1011.35	Urban	Western Cape	Coloured	1660033	Male	No
		3658.53	Urban	Western Cape	Black African	1995029	Male	No	25-49	Not married	Tertiary	Unemployed						Low	yes	Abstainers
		3812.72	Urban	Western Cape	Coloured	1830090	Male	Yes	50+	Not married		Unemployed	Yes					Low	no	Abstainers
		3135.79	Urban	Western Cape	White	1991643	Female	Yes	25-49	Married	Tertiary	Employed	Yes		older than 5 years	one partner	no	Low	yes	Low risk (1-7)
			Urban	Western Cape	Coloured	1820028	Male		25-49
		425.167	Rural (farms)	Western Cape	Coloured	1995337	Female	No
		1834.61	Urban	Western Cape	Coloured	1820028	Male	Yes	25-49	Not married	Secondary	Employed	Yes		younger than 5 years	one partner	no	Low	yes	Risky/hazardous level (8-15)
		1013.11	Urban	Western Cape	Coloured	1994408	Female	No
		1212.6	Urban	Western Cape	Coloured	1730045	Male	Yes	25-49	Married	Secondary	Employed	Yes		Within 5 years	one partner	no	Low	no	Abstainers
		1634.05	Rural (farms)	Western Cape	Coloured	1770284	Male	Yes	25-49	Married	Secondary	Employed	Yes		Within 5 years	one partner	no	Low	yes
		1011.35	Urban	Western Cape	Coloured	1993760	Male	No
		1834.61	Urban	Western Cape	Coloured	1660077	Male	Yes	25-49	Married	Secondary	Employed	Yes		Within 5 years	one partner	no	Low	no	Abstainers
			Urban	Western Cape		1993760
			Rural (farms)	Western Cape	Coloured	1710146	Female
		677.425	Rural (farms)	Western Cape	Black African	Matzikama NU	Male	Yes					No					Low	no	Abstainers
		2418.08	Urban	Western Cape	Coloured	1995029	Female	Yes	50+	Not married		Unemployed						Low	yes	Risky/hazardous level (8-15)
			Urban	Western Cape	Coloured	1993760
		3038.29	Urban	Western Cape	Black African	1992016	Male	Yes	25-49	Married		Employed	Yes		younger than 5 years	one partner	no	High	yes	Abstainers
		1202.18	Urban	Western Cape	Coloured	1680125	Male	Yes	50+	Married	Secondary	Unemployed	Yes		younger than 5 years	one partner	no	Low	no
		961.984	Rural (farms)	Western Cape	Coloured	1770284	Female	Yes	15-24	Not married	Secondary	Unemployed	Yes	15 years and older				Low	yes	Abstainers
		1013.11	Urban	Western Cape	Coloured	1994571	Female	No
		2845.04	Urban	Western Cape	Black African	1995029	Female	No	25-49	Married	Secondary	Employed	Yes		older than 5 years	one partner	no	High	no	Abstainers
		2982.46	Urban	Western Cape	White	1720017	Male	No
		717.983	Urban	Western Cape	Black African	1993030	Female	No
		1822.27	Rural (farms)	Western Cape	White	1620021	Female	No
		2405.21	Urban	Western Cape	Indian	1991145	Female	No
		2883.35	Urban	Western Cape	Black African	1995029	Female	Yes	25-49	Not married	Secondary	Employed	Yes		older than 5 years	one partner	yes	Low	yes	Abstainers
		992.42	Urban	Western Cape	Coloured	1991793	Male	Yes	50+	Married	no education/Primary	Employed						Low	yes	Low risk (1-7)
		2816.34	Urban	Western Cape	Black African	1992016	Male	Yes	50+	Not married	Secondary	Unemployed	Yes		younger than 5 years	Two and more partners	yes	Low	yes	High risk/harmful (16-19)
		2277.08	Urban	Western Cape	Black African	1993508	Female	Yes
		528.232	Urban	Eastern Cape	Black African	2640078	Female	No
			Rural informal (tribal areas)	Eastern Cape	Black African	2940794	Female	No
		1020.91	Urban	Eastern Cape	Coloured	2880070	Male	Yes	25-49	Not married	Secondary	Employed	Yes		younger than 5 years	one partner	no	Low	yes	Abstainers
			Rural informal (tribal areas)	Eastern Cape	Black African	2900588	Female	No
		1417.36	Urban	Eastern Cape	Coloured	2601267	Male	Yes	25-49	Not married	Secondary	Unemployed	Yes		younger than 5 years	one partner	yes	Low	no	Abstainers
			Rural informal (tribal areas)	Eastern Cape	Black African	2900567	Male	Yes	25-49	Not married	Tertiary	Unemployed	Yes		younger than 5 years	one partner	yes	Low	yes	Low risk (1-7)
		806.151	Urban	Eastern Cape	Coloured	2991360	Female	Yes	25-49	Not married	Secondary	Employed	Yes					Low	yes	Abstainers
		806.151	Urban	Eastern Cape	Coloured	2610039	Female	Yes	25-49	Not married	Secondary	Employed	Yes					Low	yes	Abstainers
		730.768	Rural (farms)	Eastern Cape	Black African	2690066	Male	Yes	25-49	Not married	Secondary	Employed	Yes		younger than 5 years	one partner	yes	Low	yes	Abstainers
			Urban	Eastern Cape	Black African	2991433	Female	No	50+	Not married	no education/Primary	Unemployed	No						no	Abstainers
		541.807	Urban	Eastern Cape	Black African	2780105	Male	No
		781.335	Urban	Eastern Cape	Coloured	2991588	Male	Yes
		1077.28	Urban	Eastern Cape	Coloured	2991723	Male	No	15-24	Not married	Secondary	Unemployed	Yes	15 years and older				Low	yes	Abstainers
			Rural informal (tribal areas)	Eastern Cape	Black African	2900588	Female	Yes	15-24	Not married	Secondary	Unemployed	Yes	15 years and older	Within 5 years	one partner	yes	High	yes	Abstainers
			Rural (farms)	Eastern Cape	White	2991791	Female		25-49
		672.994	Urban	Eastern Cape	Coloured	2601267	Female	Yes	50+	Married	Secondary	Unemployed	Yes		Within 5 years	one partner	no	Low	no	Abstainers
		2670.83	Urban	Eastern Cape	Black African	2990843	Female	No
			Rural informal (tribal areas)	Eastern Cape	Black African	2940856	Female	Yes
			Urban	Eastern Cape	Coloured	2780105	Female		25-49
		549.818	Urban	Eastern Cape	Black African	2991262	Male	No
		766.711	Urban	Eastern Cape	Coloured	2991405	Male	Yes	50+	Married	Tertiary	Unemployed						Low	yes	Abstainers
		457.466	Rural (farms)	Eastern Cape	Coloured	2630019	Male	Yes	15-24	Not married	Secondary	Employed	Yes	15 years and older		one partner	yes	High	no
		258.122	Rural (farms)	Eastern Cape	Black African	2991791	Female	Yes	25-49	Not married	Secondary	Employed	Yes		Within 5 years	one partner	yes	Low	yes	Abstainers
			Urban	Eastern Cape	Coloured	2991268	Female		15-24					15 years and older
		983.119	Urban	Eastern Cape	Black African	2690039	Male	Yes	25-49	Not married	Secondary	Employed	Yes		Within 5 years	Two and more partners	no	Low	no	Low risk (1-7)
		597.749	Urban	Eastern Cape	Coloured	2991336	Female	Yes	50+	Married	Tertiary	Employed	Yes					Low	no	Abstainers
			Urban	Eastern Cape	White	2990282	Female		50+
		598.435	Urban	Eastern Cape	Black African	2990354	Female	Yes	15-24	Not married	Secondary	Employed	Yes	15 years and older	Within 5 years	one partner	no	High	yes	Risky/hazardous level (8-15)
		4303.28	Urban	Eastern Cape	Black African	2601117	Male	Yes	25-49	Not married	Secondary		Yes					Low	no
		1317.48	Urban	Eastern Cape	White	2990609	Male	No
		1844.6	Rural informal (tribal areas)	Eastern Cape	Black African	2950226	Female	Yes	25-49	Not married	Secondary	Unemployed	Yes		Within 5 years	one partner	yes	Low	yes	Abstainers
		545.264	Rural (farms)	Eastern Cape	Black African	2640093	Female	Yes	25-49	Married	Secondary	Employed	Yes		older than 5 years	one partner	no	Low	no	Abstainers
		2582.75	Urban	Eastern Cape	Black African	2601148	Male	No	15-24	Not married		Unemployed	Yes	15 years and older				Low	no	Abstainers
			Urban	Eastern Cape	White	2680106	Male		15-24					15 years and older
			Rural informal (tribal areas)	Eastern Cape	Black African	2930452	Male	No	25-49	Not married	no education/Primary	Unemployed	No					Low	no	Abstainers
		1284.35	Urban	Eastern Cape	White	2991553	Female	Yes					No					Low	yes	Abstainers
		2096.11	Rural informal (tribal areas)	Eastern Cape	Black African	2950226	Female	Yes	25-49	Married		Unemployed	No					Low	no	Abstainers
			Urban	Eastern Cape	White	2990083	Male		25-49
			Rural informal (tribal areas)	Eastern Cape	Black African	2920430	Male
		1616.92	Rural informal (tribal areas)	Eastern Cape	Black African	2740183	Male	No
		730.768	Rural (farms)	Eastern Cape	Black African	2890016	Male	Yes	25-49	Married	Secondary	Employed	Yes		younger than 5 years	one partner	no	Low	yes	Abstainers
			Urban	Eastern Cape	Black African	2991280	Male		25-49
		2984.56	Urban	Eastern Cape	Black African	2601181	Female	Yes	25-49	Not married	Secondary	Unemployed	Yes		Within 5 years	one partner	no	Low	yes	Abstainers
		207.044	Urban	Eastern Cape	Coloured	2991124	Female	No
			Rural informal (tribal areas)	Eastern Cape	Black African	2940856	Female	Yes	15-24	Not married	Secondary	Unemployed	Yes	15 years and older	Within 5 years	one partner	no	High	yes	Abstainers
			Urban	Eastern Cape	Coloured	2991783	Female		50+
		794.272	Urban	Eastern Cape	Coloured	2640078	Female	No
		775.117	Urban	Eastern Cape	Coloured	2610039	Male
		4747.08	Urban	Eastern Cape	Black African	2650059	Male	Yes	25-49	Not married	no education/Primary	Employed	Yes					Low	yes	Abstainers
		4207.62	Urban	Eastern Cape	Black African	2890046	Male	No	25-49	Married	Secondary	Employed	Yes		younger than 5 years	one partner	no	High	yes	Abstainers
			Urban	Eastern Cape	Black African	2990484	Female		25-49
			Rural (farms)	Eastern Cape	White	2991791	Female	Yes
		1650.71	Rural informal (tribal areas)	Eastern Cape	Black African	2940713	Female	No
		817.836	Urban	Eastern Cape	Coloured	2991698	Female	Yes
		430.595	Urban	Eastern Cape	Black African	2991262	Female	Yes	50+	Married	Tertiary	Unemployed	Yes		Within 5 years	one partner	no	Low	no	Abstainers
		378.45	Rural (farms)	Eastern Cape	Black African	2690068	Male	No	25-49	Not married	Secondary	Employed	Yes		younger than 5 years	one partner	yes	Low	no	Low risk (1-7)
		532.59	Rural (farms)	Eastern Cape	Black African	2640093	Male	No	50+	Married		Employed	Yes		younger than 5 years	one partner	no	Low	no	Low risk (1-7)
		776.824	Urban	Eastern Cape	Coloured	2680120	Female	Yes	25-49	Not married	Secondary	Unemployed	Yes		Within 5 years	one partner	no		yes	Low risk (1-7)
			Rural informal (tribal areas)	Eastern Cape	Black African	2920431	Female	Yes	25-49	Not married	Secondary	Unemployed	Yes					Low	no	Abstainers
		1616.92	Rural informal (tribal areas)	Eastern Cape	Black African	2840197	Male	No
		2616.16	Urban	Eastern Cape	Black African	2990484	Male	No
			Urban	Eastern Cape	White	2990083	Female		50+
		2847.49	Urban	Eastern Cape	Black African	2710451	Female	No	15-24	Not married	no education/Primary	Unemployed	Yes	15 years and older				High	yes	Abstainers
			Rural informal (tribal areas)	Eastern Cape	Black African	2900588	Male	Yes
		541.807	Urban	Eastern Cape	Black African	2620032	Male	Yes
		553.129	Urban	Eastern Cape	Black African	2601267	Female	No
		891.208	Urban	Eastern Cape	Black African	2780105	Male	Yes	25-49	Not married	Secondary	Employed	No					Low	no	Abstainers
		2734.84	Urban	Eastern Cape	Black African	2601376	Female	Yes	25-49	Not married	Secondary	Unemployed	Yes		younger than 5 years	one partner	yes		no	Abstainers
		3391.49	Urban	Eastern Cape	Black African	2990580	Female	Yes	25-49	Not married		Unemployed	Yes					Low	no	Abstainers
		766.711	Urban	Eastern Cape	Coloured	2990935	Male	Yes	50+	Married	Secondary	Employed	No					Low	yes	Risky/hazardous level (8-15)
		1819.4	Rural informal (tribal areas)	Eastern Cape	Black African	2920430	Male	No
		775.117	Urban	Eastern Cape	Coloured	2690039	Male	No
		589.039	Urban	Eastern Cape	Coloured	2680136	Female	No	50+	Not married		Unemployed	Yes					Low	no	High risk (20+)
		2670.83	Urban	Eastern Cape	Black African	2601148	Female	No
		726.97	Urban	Eastern Cape	Black African	2780105	Male	Yes	15-24	Not married		Unemployed	Yes	15 years and older	Within 5 years	one partner	yes	Low	yes	Abstainers
			Urban	Eastern Cape	Coloured	2991698	Male		50+
		2943.77	Urban	Eastern Cape	Black African	2600646	Male	Yes
		1650.71	Rural informal (tribal areas)	Eastern Cape	Black African	2700527	Female
		693.044	Urban	Eastern Cape	Black African	2780105	Female	Yes	25-49	Married	Secondary	Employed	Yes		Within 5 years	one partner	no	Low	no	Abstainers
		528.232	Urban	Eastern Cape	Black African	2991262	Female	No					No					Low	no	Abstainers
		806.151	Urban	Eastern Cape	Coloured	2601267	Female	Yes	25-49	Not married	Secondary	Unemployed	Yes		Within 5 years	one partner	no	Low	no	Abstainers
		753.557	Urban	Eastern Cape	Coloured	2880070	Female	Yes	50+	Not married	Secondary	Employed	Yes					Low	no	Abstainers
		1650.71	Rural informal (tribal areas)	Eastern Cape	Black African	2830295	Female	No
		1819.4	Rural informal (tribal areas)	Eastern Cape	Black African	2930383	Male	No
		764.701	Urban	Eastern Cape	Coloured	2990601	Female	No	50+	Not married	Secondary	Employed	Yes					Low	no	Abstainers
		247.812	Urban	Eastern Cape	Coloured	2991124	Male	Yes	25-49	Married	Secondary	Employed						Low	yes	Abstainers
		1992.09	Urban	Eastern Cape	White	2991043	Male	No	15-24	Not married		Unemployed	No	15 years and older				Low	no	Abstainers
			Rural informal (tribal areas)	Eastern Cape	Black African	2930452	Female	Yes	25-49	Not married	Secondary	Unemployed	No					Low	no	Abstainers
			Urban	Eastern Cape	Black African	2990484	Male
		1553.43	Rural informal (tribal areas)	Eastern Cape	Black African	2700731	Female	Yes					No					Low	no	Abstainers
			Urban	Eastern Cape	White	2990282	Female		50+
		1417.36	Urban	Eastern Cape	Coloured	2991663	Male	Yes	25-49	Not married	no education/Primary	Employed							no	Abstainers
		4207.62	Urban	Eastern Cape	Black African	2991280	Male	Yes	25-49	Not married	Secondary	Unemployed	Yes					High	yes	Low risk (1-7)
		2933.93	Rural informal (tribal areas)	Eastern Cape	Black African	2940769	Male	Yes	25-49	Not married	Secondary	Unemployed	Yes					High	yes	Low risk (1-7)
		1596.26	Rural informal (tribal areas)	Eastern Cape	Black African	2950226	Male	No	15-24	Not married		Unemployed	No	15 years and older				Low	yes	Abstainers
		2659.64	Rural informal (tribal areas)	Eastern Cape	Black African	2940671	Male		25-49	Not married	no education/Primary	Unemployed
			Rural informal (tribal areas)	Eastern Cape	Black African	2600459	Male		25-49
		817.836	Urban	Eastern Cape	Coloured	2780105	Female	No
		928.768	Urban	Eastern Cape	Coloured	2601267	Male	No	50+	Married	Tertiary	Unemployed	Yes					Low	yes	Abstainers
		2108.25	Urban	Eastern Cape	White	2991553	Male	Yes	25-49	Married	Tertiary	Employed	Yes		younger than 5 years	one partner	yes	Low	yes	Abstainers
		1655.36	Rural informal (tribal areas)	Eastern Cape	Black African	2940671	Female	No
		2047.39	Rural informal (tribal areas)	Eastern Cape	Black African	2600459	Male	Yes	50+	Married	Secondary	Employed	No					Low	yes	Abstainers
			Rural informal (tribal areas)	Eastern Cape	Black African	2920430	Male
		1266.3	Rural informal (tribal areas)	Eastern Cape	Black African	2730185	Female	Yes	50+	Not married	no education/Primary	Unemployed	Yes					Low	no	Abstainers
		542.796	Urban	Eastern Cape	Black African	2990609	Male		15-24	Not married		Unemployed		15 years and older				Low	no	Abstainers
		2933.93	Rural informal (tribal areas)	Eastern Cape	Black African	2940671	Male	No	25-49	Not married		Unemployed	Yes					Low	no	Low risk (1-7)
		2943.77	Urban	Eastern Cape	Black African	2940848	Male	Yes
		627.242	Urban	Eastern Cape	Black African	2990601	Female	Yes	25-49	Not married	Tertiary	Unemployed	Yes		Within 5 years	one partner	yes	Low	yes	Abstainers
		726.97	Urban	Eastern Cape	Black African	2610039	Male	No	15-24	Not married		Unemployed	Yes	15 years and older				Low	no	Abstainers
			Rural informal (tribal areas)	Eastern Cape	Black African	2900567	Female	No	50+	Not married		Unemployed	Yes		Within 5 years	one partner	no	Low	no	Low risk (1-7)
		1616.92	Rural informal (tribal areas)	Eastern Cape	Black African	2900545	Male	No
		1487.16	Rural informal (tribal areas)	Eastern Cape	Black African	2900417	Male	No	50+	Married		Unemployed	Yes					Low	no	Abstainers
		963.378	Urban	Eastern Cape	Coloured	2680136	Male	Yes	15-24	Not married	no education/Primary			15 years and older				Low	yes	Abstainers
		503.635	Urban	Eastern Cape	Black African	2780105	Female	Yes	50+	Not married	Secondary	Unemployed							no	Abstainers
		663.27	Urban	Eastern Cape	Black African	2601267	Male	No	50+	Not married	Secondary	Employed						Low	yes	Abstainers
		681.364	Urban	Eastern Cape	Coloured	2780105	Male	No
		2431.84	Urban	Eastern Cape	Black African	2601376	Female	Yes	50+	Not married	Secondary	Employed	Yes		older than 5 years	one partner	no	Low	no	High risk/harmful (16-19)
			Rural informal (tribal areas)	Eastern Cape	Black African	2900273	Female	No	50+	Not married	no education/Primary	Unemployed	Yes					Low	no	Abstainers
		1650.71	Rural informal (tribal areas)	Eastern Cape	Black African	2940671	Female	No
		1077.28	Urban	Eastern Cape	Coloured	2660078	Male	Yes	15-24	Not married	Secondary	Employed		15 years and older					no	Abstainers
		691.855	Rural (farms)	Eastern Cape	Black African	2690066	Male	Yes	25-49	Not married	Secondary	Employed	Yes		Within 5 years	one partner	no	Low	yes	Abstainers
			Urban	Eastern Cape	Coloured	2610039	Female		25-49
			Rural informal (tribal areas)	Eastern Cape	Black African	2920430	Male
		1650.71	Rural informal (tribal areas)	Eastern Cape	Black African	2700731	Female	Yes
		1077.28	Urban	Eastern Cape	Coloured	2680136	Male	Yes	15-24	Not married	no education/Primary	Unemployed	No	15 years and older				Low	no	Low risk (1-7)
			Urban	Eastern Cape	Coloured	2991360	Male		15-24					15 years and older
			Rural informal (tribal areas)	Eastern Cape	Black African	2900546	Female	Yes	25-49	Not married	no education/Primary	Unemployed	Yes						no	Abstainers
		1077.28	Urban	Eastern Cape	Coloured	2991588	Male	Yes	15-24	Not married	Secondary	Employed		15 years and older					no	Abstainers
		672.994	Urban	Eastern Cape	Coloured	2991405	Female	Yes	50+	Married	Secondary	Unemployed	Yes					High	no	Abstainers
		1709.89	Urban	Eastern Cape	White	2640078	Female	No	50+	Married	Tertiary	Unemployed						Low	no	Abstainers
		2431.84	Urban	Eastern Cape	Black African	2991792	Female	No	50+	Married	no education/Primary	Unemployed	Yes		Within 5 years	one partner	no	Low	no	Low risk (1-7)
		1616.92	Rural informal (tribal areas)	Eastern Cape	Black African	2710634	Male	Yes
			Urban	Eastern Cape	Black African	2601148	Female		50+
			Urban	Eastern Cape	White	2991436	Female		50+
		2678.37	Urban	Eastern Cape	Black African	2710451	Female	Yes
		514.904	Rural (farms)	Eastern Cape	Black African	2890016	Male	Yes	50+	Not married	no education/Primary	Employed	Yes		Within 5 years	one partner	no	Low	no	Abstainers
		394.4	Rural (farms)	Eastern Cape	Coloured	2630019	Male	Yes	50+	Not married	no education/Primary	Employed							no	Abstainers
		1545.9	Rural informal (tribal areas)	Eastern Cape	Black African	2740183	Male	No
		137.027	Urban	Eastern Cape	Black African	2991124	Male	No					No					Low	yes	Abstainers
			Urban	Eastern Cape	White	2680106	Female		50+
		1616.92	Rural informal (tribal areas)	Eastern Cape	Black African	2840197	Male	No
		1650.71	Rural informal (tribal areas)	Eastern Cape	Black African	2600459	Female	No
		1553.43	Rural informal (tribal areas)	Eastern Cape	Black African	2940671	Female	No					No					Low	yes	Abstainers
			Rural informal (tribal areas)	Eastern Cape	Black African	2900567	Female	Yes	25-49	Not married	Tertiary	Unemployed	Yes					Low	yes	Abstainers
		3312.66	Urban	Eastern Cape	Black African	2991180	Male	Yes	50+	Married	Secondary	Unemployed	Yes		Within 5 years	one partner	no	Low	no	Abstainers
			Urban	Eastern Cape	White	2640078	Male		50+
		1545.9	Rural informal (tribal areas)	Eastern Cape	Black African	2730270	Male	No
		2943.77	Urban	Eastern Cape	Black African	2991433	Male	Yes
			Rural informal (tribal areas)	Eastern Cape	Black African	2900588	Male	Yes	25-49	Not married	Tertiary	Unemployed	No					Low	yes	Abstainers
			Urban	Eastern Cape	Black African	2601148	Male	Yes
			Rural informal (tribal areas)	Eastern Cape	Black African	2900509	Female
		1616.92	Rural informal (tribal areas)	Eastern Cape	Black African	2900545	Male	No
		1616.92	Rural informal (tribal areas)	Eastern Cape	Black African	2600459	Male	Yes
		1077.28	Urban	Eastern Cape	Coloured	2991723	Male	No	15-24	Not married	Secondary	Unemployed		15 years and older				Low	yes	Abstainers
		766.711	Urban	Eastern Cape	Coloured	2991268	Male	Yes	50+	Married	Secondary	Employed	Yes		younger than 5 years	one partner	no	High	no	Abstainers
		429.401	Rural (farms)	Eastern Cape	Black African	2690066	Female	No
		2734.84	Urban	Eastern Cape	Black African	2601117	Female	No	25-49	Not married	no education/Primary	Unemployed	No					Low	no	Abstainers
		2670.83	Urban	Eastern Cape	Black African	2650059	Female	Yes
		1077.28	Urban	Eastern Cape	Coloured	2780105	Male	Yes	15-24	Not married	Secondary	Employed	Yes	15 years and older				High	yes	Risky/hazardous level (8-15)
		781.335	Urban	Eastern Cape	Coloured	2680120	Male	No
		1650.71	Rural informal (tribal areas)	Eastern Cape	Black African	2840197	Female	No
		1396.98	Rural informal (tribal areas)	Eastern Cape	Black African	2950353	Female	No	50+	Married	no education/Primary	Unemployed	Yes		older than 5 years	one partner	no	Low	yes	Abstainers
		3510.24	Urban	Eastern Cape	Black African	2601117	Male	No	15-24	Not married		Unemployed	Yes	15 years and older				Low	no	Abstainers
		936.816	Urban	Eastern Cape	Coloured	2760312	Male		25-49
		1077.28	Urban	Eastern Cape	Coloured	2780105	Male	No	15-24	Not married		Unemployed	No	15 years and older				Low	no	Abstainers
		155.816	Urban	Eastern Cape	Coloured	2991149	Female	Yes	50+	Married	Secondary	Employed						Low	yes	Abstainers
		1487.16	Rural informal (tribal areas)	Eastern Cape	Black African	2960357	Male	Yes	50+	Not married	no education/Primary	Unemployed	Yes					Low	no
		1819.4	Rural informal (tribal areas)	Eastern Cape	Black African	2720042	Male	No
		2670.83	Urban	Eastern Cape	Black African	2990843	Female	No
		817.836	Urban	Eastern Cape	Coloured	2610039	Female	Yes
			Urban	Eastern Cape	White	2991732	Female		25-49
		781.335	Urban	Eastern Cape	Coloured	2880070	Male	No
		2048.87	Urban	Eastern Cape	Black African	2601117	Female	Yes	50+	Not married	Secondary	Unemployed	No					Low	no
			Rural informal (tribal areas)	Eastern Cape	Black African	2940545	Male	Yes	25-49	Not married	Tertiary	Unemployed	Yes					Low	yes	Abstainers
			Rural informal (tribal areas)	Eastern Cape	Black African	2940042	Female	No	50+	Not married		Unemployed	Yes					Low	no	Abstainers
		753.557	Urban	Eastern Cape	Coloured	2990935	Female	Yes	50+	Married	Tertiary		Yes					Low	no	Abstainers
		1616.92	Rural informal (tribal areas)	Eastern Cape	Black African	2940769	Male	No
		589.039	Urban	Eastern Cape	Coloured	2680120	Female	Yes	50+	Married	Secondary	Unemployed	Yes					Low	yes	Low risk (1-7)
		753.557	Urban	Eastern Cape	Coloured	2991799	Female	Yes	50+	Not married	no education/Primary	Unemployed							no	Abstainers
			Rural informal (tribal areas)	Eastern Cape	Black African	2900546	Female	Yes
			Urban	Eastern Cape	Black African	2990484	Male		25-49
		2943.77	Urban	Eastern Cape	Black African	2940788	Male	Yes
		2678.37	Urban	Eastern Cape	Black African	2990484	Female	No
			Rural informal (tribal areas)	Eastern Cape	Black African	2930452	Male	Yes
		415.238	Rural (farms)	Eastern Cape	Black African	2890016	Male	Yes	15-24	Not married	no education/Primary	Unemployed	Yes	15 years and older	Within 5 years	one partner	yes	Low	yes	Abstainers
			Rural informal (tribal areas)	Eastern Cape	Black African	2920430	Female		25-49
		2501.26	Urban	Eastern Cape	Black African	2991280	Male	No
		1819.4	Rural informal (tribal areas)	Eastern Cape	Black African	2940743	Male	No
			Rural informal (tribal areas)	Eastern Cape	Black African	2940250	Female	Yes
		1650.71	Rural informal (tribal areas)	Eastern Cape	Black African	2940743	Female	No
		686.052	Urban	Eastern Cape	Black African	2680120	Male	Yes	50+	Not married		Unemployed	Yes					High	no	Abstainers
		730.768	Rural (farms)	Eastern Cape	Black African	2890016	Male	Yes	25-49	Married	no education/Primary	Employed	Yes		younger than 5 years	one partner	no	Low	no	Abstainers
		501.952	Urban	Eastern Cape	Black African	2990609	Female	No	15-24	Not married		Unemployed		15 years and older				Low	no	Abstainers
			Urban	Eastern Cape	Coloured	2991783	Female		25-49
		309.059	Urban	Eastern Cape	Indian	2991124	Female	No
		1843.42	Urban	Eastern Cape	White	2990104	Male		25-49	Married	Tertiary	Employed	Yes		younger than 5 years	one partner	no		yes
			Rural informal (tribal areas)	Eastern Cape	Black African	2940042	Male	No
			Rural informal (tribal areas)	Eastern Cape	Black African	2940856	Female	No
		609.655	Urban	Eastern Cape	Black African	2660078	Male	No
		1655.36	Rural informal (tribal areas)	Eastern Cape	Black African	2950226	Female	No
			Urban	Eastern Cape	White	2640078	Male		15-24					15 years and older
		781.335	Urban	Eastern Cape	Coloured	2991723	Male	Yes
			Urban	Eastern Cape	Coloured	2990601	Female		25-49
		2169.5	Rural informal (tribal areas)	Eastern Cape	Black African	2820266	Male	Yes	15-24	Not married	Secondary	Unemployed	Yes	15 years and older	Within 5 years	one partner	yes	Low	yes	Abstainers
			Rural informal (tribal areas)	Eastern Cape	Black African	2900273	Male	No
			Rural informal (tribal areas)	Eastern Cape	Black African	2930452	Male	No	15-24	Not married	Secondary	Unemployed	No	15 years and older				Low	yes	Abstainers
		782.698	Urban	Eastern Cape	Coloured	2991360	Female
		3510.24	Urban	Eastern Cape	Black African	2991792	Male	Yes	15-24	Not married		Unemployed	Yes	15 years and older	Within 5 years	Two and more partners	yes	High		Abstainers
		1386.79	Urban	Eastern Cape	Coloured	2780105	Male	Yes	25-49	Not married	no education/Primary	Unemployed	No					Low	no	Abstainers
		2616.16	Urban	Eastern Cape	Black African	2601181	Male	No
		1819.4	Rural informal (tribal areas)	Eastern Cape	Black African	2950353	Male	No
			Rural informal (tribal areas)	Eastern Cape	Black African	2940042	Female	No					No					Low	yes	Abstainers
		1844.6	Rural informal (tribal areas)	Eastern Cape	Black African	2900545	Female	Yes	25-49	Not married	Secondary	Unemployed	Yes					Low	no	Abstainers
		681.364	Urban	Eastern Cape	Coloured	2601267	Male	No										Low	no	Abstainers
		709.135	Urban	Eastern Cape	Coloured	2991081	Female	Yes	25-49	Married	Secondary	Unemployed	Yes		Within 5 years	one partner	no	High	yes	Abstainers
		1553.43	Rural informal (tribal areas)	Eastern Cape	Black African	2600459	Female	No					No					Low	no	Abstainers
		3391.49	Urban	Eastern Cape	Black African	2990580	Female	Yes	25-49	Not married		Unemployed	Yes		older than 5 years	one partner	no	Low	no	Low risk (1-7)
		1759.89	Rural informal (tribal areas)	Eastern Cape	Black African	2900545	Female	No	15-24	Not married		Unemployed	Yes	15 years and older				Low	no	Abstainers
		781.335	Urban	Eastern Cape	Coloured	2601267	Male	No
		321.758	Urban	Eastern Cape	Indian	2991124	Female	Yes	15-24	Not married	Tertiary	Employed	No	15 years and older				Low	yes	Abstainers
		1553.43	Rural informal (tribal areas)	Eastern Cape	Black African	2740183	Female	No
			Urban	Eastern Cape	White	2680106	Male		50+
			Urban	Eastern Cape	White	2990601	Male		50+
		1545.9	Rural informal (tribal areas)	Eastern Cape	Black African	2840197	Male	No					No					Low	yes	Abstainers
		1386.79	Urban	Eastern Cape	Coloured	2991588	Male	Yes	25-49	Not married	Secondary	Unemployed							no	Abstainers
		753.557	Urban	Eastern Cape	Coloured	2990935	Female	Yes	50+	Not married	Secondary	Unemployed						High	no	Abstainers
		545.264	Rural (farms)	Eastern Cape	Black African	2690066	Female	Yes	25-49	Not married		Unemployed	Yes					Low	no	Low risk (1-7)
			Urban	Eastern Cape		2990923
		4545.31	Urban	Eastern Cape	Black African	2600646	Male	Yes	25-49	Not married	Secondary	Unemployed	Yes		Within 5 years	one partner	yes		no	Risky/hazardous level (8-15)
		289.34	Rural (farms)	Eastern Cape	Coloured	2690068	Male	Yes
		2048.87	Urban	Eastern Cape	Black African	2990970	Female	Yes	50+	Not married	Secondary	Unemployed							yes	Abstainers
			Rural informal (tribal areas)	Eastern Cape	Black African	2900417	Male		25-49
			Urban	Eastern Cape	Black African	2940359	Female		50+
		468.108	Urban	Eastern Cape	Black African	2991360	Female	Yes	50+	Married	Secondary	Unemployed						Low	no	Abstainers
			Rural informal (tribal areas)	Eastern Cape	Black African	2900417	Male		15-24					15 years and older
			Rural informal (tribal areas)	Eastern Cape	Black African	2940856	Female	Yes
		1819.4	Rural informal (tribal areas)	Eastern Cape	Black African	2950226	Male	No
		2943.77	Urban	Eastern Cape	Black African	2991280	Male	Yes
			Urban	Eastern Cape	White	2991436	Male		25-49
		2670.83	Urban	Eastern Cape	Black African	2991280	Female	No
		681.364	Urban	Eastern Cape	Coloured	2760312	Male	No
		205.038	Urban	Eastern Cape	Coloured	2991149	Male	Yes
			Rural informal (tribal areas)	Eastern Cape	Black African	2940250	Female	No
			Urban	Eastern Cape	Black African	2601117
		2501.26	Urban	Eastern Cape	Black African	2940359	Male	Yes
		564.355	Rural (farms)	Eastern Cape	Black African	2690066	Male	Yes	15-24	Not married	Secondary	Employed		15 years and older				Low	no	Abstainers
		1616.92	Rural informal (tribal areas)	Eastern Cape	Black African	2600459	Male	No
		1616.92	Rural informal (tribal areas)	Eastern Cape	Black African	2700527	Male	No
		2513.45	Urban	Eastern Cape	Black African	2601376	Female	No					No					Low	no	Abstainers
		2501.26	Urban	Eastern Cape	Black African	2650059	Male	No			no education/Primary
		1464.73	Urban	Eastern Cape	White	2991336	Male	Yes										Low	yes	Abstainers
			Urban	Eastern Cape	White	2991732	Male		25-49
		240.514	Rural (farms)	Eastern Cape	Black African	2690068	Female	Yes	25-49	Married		Employed	Yes					Low	no	Abstainers
			Rural informal (tribal areas)	Eastern Cape	Black African	2940042	Male	No
		1487.16	Rural informal (tribal areas)	Eastern Cape	Black African	2950226	Male	No	50+	Not married	no education/Primary	Unemployed	Yes					Low	no	Low risk (1-7)
			Rural informal (tribal areas)	Eastern Cape	Black African	2940856	Female	No
		859.525	Urban	Eastern Cape	Coloured	2880070	Female	No	25-49	Not married	Secondary	Unemployed						Low	yes	Abstainers
			Rural informal (tribal areas)	Eastern Cape	Black African	2900546	Male	Yes
		1842.17	Urban	Eastern Cape	White	2991436	Female	Yes	50+	Married	Secondary	Employed	Yes		Within 5 years	one partner	no	Low	no	Low risk (1-7)
		1487.16	Rural informal (tribal areas)	Eastern Cape	Black African	2840197	Male	No	50+	Married	no education/Primary	Unemployed	Yes					Low	no	Abstainers
		2670.83	Urban	Eastern Cape	Black African	2991792	Female	Yes
			Rural (farms)	Eastern Cape	White	2991791	Male		25-49
			Rural informal (tribal areas)	Eastern Cape	Black African	2940794	Male	No
		525.67	Urban	Eastern Cape	Black African	2991336	Male	Yes
			Rural informal (tribal areas)	Eastern Cape	Black African	2930452	Female	Yes	25-49	Married	Secondary	Employed						Low	yes	Abstainers
			Rural informal (tribal areas)	Eastern Cape	Black African	2940042	Male	No	50+	Married	no education/Primary	Unemployed	Yes					High	no	Low risk (1-7)
			Rural informal (tribal areas)	Eastern Cape	Black African	2900546	Male	No
		1487.16	Rural informal (tribal areas)	Eastern Cape	Black African	2710634	Male	No	50+	Married	no education/Primary	Unemployed	Yes					Low	no	Abstainers
			Urban	Eastern Cape	Black African	2990843	Male		50+
		2431.84	Urban	Eastern Cape	Black African	2990970	Female	Yes	50+	Not married	no education/Primary	Unemployed	Yes		older than 5 years	one partner	yes	Low	no	Low risk (1-7)
		4303.28	Urban	Eastern Cape	Black African	2601117	Male	No	25-49	Not married	Secondary	Unemployed	No					Low	yes	Abstainers
		2600.52	Rural informal (tribal areas)	Eastern Cape	Black African	2740183	Male	Yes	25-49	Not married		Unemployed	Yes					Low	no	Abstainers
		2513.45	Urban	Eastern Cape	Black African	2601181	Female	No					No					High	yes	Abstainers
		1650.71	Rural informal (tribal areas)	Eastern Cape	Black African	2700527	Female
			Rural informal (tribal areas)	Eastern Cape	Black African	2900546	Female	No
			Rural informal (tribal areas)	Eastern Cape	Black African	2940812	Male	Yes	25-49	Not married	Secondary	Unemployed	No					Low	yes	Low risk (1-7)
		1706.6	Urban	Eastern Cape	White	2640078	Female	Yes	25-49	Married	Secondary	Employed	Yes					Low	no
		737.72	Urban	Eastern Cape	Black African	2600584	Male	No	15-24	Not married	Secondary	Unemployed	Yes	15 years and older				High	yes	Abstainers
			Rural informal (tribal areas)	Eastern Cape	Black African	2940856	Male	No
		735.604	Urban	Eastern Cape	Coloured	2660078	Female	Yes	15-24	Not married	Secondary	Unemployed		15 years and older					no	Abstainers
		859.525	Urban	Eastern Cape	Coloured	2660078	Female	Yes	25-49	Not married	Secondary	Employed							no	Abstainers
		2847.49	Urban	Eastern Cape	Black African	2990970	Female		15-24	Not married	Secondary	Employed		15 years and older				Low	no	Abstainers
		775.117	Urban	Eastern Cape	Coloured	2690058	Male	No
		1650.71	Rural informal (tribal areas)	Eastern Cape	Black African	2980284	Female	No
			Urban	Eastern Cape	Black African	2940777	Female	Yes	25-49	Married	Secondary	Employed	Yes		older than 5 years	one partner	no	Low	no	Abstainers
			Rural informal (tribal areas)	Eastern Cape	Black African	2900588	Male	Yes	25-49	Not married	Secondary	Unemployed	Yes		Within 5 years	one partner	yes	Low	no	Low risk (1-7)
		4303.28	Urban	Eastern Cape	Black African	2991792	Male	No	25-49	Not married	Secondary	Unemployed	Yes		Within 5 years	Two and more partners	no	Low	no	Abstainers
			Rural informal (tribal areas)	Eastern Cape	Black African	2950226	Male		25-49
		775.117	Urban	Eastern Cape	Coloured	2991663	Male	Yes
		735.604	Urban	Eastern Cape	Coloured	2991799	Female	Yes	15-24	Not married	Secondary	Unemployed	Yes	15 years and older				Low	yes	Abstainers
		309.981	Rural (farms)	Eastern Cape	Coloured	2690067	Female	No	15-24	Not married	no education/Primary			15 years and older				Low	no	Abstainers
			Rural informal (tribal areas)	Eastern Cape	Black African	2930482	Male		15-24					15 years and older
		740.119	Urban	Eastern Cape	Black African	2620032	Male	Yes	25-49	Not married	no education/Primary	Employed	Yes					Low	no	Abstainers
		2513.45	Urban	Eastern Cape	Black African	2990580	Female	No					No					Low	no	Abstainers
			Urban	Eastern Cape	Coloured	2690039	Female
			Urban	Eastern Cape	Coloured	2991081	Male		25-49
		2616.16	Urban	Eastern Cape	Black African	2991280	Male	No
		1417.36	Urban	Eastern Cape	Coloured	2610039	Male	Yes	25-49	Not married	Secondary	Employed	Yes		Within 5 years	one partner	yes	Low	yes	Abstainers
		775.117	Urban	Eastern Cape	Coloured	2601267	Male	No
[truncated: 64,359 more rows]
